# Supplementary material for: Breast cancer genomes from CHEK2 c.1100delC mutation carriers lack somatic TP53 mutations and display a unique structural variant size distribution profile
Source: Breast Cancer Res. 2023 May 9;25:53. doi: 10.1186/s13058-023-01653-0 (PMC10169359; doi:10.1186/s13058-023-01653-0)
Supplement: Supplementary file 1 — Additional file 1: Table S1. Characteristics of breast cancers from CHEK2 c.1100delC mutation carriers. Table S2. Number of variants, TMB, ID ratio, TP53 status, WGD, chromothripsis and percentage relative contribution of SBS, DSB, ID and SV signatures for primary and metastatic breast cancer genomes. Table S3. Relative contribution of major single base substitution signatures in primary and metastatic breast cancer genomes. Table S4. Relative contribution of major doublet base substitution signatures in primary and metastatic breast cancer genomes. Table S5. Relative contribution of major small indel signatures in primary and metastatic breast cancer genomes. Table S6. Relative contribution of 6 known structural variant signatures in CHEK2 versus HRD, ER− and ER+ primary breast cancer genomes. Table S7 Somatic driver gene mutation frequencies in primary and metastatic breast cancer genomes. Table S9. Genes differentially expressed between TP53 mutant and wild-type pBCs. Table S10. Clinicopathological variables of 760 ER+ lymph node negative treatment-naive breast cancer patients. Table S11. Clinicopathological variables of 323 hormone-naïve ER+ breast cancer patients treated with first-line tamoxifen for recurrent disease. Table S12. Univariable and multivariable Cox regression analysis of disease-free survival in 760 ER+ lymph node negative treatment-naive breast cancer patients. Table S13. Univariable and multivariable logistic regression analysis of overall response in 323 hormone-naïve ER+ breast cancer patients treated with first-line tamoxifen for recurrent disease. Table S14 Endocrine therapy resistance gene mutation frequencies in metastatic breast cancer genomes. Table S15. Sizes of structural variant types in primary and metastatic breast cancer genomes. [file 13058_2023_1653_MOESM1_ESM.xlsx]

## Sheet: Table S1
Table S1. Characteristics of breast cancers from CHEK2 c.1100delC mutation carriers
Tumor	% Tumor cells	germline CHEK2 c.1100delC status	tumor CHEK2 c.1100delC status	Age at diagnosis	Tumor size	Nodal Status	Metastasis	Grade	Histology	ER status	PR status	ERBB2 status
EMC1T	0.73	+/-	No loss	47	T1	N0	M0	II	ILC	+	+	-
EMC2T	0.77	+/-	No loss	NA	NA	NA	NA	NA	NA	+	+	-
EMC3T	0.7	+/-	Loss of wt allele	43	T1	N0	M0	III	IDC (+DCIS)	+	-	-
EMC4T	0.7	+/-	No loss	37	T3	N2	M0	NA	ILC (+LCIS)	+	+	-
EMC5T	0.55	+/-	Loss of wt allele	NA	NA	NA	NA	NA	NA	+	+	+
EMC6T	0.6	+/-	Loss of wt allele	42	T2	N1	M0	NA	IDC	+	+	-
EMC7T	0.5	+/-	Loss of wt allele	60	T2	N1	M0	III	IDC	-	-	-
EMC8T	0.5	-/-	Homozygous loss	29	T1	N0	M0	II	ILC (+LCIS)	+	-	-
EMC9T	0.6	+/-	No loss	29	T2	N0	M0	II	IDC	+	-	-
EMC10T	0.5	+/-	No loss	61	T2	N0	M0	NA	IDC (+DCIS)	+	+	-
EMC11T	0.47	+/-	Loss of wt allele	45	T2	N1	M0	I	IDC	+	+	-
EMC12T	0.6	+/-	Loss of wt allele	52	T1	N0	M0	III	IDC	+	+	-
NKI1T	0.7	+/-	Loss of wt allele	59	T1	N0	M0	I	IDC (+DCIS)	+	+	-
NKI2T	0.75	+/-	Loss of wt allele	75	T3	N3	M0	III	pleomorph ILC	+	+	-
NKI3T	0.8	+/-	Loss of mut allele	67	T1	N0	M0	III	pleomorph ILC	+	-	-
NKI4T	0.75	+/-	Loss of wt allele	49	T1	N0	M0	II	IDC (+DCIS)	+	+	-
NKI5T	0.6	+/-	Loss of mut allele	47	T1	N0	M0	II	IDC	+	+	-
NKI6T	0.4	+/-	Loss of wt allele	51	T1	N0	M0	III	IDC (+DCIS)	+	+	+
NKI7T	0.6	+/-	Loss of wt allele	35	T1	N0	M0	I	IDC	+	+	-
NKI8T	0.75	+/-	No loss	49	T1	N0	M0	II	multifocal IDC	+	+	-
+/-, heterozygous; -/-, homozygous; wt, wild-type; mut, mutant; NA, not available; +, positive; -, negative; ILC, invasive lobular carcinoma; IDC, invasive ductal carcinoma; DCIS, ductal carcinoma in situ; LCIS, lobular carcinoma in situ.

## Sheet: Table S2
Table S2. Number of variants, TMB, ID ratio, TP53 status, WGD, chromothripsis and percentage relative contribution of SBS, DSB, ID and SV signatures for primary and metastatic breast cancer genomes
Dataset	Cohort	Patient	Group	Total variants	TMB	SNVs	InDels	InDel ratio	MNVs	SVs	IGF1R status	IGF1R expression	TP53 status	fraction WGD	WGD	No. Chromothriptic Regions	Chromothripsis	SBS1	SBS2	SBS3	SBS4	SBS5	SBS6	SBS7a	SBS7b	SBS7c	SBS7d	SBS8	SBS9	SBS10a	SBS10b	SBS11	SBS12	SBS13	SBS14	SBS15	SBS16	SBS17a	SBS17b	SBS18	SBS19	SBS20	SBS21	SBS22	SBS23	SBS24	SBS25	SBS26	SBS27
pBC	ICGC	PD10014	BRCA1	12758	4.46291	12125	616	0.302326	17	221	NA	NA	Mutant	0.988142	Y	NA	NA	2.70802	0.623315	0.185128	0	7.22129	0.58868	0.986203	0	0	0.293904	27.123	1.63018	0.431704	0.0256649	0	1.92156	2.61999	0.0809036	0.304108	1.72186	0	0.790478	0	1.22362	0	0.265802	0.0153323	0	0	1.08062	0	0.118077
pBC	ICGC	PD11327	BRCA1	13065	4.5703	12715	343	0.4	7	274	NA	NA	Mutant	0.593515	N	NA	NA	1.6257	0.930095	0	0	0	0.704185	0.168763	0	0	0	24.8727	1.1675	0.35089	0.0498753	0	0	4.15555	1.23784	0.482935	0.58139	0	0.130635	2.20267	0.957969	0.932944	0.284962	0	0	0	1.39931	0	0
pBC	ICGC	PD13296	BRCA1	19552	6.83953	18582	954	0.368723	16	1221	NA	NA	Wild-type	0.766779	Y	NA	NA	3.28904	2.42676	18.2769	0	0	1.343	1.64122	0	0	0.507548	15.3578	0.350817	0.231633	0	0	0	8.51972	0.632181	0.11306	1.04853	0.551522	1.6125	0	0.735551	0	0	0	0	0	0.445991	0	0
pBC	ICGC	PD13297	BRCA1	15929	5.57216	14982	916	0.136476	31	322	NA	NA	Mutant	0.333333	N	NA	NA	0.0618368	2.46456	17.2398	0	0	3.17595	1.76869	0	0	0	0	0	0.201366	0	0	1.87367	4.66824	0.303547	0.660616	0.111772	0.035698	0.529411	0	0	0	0.295055	0.544895	0	0	0	0	0.138164
pBC	ICGC	PD13299	BRCA1	11232	3.92909	10735	476	0.20202	21	278	NA	NA	Mutant	0.898148	Y	NA	NA	2.16077	12.5889	16.477	0	0	0	1.64667	0	1.14106	0	5.50806	0	0	0	0	0	31.617	1.07245	0.665321	1.22411	0	0.569472	0	0.413305	0.358644	0	0.956832	0	0	1.23198	0.696174	0
pBC	ICGC	PD13627	BRCA1	8718	3.04966	8442	271	0.183406	5	184	NA	NA	Mutant	0.920325	Y	NA	NA	3.40251	1.40303	13.6463	0	0	0	1.17342	0	0.283328	0	14.0153	1.86391	0	0.0504887	0	3.21101	5.76941	0	0	0	0	0.97479	0	1.18261	0.744242	0	0	0	0	0.36762	0	0
pBC	ICGC	PD13771	BRCA1	13934	4.87429	13089	827	0.37604	18	280	NA	NA	Mutant	0.366667	N	NA	NA	2.20468	4.02378	18.487	0	0	0.661591	2.12165	0	0.629224	0.226551	10.3165	0	1.08275	0	0	0	9.53869	0.750497	0	1.81124	0	0.426713	0	2.61111	0	0	0	0	1.23431	0	0	0
pBC	ICGC	PD22355	BRCA1	10393	3.6356	9761	615	0.147388	17	473	NA	NA	Mutant	0.969365	Y	NA	NA	5.79484	0.808618	5.89338	0	11.2817	0	0	0	1.54849	0.538006	24.5311	2.07046	0	0	0	0	3.5304	1.85909	0	1.57422	0.46696	0.512346	0	1.90077	0	0	0	0	0	1.5344	0	0
pBC	ICGC	PD23562	BRCA1	7796	2.72714	7348	442	0.214286	6	221	NA	NA	Mutant	0.846416	Y	NA	NA	4.89443	1.76286	8.25984	0	6.03053	0	0	0	0.52266	0.733003	11.7014	2.11396	0	0	0	3.58695	6.57415	0.355199	0	1.33415	0	0.49057	0	0.851597	0	0	0	0	0	0.17702	0	0.19285
pBC	ICGC	PD23574	BRCA1	13480	4.71547	13094	378	0.17757	8	326	NA	NA	Mutant	0.833708	Y	NA	NA	2.27743	4.49571	16.8964	0	0	0.50907	0.985252	0	0.42279	0.029472	10.069	0	0	0.0259491	0	0	14.214	2.32722	0	1.90075	0	0.402267	0	0.452883	0	0	0	0	0.271002	3.10143	0	0.554051
pBC	ICGC	PD23578	BRCA1	7035	2.46093	6840	193	0.331034	2	220	NA	NA	Mutant	0.498195	N	NA	NA	2.74937	0.631498	2.06294	0	5.17894	0	0.353166	0	0.590088	0	26.5193	0	0	0.0631731	0	0.0192306	3.22825	0	0.195352	2.93241	0.0927143	0.513887	0	0.132804	0.1498	0.307092	0	0	0	3.31067	0	0
pBC	ICGC	PD24186	BRCA1	7726	2.70265	7488	233	0.370588	5	113	NA	NA	Wild-type	0.965278	Y	NA	NA	2.149	0.738412	2.79915	0	15.0003	0	0	0	0.496794	0	21.068	4.26059	0	0	0	4.63718	3.27478	0.581138	0	0.887249	0.492876	1.4445	0	1.03844	0	0	0	0	0	1.97119	0	0
pBC	ICGC	PD24202	BRCA1	8111	2.83733	7779	329	0.295276	3	292	NA	NA	Mutant	0.484375	N	NA	NA	4.13515	3.5722	12.1836	0	0.2508	0.0680153	1.17766	0	0	0	20.4015	0	1.08906	0.213264	0	0	9.88468	0.354788	0	2.24882	0.0154921	0.219042	0	1.91126	0	0	0.219264	0	0.582783	1.1332	0	0
pBC	ICGC	PD24337	BRCA1	6067	2.12231	5707	353	0.168874	7	460	NA	NA	Mutant	0.985965	Y	NA	NA	3.73434	0.937039	6.30914	0	13.3556	0	0.126544	0	0	0.0659646	14.2388	2.00594	0	0.297416	0	0	4.16461	1.04519	0	0.979147	0	0	0.813091	0.766568	0.445686	1.14377	0	0	0	0	0	0.406651
pBC	ICGC	PD3890	BRCA1	5754	2.01282	5584	164	0.322581	6	166	NA	NA	Mutant	0.416667	N	NA	NA	3.01349	3.4507	21.742	0	0	0.372891	2.03857	0	0	0	4.07552	1.16531	0.437253	0.199231	0	0	11.0215	0.595092	0.316982	1.85952	0.675157	1.66873	0	0.790791	0	0.0907425	0.871269	0	0.554713	2.27726	0	0
pBC	ICGC	PD3905	BRCA1	4727	1.65356	4603	122	0.270833	2	139	NA	NA	Mutant	0.563275	N	NA	NA	3.42012	4.36607	6.71295	0	0	0	0	0	0	0	12.766	0.253693	0.172489	0.194295	0	0	9.02525	0.370217	1.34216	0	0	0.332857	0	2.02756	0	0.327443	1.15187	0	0	6.94863	0	0.149853
pBC	ICGC	PD4005	BRCA1	6192	2.16604	6041	149	0.284483	2	184	NA	NA	Mutant	0.429204	N	NA	NA	3.80538	13.3384	15.6753	0.0616513	0	0	0.34959	0	0	0	8.05319	0.0648703	1.16053	0	0.24912	1.94699	23.8855	0.155835	0	1.52979	0.0274636	0.216752	0	1.19053	0	0.286534	0.0125134	0	0	0.0259005	0	0
pBC	ICGC	PD4006	BRCA1	9863	3.4502	9575	285	0.17284	3	351	NA	NA	Wild-type	0.911243	Y	NA	NA	3.1647	0.681443	0	0	0.544854	0.184886	0	0	0.678607	0	25.8522	0	0	0.151503	0	0.932774	2.5726	0.371687	0	0	0	0.691854	0.943047	1.94927	0	0	0	0	0	0.909298	0	0
pBC	ICGC	PD4107	BRCA1	10263	3.59013	9874	385	0.266447	4	291	NA	NA	Mutant	0.904459	Y	NA	NA	2.61119	4.88496	0.477184	0	0	0	2.29884	0	1.21432	0	20.8111	2.34997	0.599956	0	0	0.987547	2.21259	0.0754029	0.0363212	1.90687	0	0.46532	3.81938	1.80719	1.32231	0	0.534464	0	0	2.02845	0	0.035342
pBC	ICGC	PD5930	BRCA1	4090	1.43073	3946	144	0.515789	0	140	NA	NA	Wild-type	0.875	Y	NA	NA	3.88842	2.59786	9.17033	0	7.8908	1.14208	0.0886571	0	0	0	13.5763	0	0.139625	0.63933	0	0	9.82965	1.26239	0	1.97477	0	0.534015	2.05948	0.673345	0	0.639786	0.065902	0	0	0	0	0
pBC	ICGC	PD5935	BRCA1	10307	3.60552	9671	623	0.179924	13	335	NA	NA	Mutant	0.891089	Y	NA	NA	4.43444	3.21337	17.9938	0	6.64006	0	0.00355614	0	0	0	6.29913	3.05474	0.449898	0	0	1.99188	10.1449	0.179806	0	1.238	0.0604787	0.626995	0.480993	0.902196	0	0	0	0	0	0	0	0.137582
pBC	ICGC	PD5945	BRCA1	9330	3.26375	8833	480	0.105991	17	434	NA	NA	Mutant	0.947608	Y	NA	NA	2.39026	1.20735	7.50922	0	0	0	0.927511	0	1.28565	0	24.9772	0.64323	0.044387	0.201747	0	1.81327	4.44636	0.23346	0.382424	0.801759	0	0.79706	0	1.99458	0.25514	0	0	0	0	0.323843	0	0.247181
pBC	ICGC	PD5948	BRCA1	16224	5.67536	15172	1012	0.120709	40	489	NA	NA	Mutant	0.916914	Y	NA	NA	2.02738	0.399708	3.28212	0	6.8659	0	0	0	0.279408	0	14.8079	7.81993	0.156845	0	0	2.41846	2.14269	0.738096	1.28436	0.878939	0	0.200903	0	0	0	0.897283	0	0	0	2.92499	0	0
pBC	ICGC	PD6406	BRCA1	5132	1.79524	5026	104	0.316456	2	185	NA	NA	Mutant	0.430769	N	NA	NA	3.84877	0.542652	10.8942	2.11088	0	0	0	0	0	0	8.74104	0	0.167988	0	0	0	4.12777	0.826491	0	0.995358	0	0.622586	0	0.655968	0.851763	0.62739	0.934383	0	0	4.27213	0	0
pBC	ICGC	PD6413	BRCA1	4745	1.65986	4588	156	0.344828	1	321	NA	NA	Mutant	0.406926	N	NA	NA	4.11422	6.13874	9.93332	0	0	0	1.63144	0	0.392994	0	18.9159	0	0	0	0	0.986321	12.3576	0.953576	0	0.626543	0	0.191586	0.798639	1.49922	0	0	0	0	0	0.989414	0	0.340745
pBC	ICGC	PD6731	BRCA1	8683	3.03742	8549	127	0.395604	7	99	NA	NA	Mutant	0.95664	Y	NA	NA	3.33099	15.0856	4.60566	0	0.542919	0.339361	0.506521	0	0	0.398057	13.234	0	0	0.000678716	0	3.14654	30.5608	0.125364	0.273309	1.82121	0.377672	0.348048	0	1.94782	2.13102	0	0	0	0	1.31385	0	0
pBC	ICGC	PD8621	BRCA1	8935	3.12557	8062	851	0.175414	22	271	NA	NA	Mutant	0.950588	Y	NA	NA	3.58462	1.02402	0	0	0	0	0.431368	0	0.286677	0.17274	14.0551	0.668369	0	0	0	1.22629	5.00929	0.727744	1.21246	1.24927	0	0.51853	0	1.61933	0.0927429	0.35032	0	0	0	5.57992	0	0
pBC	ICGC	PD8980	BRCA1	16262	5.68865	15459	785	0.411871	18	544	NA	NA	Mutant	0.67364	N	NA	NA	3.49199	4.68385	20.8799	0	2.91878	0	0.580835	0.203575	0	0.198282	16.0648	0	0.922816	0	0	0	7.68826	0	0.78371	0.755681	0.426458	0.522266	0	0.801425	0	0	0	0	1.02909	0	0	0.107162
pBC	ICGC	PD9004	BRCA1	11189	3.91405	10625	552	0.167019	12	284	NA	NA	Mutant	0.859107	Y	NA	NA	2.7382	4.37517	22.2846	0	0.596802	0	0	0	0.825405	0	3.30707	0	1.08815	0.141732	0	0.623017	10.2983	0.272313	0.348583	1.13277	0	0.579909	0	0.67137	0.142601	0	0.336023	0	0.694994	0	0.169457	0
pBC	ICGC	PD9702	BRCA1	8256	2.88805	7861	391	0.37193	4	470	NA	NA	Mutant	0.989269	Y	NA	NA	3.2524	1.48393	20.3442	0	0	0	1.00986	0	0	0	4.33708	0	0.241792	0	0	0	11.7638	0.310034	0.467298	0.650369	0	0.484687	1.2952	0.476705	0	0	0	0	0	1.6588	0.266901	0
pBC	ICGC	PD18259	BRCA2	7058	2.46898	6639	405	0.34106	14	78	NA	NA	Wild-type	0.376344	N	NA	NA	7.20158	6.41947	23.2075	0	0.378274	0	0.639101	0	0.257768	0	23.1519	0	0.491528	0.0969901	0	0	6.58192	0.0682331	1.61995	2.36229	0	0.422416	0	1.53314	0	0	0	0	0	0	0	0
pBC	ICGC	PD22358	BRCA2	6281	2.19717	6158	122	0.207921	1	61	NA	NA	Wild-type	0.423529	N	NA	NA	2.65426	3.1429	13.3412	0	2.31388	0	0.430434	0	0	0	17.188	3.64751	0	0	0	0.374313	12.3812	0.103103	0	0.155513	0	0.43211	0	0	0.317341	0.0469776	0.106135	0	1.35056	0	0	0.288213
pBC	ICGC	PD23558	BRCA2	10754	3.76188	10134	592	0.248945	28	148	NA	NA	Wild-type	0.964789	Y	NA	NA	3.97379	3.48523	13.982	0	3.57801	0	0	0	0	0.241425	15.8171	2.12402	0.499561	0	0	0	5.40396	0.0136833	0.488353	1.69771	0	0.552002	0	1.32033	0	0.623775	0	0	1.77579	0	0	0.514744
pBC	ICGC	PD24191	BRCA2	6776	2.37033	6120	645	0.0932203	11	56	NA	NA	Mutant	0.925	Y	NA	NA	2.48009	1.11294	14.5607	0	10.6105	1.72711	0	0	0	0.328153	14.1636	3.33548	0.874352	0	0	2.34065	2.13085	0.223513	0	1.98266	0	0.904578	0	0	0	0.230508	0.118187	0	0	0	0	0
pBC	ICGC	PD3904	BRCA2	6317	2.20977	5668	625	0.174812	24	161	NA	NA	Wild-type	0.384365	N	NA	NA	3.16484	4.55466	13.4784	0	1.32492	0	2.85779	0	0.186961	0.334989	12.8001	0	0.358275	0	0	0.351248	7.02517	0.579189	0	1.94893	0.148126	0	0	1.52111	0	0	0.4725	0	2.07111	0	0	0
pBC	ICGC	PD3945	BRCA2	11051	3.86578	10551	490	0.404011	10	104	NA	NA	Wild-type	0.966527	Y	NA	NA	2.64437	2.31041	19.6702	0	0	0	0.645588	0	0	0.59805	14.4661	0	0.618947	0	0	1.83914	4.38408	0	1.30084	2.7961	0.336861	0.487191	0	0.00739577	0.806856	0	0.7317	0	0	0	0	0.401926
pBC	ICGC	PD4115	BRCA2	10573	3.69857	9752	789	0.162003	32	129	NA	NA	Wild-type	0.322785	N	NA	NA	3.62896	1.66714	18.6632	0	5.46382	0	0.192393	0	0	0.888058	18.2703	2.45786	1.31933	0	0	2.06197	2.88468	0.0361374	0	1.84334	0.685888	1.82092	1.56759	0.368134	0	0.0875537	0	0	0	0	0	0.421368
pBC	ICGC	PD4116	BRCA2	8656	3.02798	8170	479	0.231362	7	256	NA	NA	Mutant	0.831683	Y	NA	NA	1.99134	4.29184	17.3686	2.1576	3.13833	0.205075	0	0	0	0	19.6921	1.09134	0.382714	0.251686	0	0	9.05661	0.20117	0	1.65245	0	0.558061	0	2.25304	0	0.450515	0.113645	0	1.04308	0	0.540855	1.22433
pBC	ICGC	PD4604	BRCA2	9677	3.38514	9323	346	0.320611	8	201	NA	NA	Mutant	0.805611	Y	NA	NA	3.86662	2.96814	23.2322	0	0	0	0.153669	3.05032	0	0.10799	14.5293	2.24084	0.702128	0	0	0	5.11587	0.220423	0.495113	2.04232	0.671418	0.359483	0	0.134066	2.50033	0.242789	0	0	0	0.115533	1.53595	0
pBC	ICGC	PD4872	BRCA2	5034	1.76096	4810	213	0.231214	11	90	NA	NA	Wild-type	0.151007	N	NA	NA	2.88386	9.83201	13.4166	0	0.128449	0	0.724662	0	0.857733	0	21.3387	0	0.123887	0	0	2.96397	14.176	2.5384	1.88844	1.27069	0	0.523557	0	2.16791	0	0.359733	0.233737	0	0	0	1.35772	0
pBC	ICGC	PD4874	BRCA2	9949	3.48028	9709	224	0.125628	16	222	NA	NA	Mutant	0.882353	Y	NA	NA	2.64742	9.23112	0	0	7.1506	0	0.440203	0	0	0	18.0296	0	0.252596	0	0	0.346639	20.5125	0	0	0.433692	0.965753	1.54058	0	1.01346	0	0.058505	1.68235	0	0	0	0	0.262796
pBC	ICGC	PD4876	BRCA2	5233	1.83057	4908	299	0.403756	26	95	NA	NA	Wild-type	0.854633	Y	NA	NA	3.02735	4.41111	16.8991	0	0	0	0	0	0	0	8.59182	2.01727	0.664935	0.155504	0	0	6.69369	0	0.223512	2.0851	0.694293	0.170135	0	0.180462	0	1.48577	0.44543	0	0	0.211069	0.735124	0
pBC	ICGC	PD4951	BRCA2	2979	1.04209	2779	191	0.317241	9	33	NA	NA	Wild-type	0.261261	N	NA	NA	5.77177	2.25847	25.8288	0	5.99549	0	1.45404	0	0	0	6.10452	0	0	0	0	0	7.1956	0	0.978388	1.90536	0	0	0	0.493235	0	0.904655	1.84091	0	0	1.20427	0	0.0565307
pBC	ICGC	PD4952	BRCA2	13102	4.58324	12033	1024	0.268897	45	333	NA	NA	Mutant	0.863309	Y	NA	NA	5.39949	4.48855	12.2045	1.62347	0.0555095	0	0	0	0	0.999658	14.2888	0.303435	0.869587	0	0	1.66143	6.31646	0	0	1.52118	0	0.54103	0.223499	1.6207	0.6495	0	0.336109	0	0	2.91902	0	0
pBC	ICGC	PD4953	BRCA2	7301	2.55398	6946	345	0.358268	10	143	NA	NA	Wild-type	0.388128	N	NA	NA	3.71443	1.5063	20.5855	0	0	0	2.0294	0	0	0	10.9291	1.99746	0.830367	0	0	1.84682	3.82303	0	0	2.19222	0	0.12608	0.0557674	1.17275	0	0.491686	1.3624	0	0.934845	0	0	0
pBC	ICGC	PD4954	BRCA2	6135	2.1461	5764	355	0.245614	16	127	NA	NA	Wild-type	0.248945	N	NA	NA	5.00644	2.88843	17.3944	0.781114	3.24731	0	0.483414	0	0	0.310586	10.1007	1.37763	0.30722	0	0	0.511585	7.11758	0.17305	0	1.39913	0.444727	0.258914	0	0.864677	0	1.35297	0.10728	0	1.28172	0	0	0.523651
pBC	ICGC	PD4955	BRCA2	6806	2.38082	6070	709	0.268336	27	102	NA	NA	Wild-type	0.355072	N	NA	NA	3.84687	3.11555	17.7743	0	2.55557	0	0.635582	0	0.0655836	0.171637	14.9165	0.0393273	1.67919	0	0	1.24088	5.26722	0.466486	0.871288	0.973205	0	0.701931	0.8346	1.61017	0	0.524624	0	0	0.950241	0.529855	0.26273	0
pBC	ICGC	PD4956	BRCA2	12499	4.37231	11582	830	0.147994	87	236	NA	NA	Mutant	0.284382	N	NA	NA	3.06133	2.03016	22.1719	0	0	0.589057	0	0	0	0.294655	2.08075	0	0.309761	0.0469324	0	2.566	9.11193	0.710366	0	1.3463	0	0.348274	0	0	0	0	0	0	1.00489	0	0	0.299517
pBC	ICGC	PD4957	BRCA2	3450	1.20685	3279	169	0.224638	2	74	NA	NA	Wild-type	0.407407	N	NA	NA	5.51307	5.41826	12.6264	0	0	0	0.846245	0	0.271301	0.330811	13.2585	0	0.393135	0	0	0	7.40822	0	0.677095	5.44596	0	0.73389	2.69091	0.947465	0	0.57464	0.684225	0	0	3.7947	0	0.526754
pBC	ICGC	PD4958	BRCA2	9824	3.43656	9338	468	0.310924	18	102	NA	NA	Wild-type	0.318841	N	NA	NA	2.93406	5.48988	8.00154	3.7875	0	0	0.485361	0	0	0	21.8236	0.779029	0.969273	0	0	3.76211	7.47841	0.899358	0.903886	2.68022	0	1.01545	0	2.25508	0	0	0.894325	0	0	0.13668	2.17601	0
pBC	ICGC	PD4959	BRCA2	4981	1.74242	4611	356	0.412698	14	103	NA	NA	Wild-type	0.396341	N	NA	NA	6.02686	1.45557	20.5682	0	4.27614	0	0	0	1.23499	0.234134	11.5512	0	0.814212	0.398722	0	0.187021	1.99542	0	0.805615	1.39314	0	0.230886	0	0	0	1.16238	2.24821	0	0	3.10278	0	0
pBC	ICGC	PD7217	BRCA2	9550	3.34071	9169	366	0.236486	15	124	NA	NA	Mutant	0.414634	N	NA	NA	3.89518	7.73441	11.2756	0	9.7719	0.327294	0.834588	0	0	1.09007	16.1782	5.15609	0.103793	0	0	1.7448	11.6193	0	0	1.39391	0	1.04543	0	0.784034	0	0.00567838	0	0	0.920176	0	0	0
pBC	ICGC	PD8610	BRCA2	5315	1.85925	5098	205	0.443662	12	142	NA	NA	Wild-type	0.389831	N	NA	NA	2.72754	4.2644	18.8911	1.52967	11.6321	0	1.50086	0	0	0.272926	12.7498	1.46067	0.173654	0	0	0	8.41661	0	0.671696	0	0	0.788618	0	1.06014	0.658448	0.374421	1.06849	0	1.93464	0	0	0.120828
pBC	ICGC	PD8832	BRCA2	27921	9.76711	26409	1468	0.157729	44	377	NA	NA	Mutant	0.860465	Y	NA	NA	2.22905	1.37536	3.02334	0	0	0	0.596461	0	0.858766	0	22.4232	3.17612	0.385427	0	0	0	3.1729	0.18556	0	1.47163	0.366658	0.871093	0.995473	2.2002	0.0677145	0	0	0	0	0.758034	0	0
pBC	ICGC	PD8969	BRCA2	7312	2.55783	6820	476	0.4875	16	126	NA	NA	Mutant	0.388128	N	NA	NA	3.78702	5.20116	20.8197	0.544623	0	0.842997	2.19363	0.81146	0	0.490692	2.42615	0	0.26898	0	0	0.4448	10.7573	0.67941	1.67274	2.49511	0	0.130146	0	0.684739	0	1.23297	0.430045	0	0.725489	0	0	0
pBC	EMC/NKI	EMC10T	CHEK2	3184	1.11485	2905	266	0.927536	13	165	NA	NA	Mutant	0.525896	N	0	N	5.86885	9.50194	0	0	28.2463	3.40975	0	0	0	0.33993	7.62702	0.188283	0.118776	1.90218	0	0	10.6692	0	0	0	0	0.190772	4.90563	0	0	1.31777	0	0	0	1.77289	0	0
pBC	EMC/NKI	EMC1T	CHEK2	5348	1.88864	4248	977	0.207664	123	296	NA	NA	Wild-type	0.306338	N	1	Y	5.77774	1.87258	0	0.432869	13.9414	2.92891	0.467078	0	0.0849209	0.164412	4.07681	0	0	1.64924	0	0	1.17062	0	0	2.36608	0	0.162823	0.226973	1.48591	0	2.49427	2.45343	0	0	1.45305	0	0
pBC	EMC/NKI	EMC2T	CHEK2	5243	1.84246	4686	474	0.324022	83	360	NA	NA	Wild-type	0.237603	N	1	Y	5.86044	0.735479	11.7638	6.48893	18.3603	1.15257	0	0	0	0	8.96866	2.59609	0	1.89673	0	0	2.06749	0	0	0	0	0	0	1.31506	0	1.2355	0.420726	0	0	0	0	0
pBC	EMC/NKI	EMC4T	CHEK2	1974	0.692279	1758	210	1.1	6	18	NA	NA	Wild-type	0.234184	N	0	N	12.4104	2.61051	0	0	29.3974	0	1.73913	0	0.712401	1.03083	5.75883	0	0.939409	1.1494	0	0	0.640159	0	3.13632	1.70421	0.981239	0.311203	3.82541	0.609705	0.228957	0.330215	0	0	1.97526	1.07284	0	0.0338287
pBC	EMC/NKI	EMC9T	CHEK2	4166	1.46152	3863	291	0.979592	12	554	NA	NA	Mutant	0.443439	N	1	Y	6.50419	10.6697	2.16913	0	0	3.97206	0.998872	0	0.515402	0	7.73358	0.459758	0	1.76309	0	1.07416	15.1021	0	0	1.61219	0	0.479293	0.778318	1.86069	0	0	0.97502	0	0	1.42113	2.73213	0
pBC	EMC/NKI	NKI8T	CHEK2	12584	4.40624	12177	389	0.897561	18	46	NA	NA	Wild-type	0.435897	N	0	N	4.23696	38.1998	0	0	0	1.39701	0	0	0.591555	0	0.59443	0	0	3.92673	0	0.197182	31.5279	0	0	1.56948	0	0.0560077	0	0.629256	0	0.213831	0.113712	0	0	2.03272	0	0
pBC	ICGC	PD9582	CHEK2	2839	0.993118	2740	97	0.447761	2	245	NA	NA	Wild-type	0.301075	N	NA	NA	17.7815	3.6844	18.7178	2.47096	0	0	3.0688	0.565269	0.818667	0.0685345	3.23476	0	0	0	0	0	5.25274	0	3.0599	1.3907	0	0.540862	1.84427	0.643942	0	0.643764	0	0	0.0485851	0	0	0
pBC	EMC/NKI	EMC11T	CHEK2*	1985	0.696127	1698	275	0.762821	12	83	NA	NA	Wild-type	0.391753	N	1	Y	10.9935	2.70193	0.293286	0	21.2659	0	0.560594	0	0	1.38363	6.09283	0	1.48077	0.791551	0	0	1.73014	0	2.4308	1.69337	0	0	2.60862	1.82461	0	1.25642	0.700995	0	0	0.880302	0	0.079821
pBC	EMC/NKI	EMC12T	CHEK2*	4035	1.41429	3713	308	1.01307	14	19	NA	NA	Wild-type	0.262136	N	0	N	8.99536	22.6329	0	0.14803	16.7777	0.67174	0.189643	0	0.703428	0	1.7607	0	0	4.45173	0	0	13.1958	0	0	0.368684	0	0.159268	0	3.3603	0.700643	0.635899	0	0	0.788105	1.634	0	0
pBC	EMC/NKI	EMC3T	CHEK2*	3474	1.21805	3198	251	0.845588	25	595	NA	NA	Wild-type	0.93012	Y	0	N	6.16194	5.66024	0	0	11.8155	4.73998	1.41736	1.27842	0	0.607935	5.02181	1.59354	0.317605	0.439226	0	0	3.70327	0	0	2.25182	0	0	0	2.8223	0	0.132113	0.742557	0	0	0	2.78924	0
pBC	EMC/NKI	EMC5T	CHEK2*	4544	1.59479	4069	453	0.762646	22	456	NA	NA	Wild-type	0.809302	Y	2	Y	13.9545	4.99945	3.72161	0	8.98509	0	2.64267	0.454502	0.00216701	0.428113	6.66254	0.0912651	0.948517	0.62433	0	0	4.01937	0	0	0.946932	0	1.18633	12.5737	2.03499	0	0.0758699	0.214145	0	1.56052	0.656311	0	0
pBC	EMC/NKI	EMC6T	CHEK2*	3146	1.10751	2679	421	0.22029	46	58	NA	NA	Wild-type	0.494624	N	0	N	8.41886	4.88131	5.22885	0	14.5738	5.35159	0	0	0	0	7.73901	0.840281	0.416279	0.969455	0	0	3.50902	0.522672	0.61788	2.06043	0.846613	0.0395326	3.43964	0.166463	0	3.36806	0.762496	0	1.42658	1.98005	0	0.362016
pBC	EMC/NKI	EMC7T	CHEK2*	5353	1.87639	4990	351	0.97191	12	179	NA	NA	Wild-type	0.277778	N	0	N	7.15229	5.12227	0	0	16.8945	0	1.83668	0	0.141972	0	1.45617	1.3834	0.334235	0.0261016	0	2.92555	3.68994	0	2.38141	0	0	0	31.9767	1.82787	0	0.780778	1.36568	0	0.725124	0	0	0.00954076
pBC	EMC/NKI	EMC8T	CHEK2*	1609	0.564597	1435	168	1.1	6	65	NA	NA	Wild-type	0.182927	N	0	N	10.2817	1.71955	0	3.67069	15.7653	9.3681	1.3996	0.294917	1.8161	0.460476	6.84936	0	0.0203421	1.01019	0	0	1.57126	0	0	2.27159	0	0	1.7909	0	0	1.48481	0.948732	0	0	0	0	0
pBC	EMC/NKI	NKI1T	CHEK2*	2337	0.818561	2060	262	1.13008	15	42	NA	NA	Wild-type	0.0833333	N	0	N	12.3432	0.271835	17.714	0.545533	27.651	0	0.92863	0	0	0.69391	1.10434	0.133516	0.617452	0.788628	0	0	0.380714	0	0	0	0.831002	0	7.49024	1.17989	0	0	0.77938	0	1.5543	1.11971	0	0
pBC	EMC/NKI	NKI2T	CHEK2*	4330	1.51889	3888	420	0.834061	22	174	NA	NA	Wild-type	0.983957	Y	2	Y	9.4028	3.67692	10.0924	0.655548	13.0266	1.77322	1.86641	0.459211	0.0578136	0	10.3963	0	1.20686	1.05844	0	0	4.05098	0	1.1347	0.391734	0.0429861	0.794095	0	2.7668	0	0.0153025	0	0	0.0477002	1.39115	2.11538	0
pBC	EMC/NKI	NKI4T	CHEK2*	18114	6.33965	17707	355	0.811224	52	83	NA	NA	Wild-type	0.144928	N	0	N	3.15245	37.099	0	0	0	0.246065	0	0	0.0719551	0	0.955068	0	0	0.846369	0	0	43.1919	0.323331	0.712038	0.698773	0	0.0226292	0	1.03304	0	0.147163	0	0	0	1.65363	0.475385	0
pBC	EMC/NKI	NKI6T	CHEK2*	3797	1.33174	3416	359	0.869792	22	619	NA	NA	Wild-type	0.978998	Y	3	Y	7.92748	2.57823	8.34165	2.02746	10.5712	3.48993	0.918146	0	0	0	6.23039	1.49741	0.141663	0.851074	0	2.38781	6.38736	0	1.12253	0.98476	0	0.401957	5.48635	0.96758	0	0.550026	0	0	0.682691	1.22152	0	0
pBC	EMC/NKI	NKI7T	CHEK2*	2795	0.980174	2532	247	0.960317	16	70	NA	NA	Wild-type	0.223214	N	0	N	9.38271	4.86124	8.93509	0.445703	10.3594	4.48487	0	0	0.989811	0.386946	8.51163	0	0.322773	2.19327	0	1.74744	3.22933	0	0	2.07804	0.050995	0.197383	0.780565	0	0	0	0	0	1.9699	5.4426	0	0
pBC	ICGC	PD11367	CHEK2*	8582	3.00209	8164	414	0.592308	4	104	NA	NA	Wild-type	0.571429	N	NA	NA	6.9168	1.22355	13.3382	0	6.174	0.213961	0.155025	0	0	1.17054	15.888	0.733051	0.374264	0	0	1.55119	2.24008	0	2.71584	1.93665	0.222491	0.145099	0	1.07593	0	0	0	0	1.21484	4.17854	0	0.077824
pBC	ICGC	PD5946	CHEK2*	4224	1.47761	3912	309	0.592784	3	403	NA	NA	Wild-type	0.898551	Y	NA	NA	13.906	3.12849	0	1.14178	19.3095	5.48479	1.3148	2.7776	0	1.57983	3.13762	0	0.605184	0.702627	0	0	3.48967	0.405099	0.120058	2.101	0	0.184297	10.6801	1.65302	0	0.689994	1.42609	0	2.78727	0	0	0
pBC	ICGC	PD10010	ER-	2636	0.922106	2431	200	1	5	108	NA	NA	Mutant	0.857143	Y	NA	NA	9.66147	2.03171	0	3.20512	1.72327	0	0	1.52723	0.572706	0.777626	0.674535	0	0.440682	1.33507	0	0	4.60376	0	2.75039	3.70578	0.584791	0	2.08197	0.971733	0	1.0138	1.03939	0	2.96263	0	0.300375	0.0959461
pBC	ICGC	PD10011	ER-	8518	2.9797	8272	243	0.481707	3	144	NA	NA	Mutant	0.96319	Y	NA	NA	5.47883	1.19446	10.2412	0	0	0	0.566502	0	0	0	7.07122	2.12485	0	0	0	0	2.38218	0.076082	0	0.792139	0.65756	2.74262	0	0	1.0379	0.123645	1.09259	0	0	7.47021	0	1.27701
pBC	ICGC	PD11349	ER-	7873	2.75407	7449	421	0.472028	3	451	NA	NA	Mutant	0.936321	Y	NA	NA	7.51513	10.6189	10.5004	0.211919	0	0.968365	2.26239	0	0	1.00611	5.66752	0	0.946407	0.17477	0	1.01543	11.0689	0.0720951	0.560686	2.69891	0	0.133732	0	1.88134	0	1.22619	1.45437	0	0.374652	0	0	0.273883
pBC	ICGC	PD11465	ER-	23313	8.15518	22551	754	0.466926	8	208	NA	NA	Wild-type	0.975976	Y	NA	NA	4.13293	21.8213	0	0	0	2.03242	0.11137	0	0.0576419	0.0942376	11.1276	0.619961	0	0.943436	0	2.6426	31.3573	0.696549	0.26878	0.894393	0	0.48335	0	1.26149	0.695779	0	0.197675	0	0	0	0	0
pBC	ICGC	PD11752	ER-	8094	2.83138	7636	454	0.739464	4	246	NA	NA	Mutant	0.817889	Y	NA	NA	13.9637	0.511557	0	1.56287	24.7871	0.656833	0.783437	0.6651	0	0.930321	6.15296	0	1.62389	0.145104	0	0.317685	1.27734	0.992715	3.83724	0	0.0470818	0.412532	10.6193	0.169785	0	0.448011	0	0	0.161238	0	0	0
pBC	ICGC	PD11757	ER-	1992	0.696826	1952	39	0.625	1	94	NA	NA	Wild-type	0.367486	N	NA	NA	3.6782	5.07524	25.1802	0	0	0	0.969592	0	1.96006	0.743775	6.22109	0	0.32585	0	0	0	19.6448	2.18372	0	2.62341	0	0.625206	0	0.233679	0	0	0	0	1.56857	2.49334	0	0
pBC	ICGC	PD11762	ER-	1839	0.643305	1734	104	0.824561	1	16	NA	NA	Wild-type	0.12987	N	NA	NA	10.3381	7.0316	0	0.812623	30.3579	3.96988	0	0	0.448857	1.4976	5.63386	0	0	0.774421	0	0	3.02202	0	0	0.333629	0	0.196151	0	3.45747	0	1.58439	0	0	0	0	0	0
pBC	ICGC	PD13163	ER-	6002	2.09957	5353	647	0.908555	2	172	NA	NA	Mutant	0.481481	N	NA	NA	8.21375	11.8391	5.14927	0	3.09018	0.0951374	0	0	0	0.0811979	6.60195	0	1.05199	1.76262	0	5.09982	12.9312	0.111304	1.51996	1.76768	0	0.64124	0.375618	3.14796	0	0.169157	1.29184	0	0	0	0	0
pBC	ICGC	PD13298	ER-	8903	3.11438	8367	533	0.794613	3	233	NA	NA	Mutant	0.978202	Y	NA	NA	7.11032	1.85051	1.41475	0	5.84628	3.66635	1.08665	0	0	0.486019	7.24028	0.596524	0.415726	0.163393	0	2.10381	6.6624	0	0.201918	1.96809	0	0.115464	3.82864	0	0	0.941083	0	0	1.5109	1.31321	0	0.332397
pBC	ICGC	PD13418	ER-	7096	2.48227	6808	283	0.360577	5	49	NA	NA	Mutant	0.798587	Y	NA	NA	6.8838	17.3707	7.61685	0	0	2.85883	0	0	0.683829	0	4.50408	1.96214	0.432187	1.90423	0	2.33186	27.4731	0	2.22959	1.51242	0	0.44632	0	0.700891	0	0	0	0.336751	0	0.963394	0	0
pBC	ICGC	PD13428	ER-	3705	1.29606	3422	280	0.985816	3	49	NA	NA	Mutant	0.630573	N	NA	NA	9.40625	2.02985	0	0	32.0524	3.30361	0	0	0	2.45538	6.29683	0	0	0	0	1.52666	2.76971	0	0	0.789176	0	0.961136	2.82739	1.66476	0	0.626993	0.529321	0	0.249144	0	0	0
pBC	ICGC	PD13603	ER-	3288	1.15018	3064	224	1.11321	0	309	NA	NA	Mutant	0.929775	Y	NA	NA	11.0685	7.57233	0	0	7.70244	0	0	2.20964	0	0.394643	4.24562	0.381855	1.30735	1.7921	0	2.25366	9.13624	0.195969	2.17421	1.90459	0	0.486069	2.68185	2.43693	0	0.229387	0	0	1.88952	1.07811	0	0
pBC	ICGC	PD13604	ER-	93688	32.7732	93102	582	0.727003	4	148	NA	NA	Wild-type	0.936782	Y	NA	NA	0.572801	41.8785	0	0	0	0	0.876441	0	0.210153	0	0	0	0.0223048	0	0	0	47.6547	0.654062	0.612777	0	0	0.00296424	1.50431	0.25579	0	0	0.0273895	0	0	0	0	0.0421255
pBC	ICGC	PD13605	ER-	1346	0.470848	1238	106	0.432432	2	162	NA	NA	Wild-type	0.5	N	NA	NA	14.2094	0.796208	16.7281	0	1.8014	1.55864	0	0	0	1.52961	12.2932	0	0.713316	0	0	0.867138	4.03865	0	0	6.34195	0	0.379942	0.505733	0	0	0	0	0	0	0	0	0
pBC	ICGC	PD13622	ER-	4613	1.61368	4355	258	0.869565	0	256	NA	NA	Mutant	0.830928	Y	NA	NA	11.7328	1.26807	1.22018	2.51259	11.3573	2.71962	0	0	0	0	6.18689	0	1.23392	1.19014	0	0.519224	0	0.72454	1.9999	2.99493	0	0	18.9765	1.80199	0.891336	0.834865	1.13752	0	0	0	0	0
pBC	ICGC	PD18017	ER-	2222	0.777283	2108	112	0.836066	2	60	NA	NA	Mutant	0.945946	Y	NA	NA	10.7719	2.97652	0	1.35985	0	2.19848	0.918837	0	0.399574	2.8435	8.96427	0	0	0	0	6.85656	1.5939	0	1.98437	7.36576	0	0.595877	0.593858	3.603	0	1.91408	0	0	1.36532	0.900673	0	0
pBC	ICGC	PD18022	ER-	1676	0.586286	1602	73	1.21212	1	113	NA	NA	Mutant	0.35567	N	NA	NA	14.783	5.03754	0	0	0	0	0	0	0	1.75619	2.05433	0	0.521388	3.14702	0	1.70041	5.38039	0	0	2.40165	0	0	0	2.20703	0.860435	1.90058	0	0	0	7.25723	0	0
pBC	ICGC	PD18031	ER-	2942	1.02915	2769	173	0.860215	0	93	NA	NA	Mutant	0.671498	N	NA	NA	12.5015	2.8479	0	0	0	0	2.67386	0	0	0.908563	0	0	0	0.766717	0	0	6.315	0	0.678249	3.49021	0	0	0	0	0	1.13212	1.29319	0	2.69113	4.21425	0	0
pBC	ICGC	PD18037	ER-	6426	2.24789	5971	451	0.431746	4	197	NA	NA	Mutant	0.877193	Y	NA	NA	21.6266	2.86259	3.62365	0	17.0907	0	2.15905	2.33494	0	0.292422	0	0	1.23037	0.822256	0.419259	0.888121	1.63631	0.015796	0	1.91971	0	0.313906	10.0224	1.56456	0	0	0.519989	0	0.157696	0	0.479642	0
pBC	ICGC	PD18048	ER-	5102	1.78474	4786	313	1.21986	3	198	NA	NA	Mutant	0.855978	Y	NA	NA	12.2894	2.33255	0	5.24949	9.90275	1.26859	0	3.55183	0.626021	0.536396	3.9163	0	0.065318	0.274502	0	6.06404	3.13861	0	0	4.33514	0	0.650878	1.60022	0.61043	0	0.0243959	2.03199	0	1.66388	1.06306	2.82076	0
pBC	ICGC	PD22036	ER-	1081	0.378147	1047	34	0.789474	0	0	NA	NA	Wild-type	0.222222	N	NA	NA	13.3689	0	0	0	18.7834	0	1.6318	0	0	1.89767	11.2312	0	0.709941	0.926192	0	5.94603	0.363907	0	0	4.73463	0.0067131	0.0853901	7.58225	4.63956	0	0.737503	0	0	0.50713	0	0	0
pBC	ICGC	PD22357	ER-	8017	2.80445	7719	296	0.730994	2	276	NA	NA	Mutant	0.932353	Y	NA	NA	5.22444	26.2059	0	0	0	0.316451	0.945383	0	0.391844	0	6.44962	0.496791	0.430095	0.364077	0	1.35634	30.3035	0.937456	1.79027	1.38488	0.0259338	0.425813	0	1.8939	0	0.44143	0	0	0	0	1.18398	0
pBC	ICGC	PD22359	ER-	1893	0.662195	1817	76	0.433962	0	33	NA	NA	Mutant	0.326923	N	NA	NA	14.2203	8.85213	4.89659	0	6.81256	0	0	0	0	1.29724	2.07078	0	0.427652	0	0.0535828	4.32634	1.91075	0	0	1.81746	0	0	5.44921	1.23653	0	0	0.839394	0	1.6862	0	0	0
pBC	ICGC	PD23559	ER-	5586	1.95405	5382	203	0.549618	1	84	NA	NA	Mutant	0.304167	N	NA	NA	5.91003	3.96032	0	0	0.398022	0.896343	0	0	0	1.19283	21.9874	4.08127	1.0252	0	0	7.18166	6.88605	0	0.201146	2.66637	0	1.31509	1.60687	1.19588	0	0	0	0	0.404402	0	0	0
pBC	ICGC	PD23560	ER-	3123	1.09246	3006	117	0.746269	0	77	NA	NA	Mutant	0.443902	N	NA	NA	8.0289	7.26773	7.08541	0	0	0	0	0.355729	0	1.82642	7.74951	0.827738	0.0148491	0.517797	0	0.803116	10.4959	0	2.35652	2.64922	0	0.941407	1.42901	0	0	0	0.860551	0	0	1.00446	4.22387	0
pBC	ICGC	PD23561	ER-	60563	21.1857	58028	2534	0.333684	1	74	NA	NA	Wild-type	0.481818	N	NA	NA	0.395236	30.4747	0	0	0	0	0	0	0.207898	0	1.18688	0	0	0	0	1.2326	46.9989	0	6.39644	0.669202	0	0.102696	0	0	1.84615	2.29668	0.372848	0.659692	0	0	2.27822	0.0823164
pBC	ICGC	PD23564	ER-	150211	52.5457	83447	66758	0.267212	6	9	NA	NA	Wild-type	0.408163	N	NA	NA	20.0892	0.798771	0	0.621745	0	13.9816	0.251263	2.42572	2.18283	0.100854	0	0	0.191258	0.507591	0	10.1906	0	0	1.75002	0	0	0.460398	0	0	0	4.99446	0	1.49682	0.413523	0	4.23096	0
pBC	ICGC	PD23565	ER-	9104	3.18469	8852	250	0.351351	2	174	NA	NA	Mutant	0.964844	Y	NA	NA	7.91612	26.4832	0	0	4.0806	0.89989	0	0	0.614583	0.0421834	6.91169	0.911409	0.113753	1.51241	0	0.20623	28.3855	1.32247	0	1.2206	0	0.35188	0	1.01197	0	0.766064	0.636292	0	0	0	0	0
pBC	ICGC	PD23569	ER-	1088	0.380596	1055	33	0.269231	0	21	NA	NA	Wild-type	0.215909	N	NA	NA	5.53828	0.954964	0	0	0	0	2.4717	0	2.99587	0	10.9022	0	1.86656	0.356823	0	6.49935	3.84454	0.906733	0	0	0	0.818481	0	0.474815	0	0	1.98335	0	0	0	0	0.290159
pBC	ICGC	PD23579	ER-	143160	50.0792	87311	55845	0.19452	4	9	NA	NA	Wild-type	0.96	Y	NA	NA	6.33043	0.548004	0	0	0	0	0.569971	0	1.13373	0.732388	0.918023	0	0.234066	0.455694	0	11.1	0	0.690404	0.00637021	2.05291	0.23765	0.756196	0.0323993	1.28033	1.59638	2.42929	1.06855	0.785555	0	0	1.26761	0
pBC	ICGC	PD24189	ER-	65561	22.9341	29590	35964	0.239112	7	8	NA	NA	Wild-type	0.489796	N	NA	NA	12.6525	0.643694	0	0	0	2.36361	0.229019	0.715498	2.90778	0	0	0	0.424327	0.707223	0.816659	5.62877	0	0	2.69784	0	0	0.647026	0.11937	0	2.15769	1.72153	0	2.71284	0	0	15.2538	0
pBC	ICGC	PD24190	ER-	10189	3.56424	9808	376	0.492063	5	226	NA	NA	Mutant	0.947977	Y	NA	NA	3.57676	1.84629	0	0	0	0	1.28528	0	0	1.38721	19.0145	2.39518	0.44087	0	0	1.77919	4.55353	0	0	3.97452	4.97312	10.5371	5.15677	1.02056	0	1.16227	0.771105	0	0	0.693421	0	0.110063
pBC	ICGC	PD24194	ER-	13915	4.86764	13695	220	0.383648	0	51	NA	NA	Mutant	0.195067	N	NA	NA	2.21357	35.02	0.117088	0	0	0	1.19643	0	0.369537	0	2.81421	2.17008	0	0	0	0.893115	39.2267	0.177735	0.707334	0.807814	0	0.430917	0	1.30801	0.334794	0.123986	0.539022	0	0	0	0	0
pBC	ICGC	PD24195	ER-	2317	0.810515	2240	77	1.02632	0	14	NA	NA	Wild-type	0.967742	Y	NA	NA	9.52647	2.79143	0	0	31.5176	0	0	0.943244	0	1.01046	9.00143	0	0.618521	0	0	2.64106	1.55913	0	0.290129	0.91238	0	0	6.46468	1.626	0	0.638545	0	0	1.28313	2.54338	0	0
pBC	ICGC	PD24196	ER-	2701	0.944843	2620	77	0.4	4	142	NA	NA	Mutant	0.907692	Y	NA	NA	7.23032	4.1013	7.21203	0	6.59966	0	0.938341	0	2.78464	0.816452	9.03615	0	1.53374	0.695344	0	1.4425	6.42614	0	0	1.91163	0	0	0.403641	0.798497	0	0.125056	0	0	0	0.996755	0	0.124704
pBC	ICGC	PD24200	ER-	993	0.347364	974	19	0.583333	0	47	NA	NA	Wild-type	0.174497	N	NA	NA	3.74921	0.74452	2.89165	0	0	0	0.310249	0	0	0.156549	29.1598	3.45901	0	0	0	0	1.58924	0	0	6.07494	0.736793	0	0	0	0	0	0.236165	0	0	0	0	0
pBC	ICGC	PD24204	ER-	2996	1.04804	2795	201	0.970588	0	5	NA	NA	Wild-type	0.0888889	N	NA	NA	23.8423	0	0	0	3.11989	0	0	0	0.969842	0.934093	0	0.32763	1.10213	1.78791	0	0.758188	0.615054	0	2.56007	5.7491	0	0	13.138	1.60978	0	2.45773	1.36223	0	2.88115	2.76724	2.37341	0
pBC	ICGC	PD24208	ER-	25754	9.00907	25624	129	0.417582	1	62	NA	NA	Mutant	0.888889	Y	NA	NA	1.56452	49.7549	0	0	0	0.251317	0	0	0.0482297	0	0	0	0	0.775964	0	0	41.3868	0	0	0	0.0234479	0.0291295	0	2.13172	0.266525	0.0716898	0.291611	0	0	0	0.391291	0
pBC	ICGC	PD24209	ER-	10378	3.63035	10169	208	0.824561	1	73	NA	NA	Wild-type	0.177936	N	NA	NA	1.16527	22.3659	2.53153	0	0	0.829368	0.488197	0	0	0	7.62958	0	0	0	0	1.38846	42.8286	0	0.534591	0	0	0.556451	0	0.0836388	1.58609	0	0.736359	0.547861	0	0	0	0
pBC	ICGC	PD24215	ER-	6855	2.39796	6177	675	0.0629921	3	63	NA	NA	Mutant	0.953125	Y	NA	NA	3.55294	2.56185	0	1.61901	0	0	1.14851	0	1.7055	0	17.1192	5.81918	1.30542	0.420155	0	0.677479	6.20221	0.469906	0	1.66017	0	0	3.52956	0	0	0.494236	0.175653	0	0	0	0	0.3119
pBC	ICGC	PD24217	ER-	15349	5.36927	15305	42	0.4	2	110	NA	NA	Wild-type	0.323432	N	NA	NA	0.495564	31.3497	0	0	0	0	0	0	0.502706	0	0	0	0	0	0	0	62.0354	0	0	0	0.0456784	0.131857	0	0	0.506559	0.418641	0.382944	0.174466	0	0	0.757747	0
pBC	ICGC	PD24218	ER-	3638	1.27262	3288	348	1.82927	2	95	NA	NA	Mutant	0.58209	N	NA	NA	6.93845	2.23643	0	0	17.8588	0.808451	0.557755	0	0.268921	1.69044	4.38201	0	2.04445	0.623343	0	3.11588	2.53232	0	2.39394	3.97105	0	1.39051	0	3.49882	0	2.21201	0	0	0	2.16207	0	0
pBC	ICGC	PD24219	ER-	3488	1.22015	3319	168	0.731959	1	100	NA	NA	Mutant	0.92766	Y	NA	NA	22.9747	0.280518	0	0	0.0036424	0	0	0	0	1.08355	6.05665	0	0.187669	4.09621	0	5.12777	1.27065	0	1.66636	5.87588	0	0.368397	3.83043	1.72546	0	1.02003	1.5549	0	0	0	0	0
pBC	ICGC	PD24221	ER-	2396	0.838151	2293	103	0.430556	0	12	NA	NA	Mutant	0.0427807	N	NA	NA	5.12494	0.0857098	0	2.33004	0	0	0	0	0	0	7.21144	3.48097	0	0.288875	0	0	2.34181	0	0	6.20084	0	0	7.62837	0	0	4.08343	0.096009	0	0	2.28119	0	0
pBC	ICGC	PD24225	ER-	1872	0.654849	1821	51	0.645161	0	31	NA	NA	Mutant	0.304348	N	NA	NA	9.30606	16.4021	0	0	0.929445	0	0	0	0.328308	0.82161	5.3774	0	0	0.299053	0	5.31524	12.164	0	0	1.94875	0	0.351882	3.74143	0.757807	0	0.878478	0.425841	0	2.02781	1.26651	0	0.0875972
pBC	ICGC	PD24308	ER-	5042	1.76375	4752	285	0.492147	5	221	NA	NA	Mutant	0.995181	Y	NA	NA	6.46076	1.73822	8.79414	0	5.53527	2.70072	0.32253	0	1.4806	0	0	0	0.878719	0.246143	0	0.862001	3.8369	1.04886	0.144649	7.08273	0	1.0084	0.863852	0	0	0.899245	0.60599	0	3.02115	0	0.134395	0
pBC	ICGC	PD24314	ER-	4052	1.41744	3870	179	0.808081	3	143	NA	NA	Mutant	0.88716	Y	NA	NA	9.50052	1.58127	0.230748	0.5155	7.98034	0	0	0.803358	0	0.552962	3.97737	1.28202	1.23954	1.38347	0	4.98583	2.8866	0	2.2279	3.4372	0	0.85144	8.87061	1.41064	0	0	0	0	0	3.93061	0	0
pBC	ICGC	PD24318	ER-	2708	0.947292	2546	162	1.05063	0	94	NA	NA	Mutant	0.937716	Y	NA	NA	11.8174	0.941406	0	0	13.5994	0	0	0	0.092761	1.3432	7.80293	4.87317	0.557344	1.89602	0	1.36306	2.59895	0	1.52155	5.55072	0	0.347957	3.21951	2.88816	0	1.65671	0	0	0	1.69593	2.90281	0
pBC	ICGC	PD24322	ER-	5070	1.77355	4868	201	0.608	1	98	NA	NA	Wild-type	0.348387	N	NA	NA	8.02667	11.0399	0	0	2.40891	1.78957	1.57438	0	0.917496	0	1.05241	0	0.27218	1.44228	0	0.803597	14.3167	0.620896	0	3.60388	0	0.590913	0.622151	0.696139	0	1.99906	0	1.28155	0	2.04291	0	0
pBC	ICGC	PD24325	ER-	10866	3.80106	10387	476	0.286486	3	200	NA	NA	Wild-type	0.843333	Y	NA	NA	5.98148	2.25951	5.08e-05	0	11.3024	0	0	0	0	0	2.96562	0	0.385443	0.331091	0	0.30647	8.26533	0.606953	0	3.03668	0.283677	0.48739	2.25728	0	0	1.13131	0.229143	0	0	3.84882	0	0.171848
pBC	ICGC	PD24326	ER-	23872	8.35072	23620	251	1.008	1	61	NA	NA	Mutant	0.282869	N	NA	NA	1.5766	43.2695	0	0	0	0	0	0	0	0	0	0	1.41611	0	0	0	44.0391	0.26806	0.114667	0.664458	0	0.0102343	1.21885	1.35848	0	0.109012	0	0	0	0.718479	0	0.0262486
pBC	ICGC	PD24332	ER-	2024	0.70802	1920	104	1.08	0	79	NA	NA	Wild-type	0.468208	N	NA	NA	18.756	4.89385	0.781235	3.15077	0	0	1.10689	0	0.272466	0.449209	6.70112	0	0	3.34027	0	3.42604	1.73746	0	0	3.52196	0	0	0.538774	0	0	0.389864	0.432079	0.493431	0	0	0	0
pBC	ICGC	PD24333	ER-	23280	8.14363	22884	394	0.655462	2	49	NA	NA	Mutant	0.909091	Y	NA	NA	1.82686	6.03396	1.32362	0	1.63838	0.274155	0.885221	0	0.623958	0.883426	2.37442	3.36567	0.597136	0.856974	0	0	4.93478	0	0.945148	1.38446	3.36102	50.3695	0.326834	0.495682	0	0.713797	0	0	0	0	0	0
pBC	ICGC	PD24335	ER-	4194	1.46711	3948	243	0.313514	3	434	NA	NA	Wild-type	0.861702	Y	NA	NA	19.2568	4.57128	5.93208	0	0	0	0	0	0	0.0988243	5.44705	0.0825105	0	1.13432	0	4.96396	6.83653	0	0	3.01403	0.0670194	0.291804	4.93542	2.43462	0	0.614141	0.8624	0	0	0	0	0
pBC	ICGC	PD24336	ER-	3519	1.23099	3339	180	0.682243	0	81	NA	NA	Wild-type	0.179487	N	NA	NA	5.85865	7.51191	0	0	13.4728	0.66018	1.00684	0	0.253814	1.09732	4.87495	0	0.994562	0	0	1.06907	4.17633	0	0	5.5725	0	0.470693	0	0.862821	0	2.13152	2.37231	0	1.88839	0.955733	0	0.169055
pBC	ICGC	PD4109	ER-	11153	3.90146	10313	834	1.16623	6	181	NA	NA	Mutant	0.878728	Y	NA	NA	8.23697	5.24869	13.5898	0	5.77225	0	2.58413	0.603188	1.00243	0.87657	0.204641	0	1.72167	0.908223	0	3.30898	13.1214	1.03145	1.72438	2.30595	0	0.565704	2.36925	0.374233	0	0	0	0	0	0	0	0
pBC	ICGC	PD4199	ER-	7081	2.47702	6948	133	0.564706	0	85	NA	NA	Mutant	0.201058	N	NA	NA	3.68378	32.8643	4.39541	0	0	1.87435	3.16127	0	0	0	2.09776	0	0	1.34824	0	0.905234	36.0516	0	0.24442	0.161675	0	0.00220416	0	1.59628	0.497169	0.321025	0.396555	0	0	0	0	0.115163
pBC	ICGC	PD4248	ER-	2332	0.815763	2196	136	0.915493	0	141	NA	NA	Wild-type	0.863768	Y	NA	NA	8.51594	4.13714	0	0	0	0	2.67546	0	0	2.36503	9.38393	1.09387	1.28333	0	0	0	5.49938	0	0.32924	4.31826	0	0.85875	0	0.775662	0	1.48654	1.11651	0	0	0	1.88533	0.974991
pBC	ICGC	PD4252	ER-	4204	1.47061	3773	405	1.68212	26	150	NA	NA	Mutant	0.286667	N	NA	NA	11.6897	0.534969	0	0.627396	6.15957	0	0.0438527	0	0	0.0769096	3.92194	0.260551	0.485951	0.981637	0	2.22941	2.48768	0	4.79553	1.59188	0	0.644214	12.8162	3.27136	0	1.14167	0.690921	0	0	0	0	0
pBC	ICGC	PD4255	ER-	4937	1.72702	4554	380	1.69504	3	311	NA	NA	Mutant	0.79661	Y	NA	NA	8.50424	0.6747	0	0	0.709805	0.036578	0.525438	0	0.0439971	0.904416	1.28499	0	2.86682	0.345675	0	4.46844	2.13718	0	1.4062	2.19068	0	0.57825	13.6942	1.91193	0	1.06801	0.699309	0	1.93776	1.38268	0	0
pBC	ICGC	PD4826	ER-	4078	1.42654	3818	260	1.34234	0	293	NA	NA	Mutant	0.874618	Y	NA	NA	8.68012	12.4166	3.05657	0	0	1.30064	0	4.09181	0	0.0891376	4.53857	0	1.20193	0.930052	0	3.21961	14.0184	0.662139	0.130547	1.25892	0	0.847034	4.72073	0.432793	0.251295	0.503585	0.583863	0	0.950233	2.46364	0	0
pBC	ICGC	PD4836	ER-	4620	1.61613	4303	311	0.562814	6	80	NA	NA	Mutant	0.298507	N	NA	NA	7.55426	2.37022	8.55245	0.562095	22.0115	0	1.0061	0	0	0.0972996	8.01466	3.44891	1.1228	0.505549	0	0.203409	5.70706	1.37871	0	1.27327	0	0.0318853	0	1.99838	0	0.582578	0	0	0	0.408996	0	0
pBC	ICGC	PD4841	ER-	7481	2.61695	7020	452	0.501661	9	607	NA	NA	Mutant	0.568465	N	NA	NA	5.62941	1.69515	0	0	3.04371	0.494136	0	0	0.732635	0.210986	19.7437	1.25435	0.0438593	0.396013	0	5.29541	3.52806	0.112578	0	1.12567	0.58544	0.918044	0	0.88505	0	0.293228	0	0	0.659805	4.59386	0	0
pBC	ICGC	PD4845	ER-	6174	2.15974	5735	436	0.207756	3	155	NA	NA	Mutant	0.828794	Y	NA	NA	6.20225	0	0	0.840914	5.36846	0	0.220613	0	1.74598	0.21564	17.277	2.11889	0.420525	0.547551	0	2.47757	0.19527	0.885039	0.0648975	2.24845	2.53538	6.31165	3.17435	1.02681	0	0.926468	0.721339	0	0	0	0	0.126126
pBC	ICGC	PD4847	ER-	12356	4.32228	11042	1308	0.562724	6	252	NA	NA	Mutant	0.883929	Y	NA	NA	5.46881	1.30187	0	3.37464	5.62769	0	0	0	1.65673	0.176985	4.5522	0	1.747	1.35795	0	3.2543	0.752608	1.97969	0	3.10494	1.07074	2.94961	9.81875	1.87251	1.09451	0.51194	1.18317	0	0	0	0.903905	0
pBC	ICGC	PD4977	ER-	42758	14.9573	42258	498	0.830882	2	16	NA	NA	Wild-type	0.271186	N	NA	NA	1.66659	45.3719	0	0	0	0	0	0	0	0	0	0	0	1.78207	0	0	42.6809	0.573827	0	0.380708	0	0	0	1.2659	0	0.0278892	0	0	0	0.808369	0	0
pBC	ICGC	PD4980	ER-	4160	1.45522	3796	363	1.26875	1	87	NA	NA	Mutant	0.956364	Y	NA	NA	8.40304	1.45941	0	2.72559	19.1493	0	0.725767	0	0.157733	0.753331	8.233	0	0.540946	0	0	1.83004	3.18116	0	2.92756	1.07799	0	0.285125	9.27062	2.8053	1.69137	0.306964	0	0	0	0	0	0
pBC	ICGC	PD5942	ER-	6374	2.2297	5990	383	0.764977	1	161	NA	NA	Mutant	0.991489	Y	NA	NA	8.92859	1.61003	0	0.390847	3.99938	2.60017	0.29395	0	0.175245	0.481419	2.85717	0	0.288509	2.14103	0	2.45263	3.81739	0	0	0.743056	0	0	0	0.9791	0	1.92864	1.84934	0	1.10686	0	0	0
pBC	ICGC	PD5944	ER-	2912	1.01865	2609	303	1.03356	0	24	NA	NA	Mutant	0.870748	Y	NA	NA	10.9348	1.64329	0	0	25.6985	5.61459	0.815609	0.162535	1.27784	0	2.99959	0	1.47242	1.71024	0	0	2.19843	0	0	0	0	0.7404	0	0.486834	0	2.20368	0	0	3.46133	0	0	0
pBC	ICGC	PD5950	ER-	2327	0.814014	2190	135	1.41071	2	229	NA	NA	Mutant	0.58498	N	NA	NA	20.0625	1.12423	0	0	20.2412	0	0	0	0	0	6.19233	0.691909	2.03225	1.91667	0	0.795806	1.55563	0	0	0.643382	0	0.579247	13.3158	0.152451	0	2.35105	0	0	1.85615	0	0	0
pBC	ICGC	PD6046	ER-	3257	1.13934	2976	279	0.5	2	212	NA	NA	Mutant	0.903448	Y	NA	NA	13.3473	2.82688	3.54015	4.45994	16.1465	0.430673	0.208359	2.27402	0.0690997	0.526834	5.64899	0	0.501802	0.851732	0	4.52178	2.64684	0	1.72676	0	0	0	11.2037	2.04213	0	0.340895	0	0	0	0	0	0
pBC	ICGC	PD6047	ER-	10269	3.59222	9442	821	1.13247	6	142	NA	NA	Mutant	0.888403	Y	NA	NA	8.67439	2.39151	0	0	3.68675	4.44813	1.147	0.70495	0	1.56485	1.32866	0	1.28395	0	0	4.7206	1.99071	0	0.314936	2.48299	0	0	11.1849	1.82109	0	0.0751407	0.753168	0	0	1.14851	0	0
pBC	ICGC	PD6404	ER-	6800	2.37872	6553	243	0.43787	4	139	NA	NA	Mutant	0.899796	Y	NA	NA	5.4481	4.65601	5.39045	0	22.1719	0	0	0	0.369139	0.692494	13.1449	2.12182	0.298522	0.380457	0	0	7.68508	0	0	0.961837	0.502056	2.59512	0	1.88268	0	0	0.139994	0	0	1.22705	0	0
pBC	ICGC	PD6405	ER-	35945	12.574	35317	623	0.774929	5	214	NA	NA	Mutant	0.919689	Y	NA	NA	1.55437	24.4381	0	0	0	0	0	0	0.263623	0	0	0	0	0	0	0	63.3664	0	0.239528	0	0.0479684	0.0222045	0	0.0753227	0.390161	0.935643	0.492496	0.230116	0	0	0	0
pBC	ICGC	PD6412	ER-	50078	17.5179	25187	24844	0.188026	47	82	NA	NA	Mutant	NA	NA	NA	NA	5.15983	0.379745	0	2.13473	0	6.08276	0.267813	0	3.95226	0	4.59926	0	0.548563	0.456791	0	0	1.72915	0.639385	9.48217	0.21452	0	1.36529	0	0.0646297	7.13242	2.2549	0	0	0	0	18.5916	0
pBC	ICGC	PD6414	ER-	1878	0.656948	1761	114	1	3	7	NA	NA	Mutant	0.904164	Y	NA	NA	10.5636	4.795	0	0	2.57094	0	0	0	0	2.05792	1.40274	0	0	1.38034	0	1.87175	2.11428	0	0	3.92632	0	2.07757	5.37757	1.86752	0	0.170762	0	0	1.92143	8.1583	0	0
pBC	ICGC	PD6416	ER-	3431	1.20021	3331	92	0.672727	8	72	NA	NA	Wild-type	0.248677	N	NA	NA	3.19569	4.8877	13.6008	0	0	0	0	0	1.4269	0.131953	17.2676	0	0.352738	0.454888	0	0	11.2334	1.14217	0	3.52681	0	3.95909	0	0.364419	0.563093	0	1.53015	0	0	2.24383	0	0
pBC	ICGC	PD6727	ER-	7089	2.47982	6679	402	0.614458	8	271	NA	NA	Mutant	0.582278	N	NA	NA	12.0894	4.89352	14.5671	0	0	0	2.03913	0.131525	0.041484	0.898683	0	0	1.10062	1.0125	0	3.42557	11.5564	0	0.535716	3.51766	0	0.21441	0	0.569422	0	0	0.1884	0	0	0	0	0
pBC	ICGC	PD6728	ER-	2711	0.948342	2578	131	0.523256	2	113	NA	NA	Mutant	0.266244	N	NA	NA	8.5412	2.47048	0	2.23302	8.94234	0.384644	0	0	0	0.255045	8.31507	0	0	0.903363	0	0.992448	4.79756	0	0	0.140206	0	0.317557	4.17212	0	0	0.943676	1.27548	0	0.19067	2.20426	0	0
pBC	ICGC	PD6729	ER-	5244	1.83442	4872	368	0.520661	4	120	NA	NA	Mutant	0.917373	Y	NA	NA	10.2926	1.11342	0	2.51707	24.6001	0	0.0803236	0	0	0.896803	12.1084	0	0.287043	0.968945	0	1.60003	2.46326	0	0	0	0.407294	0.53148	0	0.660535	0	0.190898	0	0	0	0.131167	0	0
pBC	ICGC	PD6732	ER-	3031	1.06028	2915	116	0.633803	0	178	NA	NA	Mutant	0.844981	Y	NA	NA	7.05572	4.4976	9.95478	0	12.4775	2.35393	1.97978	2.62924	0	0.425775	4.68813	0	0.217388	0.371899	0	0	11.3066	1.87347	0.454535	5.18452	0.624339	0.690928	0.46059	0	0	0.435062	0.271929	0	0	2.97191	0	0
pBC	ICGC	PD6733	ER-	4878	1.70639	4676	200	0.694915	2	93	NA	NA	Mutant	0.410256	N	NA	NA	10.2676	9.19088	0.843389	0	0.131463	0	1.63733	0	0.0948162	0.642985	4.06915	0.555698	1.18153	1.77734	0	6.17737	12.062	0	2.16432	0.943662	0	0.365757	4.24358	1.96542	0	0.474052	0.907205	0	0	1.58828	0	0
pBC	ICGC	PD7066	ER-	3760	1.31529	3638	122	0.402299	0	321	NA	NA	Mutant	0.450704	N	NA	NA	8.00371	1.22764	8.58484	0	0	1.72992	0	0	0	0.440968	8.05087	0	0	0.880531	0	0.668214	5.99374	1.34781	0	1.62605	0	0.158084	0.0457454	1.22539	0	0	0	0	0	2.71874	0	0.171483
pBC	ICGC	PD7067	ER-	6124	2.14225	5980	142	0.670588	2	226	NA	NA	Mutant	NA	NA	NA	NA	7.54541	1.60293	0	0	0	0	0	0	0.403329	0.358773	14.2677	3.56449	0	1.16663	0	0	6.75945	0	0	2.34649	0	0.889478	0	0.72938	0.724117	2.11021	1.54653	0	0	0.965776	0	0
pBC	ICGC	PD7069	ER-	5277	1.84596	5131	142	0.510638	4	145	NA	NA	Mutant	0.283951	N	NA	NA	7.70663	19.1962	0	0	0	1.8088	0	0	0	0.65836	5.68939	0	0.398701	1.00598	0	1.72111	26.0211	0.124887	0.0107271	2.30505	0	0.41221	0.257827	1.68884	0	0.349381	0	0	0	2.91298	0	0
pBC	ICGC	PD7220	ER-	2940	1.02845	2709	229	1.06306	2	39	NA	NA	Mutant	0.883495	Y	NA	NA	11.1516	10.4917	0	0	0	7.82186	4.10457	0.375575	0.286113	0.336697	2.80498	0.892157	0	3.64522	0	0.600782	8.43515	0	0.71862	4.5043	0	0.436117	0	4.14588	0	1.93785	0.481029	0	0.195046	0	0	0
pBC	ICGC	PD7304	ER-	2151	0.752447	2003	147	0.860759	1	154	NA	NA	Mutant	0.599237	N	NA	NA	12.2208	6.54675	17.2402	0	0	0	0	0.119969	0	0	5.47493	1.87196	0.985962	1.10918	0	1.73268	4.31513	0	0.607533	4.07584	0	0.811241	2.1626	1.52674	0	2.21185	0	1.0721	2.02958	0	0	0
pBC	ICGC	PD7307	ER-	8559	2.99404	8424	132	0.483146	3	329	NA	NA	Mutant	0.454327	N	NA	NA	2.56481	26.8469	0	0	0	0.139903	1.29513	0	0.654192	0	8.18253	0	0	0	0	1.1242	40.4455	0	0.642425	0	0	0.263925	0	1.36176	1.10646	0.722648	0	0.0288791	0	0	0	0.0491522
pBC	ICGC	PD7341	ER-	3174	1.1103	3090	79	0.680851	5	245	NA	NA	Wild-type	0.184567	N	NA	NA	10.7667	7.21273	0	0	7.38669	1.71779	1.19272	0	0.213978	0.447284	8.07249	3.24062	0.162662	1.16857	0	0	13.5296	0.2845	0	1.64733	0	0.298025	2.96396	0.808228	0	0.723416	0	0.0723711	0	0	0	0.288689
pBC	ICGC	PD7344	ER-	760	0.265857	722	36	0.714286	2	38	NA	NA	Mutant	0.347458	N	NA	NA	11.5691	1.49269	11.6711	0	0	0.180304	0.21771	0	0	5.65624	2.09427	0	2.0516	3.38285	0	0	5.05516	0	0	7.66327	0	0.304173	7.81382	0.784489	0.0371852	0.521478	0	0	2.71862	1.75	0	0
pBC	ICGC	PD8619	ER-	3790	1.32579	3571	216	0.700787	3	248	NA	NA	Mutant	0.892086	Y	NA	NA	11.5849	2.20415	0	0.18034	11.1168	0	1.16601	0	0	0.335538	0	0	0	0.77136	0	0	5.50611	0.0941196	0	2.40783	0	0.296675	0	2.75763	0.921554	1.30058	0.75262	0	3.1639	4.26303	0	0
pBC	ICGC	PD8830	ER-	8570	2.99789	8246	319	0.45	5	129	NA	NA	Mutant	0.913978	Y	NA	NA	8.47844	1.09048	5.9587	2.49432	6.1402	0	0	0	0	0.278926	11.2412	0.0530043	0.889727	0.516906	0	0	1.53899	0	0.142222	1.08056	0	0.360795	0	0.49753	0.476857	0.641919	0.929218	0	0.835927	0	0	0
pBC	ICGC	PD8965	ER-	4900	1.71408	4451	441	0.510274	8	105	NA	NA	Mutant	0.978202	Y	NA	NA	5.42111	8.53873	2.30127	1.34701	7.36793	1.20278	1.28647	0	0.919108	1.32003	12.1043	1.33906	0.981535	0	0	6.01226	8.33928	0	1.8644	0	0	0.24085	0	0.14285	0.233289	0	0	0	1.24156	0	0	0
pBC	ICGC	PD8998	ER-	4837	1.69204	4769	67	1.09375	1	95	NA	NA	Wild-type	0.335821	N	NA	NA	1.27917	21.0598	1.14108	0	0	0	0	0	0	0	9.57334	1.02048	0.117606	0	0	0.839585	34.5408	0.18528	1.30895	1.32749	0	0.39638	0.420047	1.21484	0	0.538176	0.548916	0	0	0	0	0.283454
pBC	ICGC	PD8999	ER-	1485	0.519471	1347	135	1.5	3	85	NA	NA	Wild-type	0.351351	N	NA	NA	15.2542	3.00001	4.60589	1.47859	24.3088	0	0	3.32684	0	2.25055	6.12674	0	1.79775	1.04243	0	2.20259	1.10768	0	1.76581	0	0.534118	0.744132	0	1.3781	0	0.219417	0	0	0.932872	0	0	0
pBC	ICGC	PD9571	ER-	5018	1.75536	4700	316	0.533981	2	315	NA	NA	Mutant	0.957198	Y	NA	NA	7.42763	0.641013	0	0	9.47087	0	0.804802	0.176284	0	0.116944	4.59167	1.5436	0.538728	0.28971	0	2.7234	2.62823	0.619514	0.0426692	0.952595	0	1.01736	0	2.21812	0	0	1.18036	0	0.84765	0	0.496479	0.573786
pBC	ICGC	PD9575	ER-	7091	2.48052	6500	583	0.313063	8	97	NA	NA	Mutant	0.285714	N	NA	NA	4.74787	2.72005	1.50635	0	0	2.81604	0	0	0	0.951154	6.65178	3.39385	0.289619	0.588666	0	8.01541	6.5921	0	0	4.46459	0.272974	1.69953	0.289215	0.160043	0	0	1.38034	0.183176	0.398324	0	0	0
pBC	ICGC	PD9579	ER-	1687	0.590134	1634	53	0.606061	0	47	NA	NA	Mutant	0.0864198	N	NA	NA	10.8975	2.64506	2.46263	0	18.9642	3.83309	1.8489	0	0.260955	2.49645	14.6125	1.69928	0.817431	0.20061	0	2.79523	4.31555	0	0	4.00517	0	0.461147	0	0	0.126183	1.01364	0	0	0.309743	0	0	0
pBC	ICGC	PD9584	ER-	2930	1.02495	2753	177	0.77	0	146	NA	NA	Wild-type	0.2	N	NA	NA	13.7589	2.46879	0	0	2.47247	0	0	0	0	2.08865	6.14173	4.08716	0.56564	1.58276	0	3.90655	1.99394	0	0.90789	6.16667	0	0.145283	1.24247	2.72755	0	2.10563	0.636606	0	2.39654	3.62086	0	0
pBC	ICGC	PD9604	ER-	14704	5.14364	10669	4034	0.30171	1	119	NA	NA	Mutant	0.929461	Y	NA	NA	8.44818	1.60924	0	0.814173	0	0	0.0963923	2.88642	0.761058	0.458397	2.42407	0	0.39702	0.222129	0	0	2.01345	0	3.51098	2.00517	0	0.367929	0	0.00574206	0	15.2714	0	0	0	1.13245	40.1121	0
pBC	ICGC	PD11336	ER+	5800	2.02891	5585	213	1.36667	2	74	NA	NA	Wild-type	0.444444	N	NA	NA	11.1024	7.1926	3.13183	0	0	2.72244	1.85625	1.75052	0	0.310962	7.04265	0	1.18547	0	0	0.770606	2.42497	0	0.72854	1.30649	1.35859	3.51751	3.98441	2.46085	0	0.0475701	0.389456	0	2.42995	0	0	0
pBC	ICGC	PD11337	ER+	3286	1.14948	3073	210	0.826087	3	77	NA	NA	Wild-type	0.45	N	NA	NA	10.4161	6.31002	10.7355	0	0	2.14585	2.79434	0	0	0	5.77893	5.81174	0.323125	0.812378	0	1.12108	7.87245	0	1.62277	4.36338	0	0	0	1.61966	0	1.15415	0	0	0	0	0	0.843507
pBC	ICGC	PD11338	ER+	2521	0.881877	2300	218	0.758065	3	2	NA	NA	Wild-type	0.359375	N	NA	NA	12.7678	0.769922	2.45658	0	24.1634	7.3372	0	3.164	0	1.53817	8.95743	0	1.67589	0	0	2.14907	0	0	0.914341	0.792031	0	0	0	1.06651	0	1.39319	0	0	3.24065	0	0	0
pBC	ICGC	PD11339	ER+	2829	0.989619	2529	297	0.879747	3	63	NA	NA	Wild-type	0.393443	N	NA	NA	21.2979	1.15357	0	0	8.046	0	0	0	0.103346	1.42338	5.87667	0	0.322557	0	0	4.38073	1.50052	0	1.21555	5.20316	0	0.151944	0	1.87531	0	0.567066	0.120665	0	2.26085	0	0	0
pBC	ICGC	PD11340	ER+	5509	1.92712	5064	433	0.633962	12	349	NA	NA	Mutant	0.904306	Y	NA	NA	7.19741	5.43577	6.72713	0	0	5.92669	3.02329	2.54099	0	0	8.11845	3.34489	0.420514	0.583782	2.71803	1.98118	4.52629	0.590386	0	2.06174	0	0.360544	2.36418	2.76759	0	0.963411	0	0	0.917242	0	0	0
pBC	ICGC	PD11341	ER+	1733	0.606225	1652	74	0.72093	7	40	NA	NA	Mutant	0.363636	N	NA	NA	11.7845	11.1636	1.6486	0	20.6835	3.44567	0.0792688	1.99596	2.15931	0	7.50576	0	1.28142	1.73962	0	0	5.99958	0	0	1.67674	0	0.245119	0	1.91316	0	1.66311	1.30902	0	0	0.460316	0	0
pBC	ICGC	PD11342	ER+	3478	1.21665	3305	172	0.755102	1	17	NA	NA	Wild-type	0.583333	N	NA	NA	8.38743	18.8857	4.79656	0	11.7094	2.42834	1.71657	0	0.797204	0	7.72676	0	0.693092	1.43344	0	0.947205	11.1638	0	2.16109	3.80148	0	0	2.76411	3.05084	0	0.5159	0.236494	0	0.614951	0	0.243048	0
pBC	ICGC	PD11344	ER+	11150	3.90041	11028	121	0.728571	1	165	NA	NA	Mutant	0.251309	N	NA	NA	1.55314	38.1713	0	0	0	0.455904	1.73197	0	0	0	0	0	0	1.34621	0	0	49.3165	0	0	0.226043	0	0	0	0.937733	0.370485	0	0.141007	0	0	0	0.676351	0
pBC	ICGC	PD11345	ER+	10846	3.79407	10351	493	1.27189	2	451	NA	NA	Mutant	0.904483	Y	NA	NA	3.58604	32.4973	0	0	9.53102	0.521462	1.04867	0	0.0825615	0	5.3476	0	0.791632	1.50923	0	0	24.5644	1.63559	0.408291	0	0	0.309174	5.93738	2.1808	0	0.582052	0.0814109	0	0	0	0	0
pBC	ICGC	PD11346	ER+	2466	0.862638	2292	171	0.819149	3	471	NA	NA	Mutant	0.555288	N	NA	NA	7.38886	12.6712	0	0	12.5134	6.82803	1.87132	0.911155	0	0	3.03659	0.933123	0.029039	1.75368	0	0	10.1396	0.381774	0.566216	0	0	0.114572	1.92724	0	0.912098	0.00318048	0	0	0.574522	1.69859	0	0.0175859
pBC	ICGC	PD11347	ER+	2177	0.761542	2031	146	0.717647	0	146	NA	NA	Wild-type	0.394444	N	NA	NA	12.1846	13.6149	4.04891	0	12.8325	1.69087	1.22315	0	0	0.614893	5.83987	1.9117	0.648527	0	0	0	7.34178	0	0	4.71311	0	0.101957	0	0	0	2.98353	0	2.54106	1.14911	0	0.259693	0
pBC	ICGC	PD11348	ER+	5272	1.84421	5010	260	0.688312	2	130	NA	NA	Wild-type	0.493056	N	NA	NA	14.7762	2.29062	0	1.26507	11.8023	0	0.151604	1.54453	0	0.439598	9.64249	0	1.20589	0.278799	0	2.34614	2.33099	0	6.22443	1.26527	0	0.493229	4.10397	1.89896	0	0.921624	0.723738	0	2.63625	0.359592	0	0
pBC	ICGC	PD11352	ER+	2807	0.981924	2586	214	0.86087	7	2	NA	NA	Wild-type	0.465517	N	NA	NA	15.3559	11.697	5.25269	4.12045	15.0747	0	0	0	0	1.27923	2.03765	0	0	0.92782	0	0	1.24288	0	0	0	0	0.0569764	0	4.2108	0.0235012	0	0	0.109932	0	0	4.4646	0
pBC	ICGC	PD11355	ER+	2030	0.710119	1838	188	0.807692	4	42	NA	NA	Wild-type	0.355932	N	NA	NA	11.1082	1.25577	0	0	10.2735	3.47669	0.824902	0	0	0	11.5308	0	0.692157	1.05027	0	0	1.09457	0	0.254628	4.41966	0	0.188447	13.0646	2.31611	0	2.72402	0	0	0.180986	0	0	0
pBC	ICGC	PD11357	ER+	3814	1.33418	3379	426	0.683794	9	18	NA	NA	Wild-type	0.3125	N	NA	NA	15.8803	1.24233	0	0	35.4904	0	0.425234	0	0	0.313313	10.4674	0	0.452919	0	0	0.667496	0.807398	0	6.46958	2.49924	0	0.59325	0.362633	1.23122	0	1.6357	1.15567	0.216662	1.91742	0	0	0.00857757
pBC	ICGC	PD11358	ER+	4631	1.61998	4327	302	0.641304	2	0	NA	NA	Wild-type	0.492063	N	NA	NA	6.19574	24.7428	0	0	10.727	5.49065	0.905894	0	0	1.85528	7.17533	0	0	3.21629	0	2.83764	5.38733	0	2.44445	2.54622	0	0	2.54696	3.51033	0	0.239312	0.109504	0	0.579831	0	0	0.119291
pBC	ICGC	PD11359	ER+	2911	1.0183	2666	238	0.555556	7	1	NA	NA	Wild-type	0.396552	N	NA	NA	15.2729	3.44486	8.34966	0	6.12976	0.218349	1.89984	0	0	1.48184	6.66078	0	1.51238	0.448465	0	4.74318	2.10924	0	2.42285	3.82594	0.0715977	0.289188	0.725872	0.362768	0	0	0.145979	0	0.985277	0	0	0.736909
pBC	ICGC	PD11360	ER+	3390	1.18586	3116	266	1.01515	8	87	NA	NA	Wild-type	0.973684	Y	NA	NA	13.5112	2.696	1.75194	0.321334	12.6871	4.5687	0	1.84927	0.545126	1.38897	6.01968	0.613493	1.60879	0.227234	0	3.79134	0.576421	0.0777175	2.43877	2.81476	0	0.318159	0	1.73965	1.03991	0.86497	0.948778	0	0	0	0	0
pBC	ICGC	PD11361	ER+	1834	0.641556	1723	110	0.666667	1	5	NA	NA	Wild-type	0.407407	N	NA	NA	19.1022	3.05141	0.843145	0	0.124258	0.925287	2.72231	0	0	0	10.5117	0	0	3.099	0	2.01816	1.22058	0	2.39504	5.73675	0	0	6.67858	0	0	1.27624	0.810088	4.65338	2.12131	0	1.62946	0
pBC	ICGC	PD11364	ER+	2553	0.893071	2339	209	0.833333	5	23	NA	NA	Wild-type	0.873016	Y	NA	NA	13.9881	2.33099	0	0	17.459	0.550903	0.907103	1.16247	0.808682	0	13.2569	3.94649	1.0219	2.01276	0.613701	5.3299	4.53716	0	3.655	3.80795	0	0.52809	3.31263	2.82061	0	0.0290409	0.340542	0	0	2.21166	0	0
pBC	ICGC	PD11365	ER+	16740	5.85586	13652	3084	7.31267	4	27	NA	NA	Wild-type	0.928571	Y	NA	NA	2.61596	0.871977	0	1.46068	0	0	0.130452	2.91962	0.401923	0	4.1501	0	1.13631	0.0585806	0.501758	12.8476	0	0.352187	3.8877	0.385752	0	1.71333	0	0	0	4.91167	0	0	0	1.40199	25.932	0
pBC	ICGC	PD11366	ER+	3311	1.15823	3005	304	0.948718	2	32	NA	NA	Wild-type	0.223301	N	NA	NA	11.2926	3.73234	0	0	28.8123	1.36885	0	3.198	0	1.58854	3.20356	0	0.407394	0.645411	0	1.75868	0.323942	0	1.89715	0	0	0.14096	0	2.5559	0	1.60485	1.35559	0	6.36439	0	0	0
pBC	ICGC	PD11368	ER+	7323	2.56168	6828	489	0.608553	6	333	NA	NA	Wild-type	0.902098	Y	NA	NA	8.85502	18.1105	3.85084	1.08475	0	1.82158	2.88755	0	0.151247	0.556692	1.06228	0.167496	0.0957046	2.39949	0	3.14939	9.30349	0	2.12378	2.20631	0	0.417681	1.35088	2.30691	0	0.759512	0.412574	0	3.05453	1.3176	0	0
pBC	ICGC	PD11369	ER+	6572	2.29897	6134	427	0.667969	11	308	NA	NA	Wild-type	0.821229	Y	NA	NA	13.0325	9.54153	2.31346	3.17214	0	3.11768	1.81736	0	0	0.327559	2.0062	2.98536	0.459369	2.33542	0	1.68341	8.58202	0	0.17742	2.73391	0	0	0	2.18438	0	2.56868	1.36704	0	0.669711	0	0	0
pBC	ICGC	PD11370	ER+	1385	0.48449	1279	105	0.458333	1	3	NA	NA	Wild-type	0.444444	N	NA	NA	13.7244	0	3.47797	0	19.5788	0	1.35582	0	0	0.95615	5.05971	3.10817	0.0494047	0	0.101434	6.85934	0.657697	0	0	4.63074	0	0	5.30597	4.53269	0	1.88087	0	0	0	2.2211	0	0
pBC	ICGC	PD11372	ER+	14163	4.95439	13793	362	1.42953	8	57	NA	NA	Wild-type	0.401961	N	NA	NA	2.31749	31.8855	1.41359	0	0	0	0.395521	0	0.0534956	0	0.386715	0	0.598417	0	0	0	48.2313	0.643475	1.41529	0.872329	0	0.0603044	0.366458	0.570833	0	0.541033	0	0	0	0.423676	0	0
pBC	ICGC	PD11374	ER+	2540	0.888524	2383	145	0.576087	12	70	NA	NA	Wild-type	0.415584	N	NA	NA	11.7975	0.968574	4.76653	0	14.251	2.48069	0	0.674185	0.297116	0.581408	7.28662	0.283307	1.66548	0.415022	0	3.94564	2.50773	0	3.58584	0.91947	0	0.0735744	0	1.80744	0	0.48716	0	0	1.38304	3.3312	0	0
pBC	ICGC	PD11375	ER+	2080	0.72761	1934	139	1.10606	7	7	NA	NA	Wild-type	0.403509	N	NA	NA	17.6188	1.15686	0	0	10.8016	0	1.4338	0	0.770037	0.89452	4.70142	0	0.0700693	0	0	4.8102	0	0	7.95684	1.67043	0	0	3.33171	2.99098	0	1.28883	1.20756	0	4.66206	0	0	0
pBC	ICGC	PD11376	ER+	3445	1.2051	3152	292	1.26357	1	64	NA	NA	Wild-type	0.530303	N	NA	NA	15.0267	3.31627	3.413	0	13.7111	2.74381	1.49137	1.49747	0.345416	1.01622	5.42316	0	0.437949	0	0	4.82811	1.24631	0	2.64799	3.38651	0	0.187561	4.00121	0.72359	0.785521	0	0	4.11982	1.0645	0	0	0
pBC	ICGC	PD11379	ER+	19818	6.93258	19382	424	0.79661	12	115	NA	NA	Mutant	0.944	Y	NA	NA	1.45498	33.2038	8.67775	0	0	0	0.679607	0	0.629604	0	0	0	0	0	0	0	43.4754	1.4575	0.454722	0.447692	0	0.0958753	0	0	0	0.263284	0	0	0	0	0	0.145256
pBC	ICGC	PD11380	ER+	3034	1.06133	2720	303	0.637838	11	32	NA	NA	Wild-type	0.564103	N	NA	NA	11.377	6.1932	10.0429	0	7.4913	7.68016	0	3.70109	0	1.04961	0	2.17924	0.884529	0.213231	0	3.7729	2.01969	0	0	3.07985	0	0	0	1.89245	0	0.576681	0.366179	0	4.44663	0	0	0
pBC	ICGC	PD11381	ER+	2288	0.800371	2097	188	0.540984	3	29	NA	NA	Wild-type	0.294118	N	NA	NA	10.6968	2.14678	0	0	35.688	0	2.55913	0.234468	0	1.0909	6.25245	1.06275	1.10029	0	0	0.0486663	0.517098	0	0	2.27183	0	0.603467	2.65646	4.27901	0.21206	3.0038	1.02879	0	0	0	0	0
pBC	ICGC	PD11383	ER+	2822	0.987171	2579	241	0.81203	2	4	NA	NA	Wild-type	0.355932	N	NA	NA	10.1836	0.14671	4.07618	0	13.1685	4.74538	0	0	1.81829	0.300311	2.52199	1.95219	0.924853	0.491837	0	0.382501	1.29449	0	0.699663	2.05383	0	0.377212	2.21842	2.52445	0	1.1528	0.843467	0	3.40759	2.52055	0	0
pBC	ICGC	PD11384	ER+	1856	0.649252	1725	130	0.830986	1	5	NA	NA	Wild-type	0.529412	N	NA	NA	12.0607	5.3447	0	0	16.5399	4.67801	1.76747	0	0.977288	0.725809	4.75816	2.16088	0.433849	3.03552	0	0	5.91499	0	0	5.02748	0	0.392125	6.166	1.60558	0	2.2919	0	0	0	0	0	0
pBC	ICGC	PD11385	ER+	2059	0.720264	1887	168	0.69697	4	76	NA	NA	Wild-type	0.975	Y	NA	NA	13.7042	2.19127	0	0	27.8283	0.573567	1.42485	3.30323	0	1.36887	14.4905	0	0.379988	0.530708	0	0	1.6351	0	0	0.0365683	0	0.690794	1.41041	1.47877	0.317173	1.18232	0	3.86736	0	0	0	0
pBC	ICGC	PD11386	ER+	3591	1.25618	3382	204	0.906542	5	16	NA	NA	Wild-type	0.232143	N	NA	NA	10.6221	11.0756	0	0.0204119	20.9193	0	3.23793	0	0.186179	0	7.37397	0.753467	0.40047	2.677	0	0.0468827	6.29	0	2.74893	1.23621	0	0.0661999	0	2.18884	0	1.44818	0.746386	0	1.11427	0	0.415492	0
pBC	ICGC	PD11388	ER+	5259	1.83966	4989	268	1.16129	2	156	NA	NA	Wild-type	0.495935	N	NA	NA	14.947	2.76482	17.4466	0	0	0	1.49706	0	0	0.552025	5.50711	0.333167	0.599291	1.12738	0	0.903913	4.37556	0	0	2.65153	0	0.13645	1.9875	1.01529	0	0.780617	0	0	2.73134	0	0	0.158939
pBC	ICGC	PD11389	ER+	1882	0.658347	1677	199	0.825688	6	1	NA	NA	Wild-type	0.444444	N	NA	NA	9.9666	0	0	0	32.9439	4.18565	0	0	0.0030633	2.48385	12.6692	0	0.205677	0.262677	0	0	1.1223	0	2.08893	3.22246	1.06642	0.67948	2.60721	0	0	1.39724	0	0	2.63685	0	0	0.141818
pBC	ICGC	PD11391	ER+	1379	0.482391	1274	105	0.640625	0	2	NA	NA	Wild-type	0.313725	N	NA	NA	9.81984	0.364922	0	0	32.0623	0	1.37889	0	0	1.79054	8.24533	0	0	0	0	0	0.75057	0	0	3.05608	0	0.237089	2.09921	3.4491	0	0	1.52192	0	0	0	0	0
pBC	ICGC	PD11393	ER+	4968	1.73787	4669	298	1.22388	1	157	NA	NA	Mutant	0.975	Y	NA	NA	16.5406	2.51459	0	0	0	0	0.644303	1.4171	0.0833159	0.604102	8.00688	0	0.147544	0.345017	0.0329302	1.02802	2.27236	2.61892	0.339931	3.63263	0	0.541171	23.3808	0.924738	0	1.23772	0	1.80916	0	0	0	0
pBC	ICGC	PD11394	ER+	2421	0.846896	2209	206	0.609375	6	26	NA	NA	Wild-type	0.385965	N	NA	NA	24.7547	1.71472	0	0	19.2524	7.84932	1.41616	3.86168	0	1.23214	9.84358	0.20724	0	0	0	2.72869	1.51485	0	0	2.34157	0.0577689	0.357756	6.70003	1.37397	0	0	0.197697	0	0	0	0	0
pBC	ICGC	PD11395	ER+	4158	1.45452	3792	364	0.733333	2	25	NA	NA	Wild-type	0.670213	N	NA	NA	11.8485	2.11541	10.5923	0	4.16969	0	0.655557	1.6904	2.09161	0.575039	7.63479	0	0.336285	0.30367	0.339791	4.50615	0.773564	0	3.82464	2.83834	0	3.94754	5.23823	0	0	0	0	0.108463	0.439303	0	0	0.0499343
pBC	ICGC	PD11396	ER+	2669	0.933649	2435	228	0.853659	6	46	NA	NA	Wild-type	0.859155	Y	NA	NA	10.5327	2.19529	0	0	20.7808	6.70732	1.42875	0.801235	0	0.819446	12.8507	0	0.848491	0.849036	0	3.81629	2.54168	0	1.67661	2.75952	0	0.251375	7.22499	1.80601	0	0.173964	0.130266	0	0	0	0	0
pBC	ICGC	PD11397	ER+	5050	1.76655	4827	217	0.595588	6	100	NA	NA	Wild-type	0.920635	Y	NA	NA	13.3477	5.17518	10.1097	0	0	0.306652	0.293229	2.50663	0	0	7.06221	0	1.49288	0.340934	0	0	5.88588	0.33782	1.51677	4.41027	0	0.303306	10.6138	1.4857	0	1.77238	0.564404	0	0	0.904858	0.782239	0.205729
pBC	ICGC	PD11398	ER+	2497	0.873482	2347	148	0.525773	2	43	NA	NA	Mutant	0.819277	Y	NA	NA	12.9128	1.00959	3.92298	0	2.3568	3.3722	1.47027	0	0	0.242365	14.8632	4.13656	1.7393	0.135807	3.03957	3.16115	1.64589	0.111052	0	2.26522	0.0403474	0	0	0.554167	0	1.13651	0.21304	0	1.99471	0	0	0.787732
pBC	ICGC	PD11399	ER+	3681	1.28766	3496	182	0.857143	3	125	NA	NA	Wild-type	0.465753	N	NA	NA	13.8054	6.15357	0	0.345656	13.2294	8.07656	1.23382	6.04822	0	0.177022	9.80128	0	1.1505	0	0	4.22771	2.77252	0	0.154971	1.36584	0	0.528035	2.23398	1.33102	0	1.10505	0	0	1.02555	0	0	0
pBC	ICGC	PD11402	ER+	2872	1.00466	2636	233	0.879032	3	31	NA	NA	Wild-type	0.419355	N	NA	NA	15.9694	3.3719	0	0	11.5107	0	0	0.0591579	0.47822	0	0.807205	0	0.133799	0	0	3.24581	1.1477	0	0	5.52578	0	0	0	4.29131	0	2.29267	2.20344	0	3.0446	0	0	0
pBC	ICGC	PD11462	ER+	3231	1.13024	2839	391	1.60667	1	149	NA	NA	Mutant	0.974843	Y	NA	NA	15.8343	0.871882	0	0	0	0	2.59309	0	1.66517	0.653085	3.59243	0	0.119198	1.13051	0	4.4571	2.72192	0	4.15025	4.02544	0	0.0491972	0	1.85881	0	0	0.597277	0	2.70567	2.10741	0	0
pBC	ICGC	PD11464	ER+	4641	1.62348	4497	142	0.543478	2	154	NA	NA	Wild-type	0.387931	N	NA	NA	6.46934	23.2713	5.54878	0	0	0	0	0	0.744095	0	0.813102	0	0.768899	0.0287425	0	0	33.7949	0.889428	0.969517	1.27828	0	0.0939207	1.08325	1.51945	0	0.732338	0	0	0	1.13858	0	0
pBC	ICGC	PD11740	ER+	2518	0.880828	2334	182	0.82	2	15	NA	NA	Wild-type	0.564516	N	NA	NA	14.5999	1.81053	6.57079	0	27.946	0.184462	0	3.64066	0	1.15569	4.00374	0.375985	1.23904	0	0.406935	0	0.693961	0	0	2.85804	0	0.232453	0	0	0	1.99642	1.38673	0	0.323461	0	0	0
pBC	ICGC	PD11741	ER+	2080	0.72761	1976	102	0.728814	2	34	NA	NA	Wild-type	0.421875	N	NA	NA	10.7148	4.37966	0	0	1.06909	0	0	0	3.46765	0	7.24938	1.44569	1.21644	0.558627	0	0	5.63782	0	4.86864	3.6833	0	0.294921	15.043	0.676706	0	0.99984	0.902613	0	0	0	0.230594	0
pBC	ICGC	PD11743	ER+	3501	1.22469	3309	189	0.928571	3	82	NA	NA	Mutant	0.513889	N	NA	NA	8.3788	2.44106	12.2872	0	2.2322	5.40538	0	3.02168	1.68915	0.378067	8.60766	0	0.217792	0.843172	0	2.28349	1.73131	0	0	3.03419	0	0.318306	4.94926	0.747871	0	1.1571	0.495457	0	1.69218	0	0	0
pBC	ICGC	PD11744	ER+	2021	0.706971	1882	136	0.813333	3	1	NA	NA	Wild-type	0.393443	N	NA	NA	13.6317	0	7.47828	0	20.021	2.42881	0	0	0.545021	1.56311	6.42663	0	0	0.728412	0	5.66322	0.928174	0	0.736966	3.12171	0	0.587739	4.42607	2.0273	0	0	0.230589	0	0	0	0	0
pBC	ICGC	PD11745	ER+	3187	1.11485	3018	166	0.844444	3	154	NA	NA	Mutant	NA	NA	NA	NA	8.20069	6.2164	10.5475	0	3.3612	0.354383	0.458288	0	0	1.173	11.2196	1.60125	0.477168	1.76764	0	0	5.13424	0	1.83579	1.37395	0	0	0	1.04643	1.91834	0.691205	0	0	0	0	1.73294	0
pBC	ICGC	PD11753	ER+	7230	2.52914	6858	369	0.458498	3	10	NA	NA	Wild-type	0.253333	N	NA	NA	8.00724	1.53009	0.0116257	0	16.3608	0.73797	0	0	0	0.858689	3.34065	1.44561	0.892559	0.698825	0	1.104	0.470393	0	0	0	1.27692	3.04588	0	0.689379	0	0.642625	0.933406	0	0.372342	0	0	0.183815
pBC	ICGC	PD11756	ER+	1884	0.659047	1771	112	0.534247	1	17	NA	NA	Wild-type	0.375	N	NA	NA	14.6769	9.47196	0	0	33.0557	2.31711	0	2.25659	0	0.931435	9.86461	0	0	1.5706	0.539536	0.31511	1.87818	0	1.42244	1.40694	0	0.141398	3.72918	2.13451	0	0	0	0.0603577	0	0	0	0
pBC	ICGC	PD11760	ER+	4429	1.54932	4091	335	1.46324	3	76	NA	NA	Wild-type	0.512195	N	NA	NA	16.0584	2.8502	0	0	12.3306	1.98169	0	0.931221	0.305892	1.02169	6.17393	0	2.37945	1.6084	0	1.69143	0.461081	1.26503	1.7184	1.54398	0	0.0713761	24.4751	1.98568	0	0.236003	0	0.294302	0	0	3.56332	0
pBC	ICGC	PD11761	ER+	2870	1.00396	2707	162	0.928571	1	70	NA	NA	Wild-type	0.390476	N	NA	NA	6.04465	3.79192	0	0.38608	1.45298	2.03463	2.3669	0.500561	0	0	0.548536	0	0.172447	0.880001	0	0.974676	1.74848	0.296356	1.75103	2.09532	0	0.732683	0	3.22186	0	0.898128	3.70616	0	1.00359	0	0.105536	0.0385086
pBC	ICGC	PD11765	ER+	2108	0.737405	2002	104	1.03922	2	42	NA	NA	Wild-type	0.294118	N	NA	NA	10.3851	0.998515	0	0	10.3268	0	3.72214	0	0.674577	2.68478	9.95377	5.23474	0.473969	0.513875	0	4.87664	2.39449	0	0	3.96743	0	0.344423	0	3.28153	0	0.885389	0.281876	0	0	0.149078	0	0
pBC	ICGC	PD11766	ER+	1785	0.624415	1695	89	0.893617	1	81	NA	NA	Wild-type	0.397959	N	NA	NA	9.46017	6.16366	0	0	15.9934	0	0	0	0.0686829	1.05635	9.43211	1.87138	1.10691	0.0882435	0	2.75456	6.91785	0	0.0597422	1.67606	0	0.752875	0.217133	0.271894	0	1.03297	0	1.16731	0.689429	0.286818	0	0.0130458
pBC	ICGC	PD11767	ER+	917	0.320778	869	44	0.571429	4	6	NA	NA	Wild-type	0.377049	N	NA	NA	9.07015	0.215752	0	0	26.0336	6.40099	2.37039	0	0	0	11.1544	0.434355	0	0	0	0	0	0	0	2.63109	0	0	3.76893	3.27978	0	1.51714	0.591893	1.10349	5.44152	0	0	0
pBC	ICGC	PD11769	ER+	1918	0.67094	1722	196	0.96	0	53	NA	NA	Wild-type	0.333333	N	NA	NA	16.2993	3.08499	2.03503	5.19478	12.2847	2.25816	1.42648	1.33178	0	1.72501	3.67808	0	0	2.07798	0	0.75512	2.15114	0	2.5638	3.05504	0	0.524405	1.70488	3.54961	0	0.600837	0.511549	0	0.540576	0.503127	0	0
pBC	ICGC	PD11816	ER+	4233	1.48076	4011	217	0.517483	5	57	NA	NA	Wild-type	0.356322	N	NA	NA	6.54265	11.6345	6.23824	0	14.693	0	2.39542	0	0	0.903465	8.03893	0	0.607625	0.202998	0	0.987824	16.6896	0	2.75799	3.3997	0	0.0732879	2.64349	2.25376	0	0.550704	0	2.16564	0.152764	0	0	0
pBC	ICGC	PD11818	ER+	1713	0.599229	1605	107	0.783333	1	301	NA	NA	Wild-type	0.564103	N	NA	NA	14.8376	0.0984697	6.39488	0	0	0	4.30277	0	1.03401	0.273697	7.95842	0	1.2369	0.369234	0	5.88803	3.04008	0	0	5.38957	0	0.436341	0	2.02109	0	0.683737	0.302937	0	2.13185	0	0.686079	0.0403982
pBC	ICGC	PD11819	ER+	1787	0.625115	1686	100	0.408451	1	2	NA	NA	Wild-type	0.344828	N	NA	NA	14.464	0	2.86741	0.88465	0	0	0	0	0	0.538006	1.30908	0	0	0	0	1.58391	0	0	0	4.99983	0	0.139888	0	2.09762	0	0.502984	0	0	2.5903	5.82985	2.22713	0
pBC	ICGC	PD13162	ER+	5602	1.95965	5404	195	0.511628	3	136	NA	NA	Wild-type	0.964758	Y	NA	NA	6.31819	13.5564	9.73421	0	0	0.504458	0.583291	0	0.399377	0	0.90522	0	0	0	0	0.433598	34.5977	0.995455	0.459651	2.34547	0	0.412762	0	1.25843	0.151728	0.834552	1.07291	0	0	0	0	0
pBC	ICGC	PD13164	ER+	2935	1.0267	2722	210	0.891892	3	85	NA	NA	Wild-type	0.944099	Y	NA	NA	9.50098	3.77817	0	0	14.4319	2.3295	0.318861	4.18142	0	0	11.7591	0	1.68128	0.288663	0	0.234981	4.17535	0	3.26598	2.13233	0	0.989077	7.26798	0.818355	0	1.48961	0	0	0	0	0	0
pBC	ICGC	PD13165	ER+	6712	2.34794	6341	370	0.878173	1	324	NA	NA	Wild-type	0.394247	N	NA	NA	7.27003	16.3015	0	0	0	0.69043	1.70634	0	0	0.425756	12.3618	0	2.68403	0.634178	0	2.58516	10.744	0	0.260755	2.35596	0	0.08586	12.8188	3.14659	0	0.375659	0	0	0.35914	0	0	0
pBC	ICGC	PD13166	ER+	2605	0.911261	2331	273	2.54545	1	172	NA	NA	Mutant	0.928058	Y	NA	NA	10.8721	6.5405	10.7181	3.3574	11.1133	0	2.25439	0	0.694801	0	1.6894	0	1.78588	2.20884	0	1.0564	11.6776	0.954105	2.37931	2.38775	0.0186446	0.35826	5.9443	0.336911	0	1.54072	0	0	0.323857	0.892402	0	0
pBC	ICGC	PD13167	ER+	2563	0.896569	2405	157	0.869048	1	242	NA	NA	Mutant	0.93733	Y	NA	NA	17.0022	4.91038	8.91519	0	14.8116	1.16991	0.353999	0.744543	0	0.353905	0.00742175	1.09684	0.518721	0	0	0	5.9775	0.232792	0	1.85896	0	0	1.20923	1.84433	0	0.702438	0	0.443136	1.82747	0	0	0
pBC	ICGC	PD13168	ER+	2644	0.924904	2528	115	1.2549	1	178	NA	NA	Wild-type	0.465035	N	NA	NA	13.9694	12.6913	0	0	19.7601	4.60824	0	1.70034	0	0.64799	4.31917	0	1.02494	1.48308	0	0	6.76948	0.968002	1.14828	1.48252	0.00343626	0.38362	6.22264	1.50593	0	0.752125	0	0	0	0	0	0
pBC	ICGC	PD13302	ER+	5321	1.86135	4896	421	1.21579	4	267	NA	NA	Wild-type	0.829268	Y	NA	NA	12.5828	3.22407	0	0	10.9518	5.01044	2.54928	0	0.262795	1.27335	10.7346	1.10087	0.361152	1.14969	0	0.986973	1.02121	0	0.109634	4.0243	0	0.23147	1.42295	3.35212	0	2.30909	0.193706	0	0	0	2.15316	0
pBC	ICGC	PD13304	ER+	1696	0.593282	1517	174	0.68932	5	0	NA	NA	Wild-type	0.25	N	NA	NA	18.7976	0.758505	0	1.93502	9.41596	1.11864	0	1.64785	1.83732	0.128564	0.578683	0.884335	0.125218	0.23377	1.39476	0.15913	0.494035	0.37317	4.80368	0.969029	0.111095	0	0	2.7066	0	1.93929	0.611068	0	0	0	0	0
pBC	ICGC	PD13306	ER+	2157	0.754545	2026	129	0.925373	2	18	NA	NA	Wild-type	0.34375	N	NA	NA	12.975	10.8577	8.44875	0	12.619	0.988239	3.35274	0	0.0743888	1.28542	6.50468	0.0546839	0	2.15943	0.0300504	0	1.76155	0	0	2.29402	0	0.170512	0	0	0	1.09851	0	0.889178	0	0.972548	0	0
pBC	ICGC	PD13307	ER+	5566	1.94706	5353	210	0.567164	3	78	NA	NA	Wild-type	0.470588	N	NA	NA	6.60541	27.2959	3.27953	0	0	4.26162	3.51348	0	0	0.913884	3.62167	0	0	2.32025	0	1.42824	18.5545	0	0	2.51777	0	0.413188	0	1.21471	0	1.13777	0	0	0	0.888004	0	0.026409
pBC	ICGC	PD13310	ER+	2022	0.707321	1831	185	0.868687	6	1	NA	NA	Wild-type	0.357143	N	NA	NA	19.717	1.22797	0	0	0	0	0	0	0	2.3307	6.10557	0	0	0	0	7.33208	0.673365	0	2.01308	4.00986	0	0.524479	0	4.18651	0	0.233967	0	0.115721	2.03083	0	0	0
pBC	ICGC	PD13312	ER+	2312	0.808766	2034	271	0.771242	7	21	NA	NA	Wild-type	0.33871	N	NA	NA	10.6902	0.276519	0	0	17.7487	0	1.63171	0	0	0	4.16972	3.02106	0.867232	0	0	3.84259	1.18752	0	5.1189	1.87851	0	0.632443	0	2.74259	0	0.460331	1.67529	0	2.12996	0	4.54439	0
pBC	ICGC	PD13416	ER+	2121	0.741952	1939	181	1.2625	1	0	NA	NA	Wild-type	0.370968	N	NA	NA	13.9075	0	0	0	37.9262	0.595033	3.08461	0	0.117193	0.723268	10.2888	1.78431	0	1.89311	0	1.44757	1.55688	0	3.59532	0	0.192787	0	0.0683221	0.384118	0	0.0949646	0	0	0	0	0	0
pBC	ICGC	PD13419	ER+	1166	0.407881	1092	71	0.42	3	25	NA	NA	Wild-type	0.388889	N	NA	NA	12.2263	4.65714	0	0	37.0369	0	0.612501	1.91792	0	0.934575	7.69338	0	0.200009	0	0	0.380437	1.22946	0	5.40007	3.44722	0.485917	0.133502	2.39232	0.215417	0.19348	0	0	0	0	0	0	0
pBC	ICGC	PD13420	ER+	1987	0.695077	1862	122	0.584416	3	16	NA	NA	Wild-type	0.310811	N	NA	NA	15.7017	0.324823	3.12417	0	19.889	0	0.718583	0	0	1.22509	10.3384	3.6288	0.114843	1.068	0	1.67371	1.57214	0	0	4.79704	0	0.0357154	0.825549	3.52656	0	3.14122	0	0	1.80708	0	0.598182	0
pBC	ICGC	PD13422	ER+	1983	0.693678	1805	178	0.728155	0	10	NA	NA	Wild-type	0.378378	N	NA	NA	12.0072	3.38454	0	0	17.1844	7.1372	0	0	1.82235	0.381747	3.20865	0	0	0.704847	0	0.213937	1.27419	0	0	0.916427	0	0	13.6046	0	0	1.33426	0	0	0.541596	0	0	0
pBC	ICGC	PD13426	ER+	2938	1.02775	2699	232	0.966102	7	0	NA	NA	Wild-type	0.909091	Y	NA	NA	14.4364	3.53737	2.26214	0	26.9772	0	1.11735	5.41051	0	1.90953	8.47236	2.33605	0.540457	0.214735	0	0.836305	0.499354	0	2.20708	2.33291	0	0.958932	0.540418	1.4332	0	1.60995	0.691003	0	2.34718	0	0	0
pBC	ICGC	PD13427	ER+	1224	0.42817	1134	87	0.474576	3	2	NA	NA	Wild-type	0.204082	N	NA	NA	14.7536	0	8.65954	0	13.8018	0	0	2.33073	0.0845542	1.2928	1.75554	0	0.0315622	0	0	5.51395	1.31984	1.43087	3.54777	5.44306	0	0	9.26795	0.202417	0	0.906135	2.04347	0	0	0	0	0
pBC	ICGC	PD13606	ER+	6482	2.26748	5893	588	0.872611	1	336	NA	NA	Wild-type	0.927978	Y	NA	NA	11.0734	2.12703	0	0	6.66729	3.61866	1.27072	0	0.556516	0.215348	3.05892	0.430023	2.23333	1.98585	0	2.78382	2.07405	0	0.534762	0.935731	0	0.0552035	0.219285	1.78387	0.8567	0.0882526	1.12709	0	0.777623	0	0	0
pBC	ICGC	PD13607	ER+	3552	1.24253	3288	262	1.03101	2	40	NA	NA	Wild-type	0.504065	N	NA	NA	13.5082	6.56689	0	4.88921	6.75179	0	0.679426	0.291822	0	0.936657	5.39224	0.0937616	0.821998	0.609269	0	1.50007	8.05442	0.511538	1.63302	3.31023	0	0.717086	0	2.09429	1.78686	3.21429	0	0	0.198496	0	0	0
pBC	ICGC	PD13608	ER+	4293	1.50174	4107	185	0.831683	1	175	NA	NA	Mutant	0.248428	N	NA	NA	8.07074	17.0091	2.22405	0	9.93808	0	0	0	0	0.439878	3.53257	0	0	2.49616	0	0.640821	26.5749	0	3.81454	2.03454	0.234499	0.872594	0	1.75651	0.220446	1.64823	1.04762	0	0	0	0.975833	0
pBC	ICGC	PD13609	ER+	4849	1.69624	4706	142	0.820513	1	478	NA	NA	Mutant	0.52954	N	NA	NA	4.45976	25.7595	0	0	0	0.901978	0.361151	0	0.8933	0	3.68393	0.0110353	0	1.28709	0	2.46136	39.7125	1.10983	0.176813	0.208476	0	0.216035	0	1.80841	0	0	1.36426	0	0	0	0	0
pBC	ICGC	PD13618	ER+	1940	0.678636	1833	106	0.79661	1	0	NA	NA	Wild-type	0.610169	N	NA	NA	11.6623	7.84039	0	0	0	5.19023	4.57661	0	0	0	0.728077	0	0.665707	0	0	4.23837	4.05861	0	0.566183	6.88991	0	0.130971	1.70889	1.04615	0	2.83233	1.10684	0	0.631308	0	0	0
pBC	ICGC	PD13619	ER+	2300	0.804569	2112	182	0.76699	6	2	NA	NA	Wild-type	0.945455	Y	NA	NA	13.1385	1.59633	0	0	31.6946	0	1.4166	0.0901545	0	0.0229108	8.64016	1.15193	0.181636	0.0233912	0	0	0.571062	0	6.6557	3.13389	0	0	0	1.66023	0	0.291227	0	0	0	0	0	0
pBC	ICGC	PD13620	ER+	5238	1.83232	4598	637	0.467742	3	156	NA	NA	Wild-type	0.340278	N	NA	NA	14.8043	2.15154	2.75079	4.36432	0	0	0	0.0135254	0	0.179053	3.67615	5.20287	2.18288	0.290658	0	2.84032	3.40574	0	4.18181	2.76555	1.05613	0	1.20956	0.952334	0	1.29757	1.50946	0.295934	0	0	0	0
pBC	ICGC	PD13623	ER+	3998	1.39855	3800	193	0.770642	5	10	NA	NA	Wild-type	0.577381	N	NA	NA	6.36321	29.6054	0.0143495	0	12.5024	0.558576	1.71626	0	0	0.0415032	3.99637	0	0	2.01043	0	1.51787	13.0921	0	2.33268	0.926523	0	0.016468	1.56873	1.84095	0	1.33348	0	0.0434496	2.65158	0	0	0
pBC	ICGC	PD13625	ER+	11953	4.18131	11239	706	0.46473	8	242	NA	NA	Wild-type	0.772727	Y	NA	NA	8.41147	3.72465	0	1.3732	11.5327	2.4618	1.04356	1.42788	0.37583	0.840121	16.5819	0	0.0202447	0	0	0	2.82977	0	0	0.792103	3.99048	13.1167	2.10451	0.794678	0	0.992707	0	0	0	0	0	0
pBC	ICGC	PD13626	ER+	1177	0.411729	1076	99	0.767857	2	38	NA	NA	Wild-type	0.3125	N	NA	NA	15.121	0.914422	0	3.30673	22.2484	2.20155	0.605782	1.0364	2.19646	0.898012	0.212784	0	0	0	0	2.80962	2.52122	0	0.584715	0	1.08566	0.0504731	0	2.19638	0	0.380129	0.142178	0	2.48303	0	0	0
pBC	ICGC	PD13629	ER+	2205	0.771336	2029	175	1.21519	1	2	NA	NA	Wild-type	0.484375	N	NA	NA	12.1901	13.3447	0	0	23.3633	1.36718	0	0.760851	0	0.609839	6.58472	0	0.146924	1.18141	0	5.68827	4.68921	1.68233	1.88112	0	0	0.528746	0	4.27493	0	1.01276	0	0	0.319616	0.133033	0	0
pBC	ICGC	PD13630	ER+	4323	1.51224	4107	213	0.314815	3	85	NA	NA	Mutant	0.41	N	NA	NA	7.36833	14.4173	0	0	0	3.88267	0	2.44699	0.497576	0.752407	10.6278	0	0.529813	0.383045	0	1.22992	18.1848	0	0	2.55523	0	0.709074	3.77843	1.27202	0	0	0	0	0.757438	3.23659	0.130061	0.29006
pBC	ICGC	PD13631	ER+	2749	0.961634	2603	144	0.87013	2	19	NA	NA	Wild-type	0.884615	Y	NA	NA	9.85207	5.25519	0	0	25.0845	0.447451	0.987886	3.19454	0	0.676885	6.26497	0	2.79132	0	0.493883	1.26994	3.86437	0	2.10016	2.73212	0	0.0419424	0.227092	2.66097	0	1.63488	0.784018	0	3.69521	0	0	0
pBC	ICGC	PD13752	ER+	3040	1.06343	2809	230	0.666667	1	58	NA	NA	Wild-type	0.315217	N	NA	NA	7.85567	2.14444	0	0	16.1235	7.08719	1.4222	3.00711	0	0.624578	8.30657	0.126034	1.8123	0.0951137	0	0.229948	1.47136	0	0	0.785608	0.119335	2.71708	6.62662	1.0233	0	1.32121	0	0	1.74623	2.79053	1.26606	0.343614
pBC	ICGC	PD13753	ER+	8119	2.84013	7995	122	1	2	11	NA	NA	Wild-type	0.326531	N	NA	NA	4.02096	29.4927	1.46411	0	0	0	0	0	0	0	0	0	0	0	0	0	42.9664	0.234185	0.403663	2.01057	0	0.0301166	0	1.55219	0.772639	0.118333	0	0	0	1.85677	0	0
pBC	ICGC	PD13754	ER+	2643	0.924554	2506	136	1	1	20	NA	NA	Wild-type	0.48227	N	NA	NA	12.0449	0.63697	6.00619	0	6.29215	2.66835	2.02517	0	0	1.3861	3.3466	0	1.6116	0	0	3.32789	1.93711	0	1.14257	4.82725	0	0.476147	0	1.08541	0	3.32295	0.545538	0	0.840672	0	0	0.0686825
pBC	ICGC	PD13755	ER+	2091	0.731458	1936	154	0.878049	1	1	NA	NA	Wild-type	0.333333	N	NA	NA	14.8855	1.80478	1.03147	0	14.1351	0	0.516916	0.856303	0	0	6.72523	0	0.234816	0	0.386291	0	1.27788	0.631637	0.805936	8.73487	0	0.320625	0	1.57364	0	4.60944	0.918634	0.869911	1.60384	2.28338	0	0
pBC	ICGC	PD13756	ER+	2288	0.800371	2083	203	0.828829	2	0	NA	NA	Wild-type	0.473684	N	NA	NA	12.4549	0.510881	0	1.32669	20.7178	0	0	0	0	1.47247	5.8178	0	0.56778	0	0	5.39906	1.05382	0	4.71652	1.32672	0	0.156782	3.27091	1.83463	0	0	0	0	0	0	0	0
pBC	ICGC	PD13757	ER+	1535	0.536962	1487	47	1.13636	1	24	NA	NA	Wild-type	0.422535	N	NA	NA	9.96615	16.904	3.81541	0	5.08127	2.41058	4.53694	0	0	1.02045	3.80683	2.76171	1.15814	3.55341	0	0	12.3426	0	0	3.64115	0.00663691	0.560012	1.5802	2.28406	0	2.60459	0	0	0	0	0	0
pBC	ICGC	PD13758	ER+	2487	0.869984	2299	186	0.722222	2	25	NA	NA	Wild-type	0.337838	N	NA	NA	8.45368	0	0	0	8.56416	3.1222	2.55868	1.34692	0	0	12.5489	1.05338	0.597788	0	0	0	0.396298	0	0	5.7129	0	0.489324	0.763764	3.02323	0	3.45932	0.925531	1.14347	1.75144	0	0	0.434783
pBC	ICGC	PD13760	ER+	4820	1.6861	4634	184	0.546218	2	10	NA	NA	Wild-type	0.948387	Y	NA	NA	6.42454	4.80735	28.0441	4.03825	0	0	1.1908	0	0.892955	0.730216	14.9809	0	0.544586	0.60842	0	0	12.2609	0.622914	0	2.30272	0.251608	0.391466	0	2.02921	0	0	1.37528	0	0	0	0	0
pBC	ICGC	PD13761	ER+	1853	0.648202	1688	162	0.723404	3	1	NA	NA	Wild-type	0.844828	Y	NA	NA	10.2037	1.38269	0	0	16.1915	0	2.24702	0	0.0596898	2.31016	1.57064	0.593434	0	0.279545	3.12747	0	0.780465	0	0.889393	8.49232	0	0.116113	0.376198	6.97897	0	1.78301	0	0	1.11914	6.13124	0	0
pBC	ICGC	PD13762	ER+	1798	0.628963	1653	138	0.890411	7	1	NA	NA	Wild-type	0.352941	N	NA	NA	14.256	0	2.66563	0	10.2278	0	3.10439	0.952094	0.404494	0	8.37008	0	0.191593	0.434445	1.28969	3.97807	0.96316	0	3.22541	6.02919	0	0.875935	6.95924	1.96686	0	2.35478	1.03627	0.108097	2.24495	0	0	0
pBC	ICGC	PD13763	ER+	2762	0.966182	2563	199	1.0101	0	67	NA	NA	Wild-type	0.333333	N	NA	NA	14.7157	3.67424	0	0	5.3925	4.61538	0	0.38383	0.813762	0.237317	18.0952	0	1.00979	0.364588	0	6.40796	1.19026	0	0	4.26295	0	1.12515	0.865911	0.0359063	0	0.208018	0.237756	0.331731	1.64406	0	0	0
pBC	ICGC	PD13764	ER+	4996	1.74766	4830	166	1.72131	0	989	NA	NA	Wild-type	0.859729	Y	NA	NA	7.31605	4.39146	10.7355	0	0	2.15213	0.659728	0	0	0	10.277	1.52481	0.843818	0	0	0	6.72526	0	1.56618	3.36401	0.0806794	0.238157	4.07086	0.641909	0	0.526717	1.26012	0.488089	0	0	0	0.337747
pBC	ICGC	PD13765	ER+	5865	2.05165	5479	384	0.641026	2	108	NA	NA	Wild-type	0.342857	N	NA	NA	8.50973	2.58393	0.841612	0	0	5.15187	1.05338	3.12501	0	0.660253	0.780806	0.121773	0.731769	0	0	0.96593	2.28725	0	0.383255	1.27822	0	0	36.2725	0	0	0.382867	0.87521	0.241546	0	0	0	0
pBC	ICGC	PD13766	ER+	3958	1.38456	3837	120	0.690141	1	67	NA	NA	Wild-type	0.328125	N	NA	NA	4.39341	33.8701	3.78109	0	5.09141	2.83136	3.14101	0	0	1.07461	3.23504	0	0	0.444099	0	1.50243	22.9503	0	0.338545	1.66123	0	0.579087	0	2.23766	0	0	0	0	0	0	0	0
pBC	ICGC	PD13767	ER+	2844	0.994867	2638	205	0.576923	1	25	NA	NA	Wild-type	0.870968	Y	NA	NA	10.9396	7.57211	7.26719	0	9.24692	0	0.957538	0	0.0160213	0.853239	10.4321	0.104011	1.24242	1.11395	0	0.352139	2.91679	0	2.39484	3.88544	0	0.513469	6.46319	1.55862	0	0	0	0	1.58495	0	1.55257	0
pBC	ICGC	PD13768	ER+	1492	0.52192	1352	140	0.609195	0	1	NA	NA	Wild-type	0.358491	N	NA	NA	18.3443	0.863122	0	0	5.90238	0	1.86538	0	0	0.843985	0.867823	0	0.792069	0	0	7.79043	0.331361	0	3.35941	5.10821	0.188074	0	0	3.65089	0	0.65205	2.32567	0	3.49871	0	0	0
pBC	ICGC	PD13770	ER+	2185	0.76434	2079	106	0.58209	0	34	NA	NA	Wild-type	0.963636	Y	NA	NA	13.9203	3.35535	3.8834	0	11.5346	2.33023	0.648257	0	0	2.061	0.825863	0	1.85353	0	0	0.27014	1.38773	0	0	2.12854	0.845693	0.121235	11.3321	1.73371	0	0.406226	2.10164	0	0	0	0	0
pBC	ICGC	PD14432	ER+	2062	0.721313	1870	192	0.794393	0	13	NA	NA	Wild-type	0.272727	N	NA	NA	11.7604	0.474101	10.7219	0	0	0	2.5413	0	0	1.29106	4.47575	1.13948	0.801961	0.700851	0	0.183033	1.32751	0	1.75041	2.79745	0	0.729248	0	3.15009	0	1.79614	0	0	3.78948	0	0	0
pBC	ICGC	PD14433	ER+	3813	1.33383	3582	230	0.932773	1	54	NA	NA	Wild-type	0.370079	N	NA	NA	7.47751	26.6341	0	0.450498	4.20892	5.73639	0	1.75992	0	0.593303	5.69587	0	0.311919	2.28372	0	2.39873	12.8904	0	0	2.73858	0	0.210535	0	2.25704	0	0.560514	0.473497	0	0.886643	1.23809	0	0.153219
pBC	ICGC	PD14435	ER+	3989	1.3954	3716	272	0.628743	1	200	NA	NA	Mutant	0.356322	N	NA	NA	13.8916	4.96682	0.96588	0	18.8761	2.97869	0	1.71568	0	1.3552	6.66555	1.01663	0.333196	1.25177	1.11813	1.83916	6.34672	0	0.00381953	1.4217	0.0371513	0	4.00306	0.581629	0	1.43716	1.78295	1.14373	1.38086	0	0	0
pBC	ICGC	PD14437	ER+	4621	1.61648	4363	254	0.649351	4	217	NA	NA	Mutant	0.952381	Y	NA	NA	11.6116	3.33272	4.96646	1.42017	0.96218	0	0	1.93509	0	0.641101	5.40215	0	3.22998	0.574127	0	1.82621	6.04098	0.0794593	0.284841	1.60204	0	0.428455	3.00272	1.72313	0	0	1.55767	0	0	0	0	0
pBC	ICGC	PD14439	ER+	1470	0.514224	1316	152	0.853659	2	5	NA	NA	Wild-type	0.265625	N	NA	NA	11.122	3.48122	3.80092	0	14.4709	7.65256	0	1.38535	0	0.298074	1.55476	0	1.95691	0.93533	0	2.92721	0	0	1.4913	0	0	0	4.18292	5.70344	0	0	1.3015	0	5.70908	0	0	0
pBC	ICGC	PD14441	ER+	4917	1.72003	4662	253	0.744828	2	32	NA	NA	Wild-type	0.288462	N	NA	NA	4.40948	1.56243	27.2934	0.901516	5.18571	4.1258	1.44079	0.0735766	0	1.38472	12.6609	0	0.103751	0.0665565	0	0	3.86717	0	0.0230178	1.25111	0	0.476994	0.461157	0.0615402	0	0.493648	0.674801	0	0.744606	0.867351	0.171621	0
pBC	ICGC	PD14442	ER+	1862	0.651351	1746	111	0.819672	5	2	NA	NA	Wild-type	0.372549	N	NA	NA	12.0987	2.28267	10.9236	0	26.5278	2.20634	0.446485	0.347037	0	1.91665	5.03767	1.66848	0.620071	0	0	0	0.936015	0	0	3.80945	0	0.139092	0	0.781224	0	0.787025	0.380645	0	1.79838	0	0	0
pBC	ICGC	PD14450	ER+	1400	0.489737	1298	101	0.87037	1	45	NA	NA	Wild-type	0.307692	N	NA	NA	10.0339	1.65522	0	0	19.4911	0	1.34226	0.455667	0	1.37526	7.80352	0	2.58807	0	0	0.493981	2.28604	0	8.12104	5.85168	0	0.129611	0	6.04513	0	2.03837	0	0	0	0.688051	0	0
pBC	ICGC	PD14453	ER+	10414	3.64295	9916	495	0.644518	3	318	NA	NA	Mutant	0.903614	Y	NA	NA	3.97024	19.123	2.45126	0	0	0	0.237615	0	0	0	5.30986	0	0.110189	2.2253	0	0	23.5008	0.291048	1.77362	1.64686	0.636159	0.911945	0	0.777557	0.266291	0	0	0	0	2.31502	0.461128	0
pBC	ICGC	PD14454	ER+	2632	0.920706	2510	122	0.90625	0	129	NA	NA	Mutant	0.155624	N	NA	NA	11.0675	4.53011	21.122	0.144666	0	1.92884	0	0.212234	1.84712	0.567263	4.9969	0	0.283781	1.0138	0	0.651804	6.00692	0.847577	0.223032	4.13521	0	0.60176	5.09635	2.53982	0	0.953113	1.49724	0	0	0	0	0.140306
pBC	ICGC	PD14456	ER+	2116	0.740203	1977	138	0.943662	1	26	NA	NA	Wild-type	0.381579	N	NA	NA	16.4504	0	0	0	23.4588	0	0	0.365259	0	1.69504	7.48331	0	0	1.36321	0	0	0.738809	0	3.60573	0	0	0.898094	7.10076	2.23509	0	1.5887	0.467091	0	0	0	0	0
pBC	ICGC	PD14457	ER+	4829	1.68924	4567	260	0.884058	2	182	NA	NA	Wild-type	0.948718	Y	NA	NA	12.1272	3.51463	0	0	0	0	3.2487	1.9436	0	1.32248	3.2925	0	0	0	0.78323	5.4044	0.457038	0	1.01109	2.76005	0	0	18.8361	2.33604	0	0	0.94769	0	2.62148	0	0	0
pBC	ICGC	PD14458	ER+	1666	0.582788	1513	153	1.06757	0	0	NA	NA	Wild-type	0.386364	N	NA	NA	14.9483	1.77027	0	0	7.03084	5.63744	0.184527	2.38127	0	0.444553	7.22587	0	0.345708	1.43461	0	0	1.45605	0	0	3.14496	0	0.586347	6.57258	0	0	4.93066	0	0.870702	0	0	0	0
pBC	ICGC	PD14459	ER+	2250	0.787078	2086	163	0.663265	1	31	NA	NA	Wild-type	0.375	N	NA	NA	13.0311	2.96698	0	0	2.27637	5.99112	2.59315	0	0	2.87707	8.13791	2.3219	1.1607	1.19378	0	1.63009	2.03762	0	0	3.45504	0	0.0968162	20.4073	0	0	0	0	1.35976	0	0	3.31427	0
pBC	ICGC	PD14460	ER+	4744	1.65951	4524	218	0.929204	2	58	NA	NA	Wild-type	0.433333	N	NA	NA	6.56693	32.9506	0.708976	0	9.69684	3.90097	0.77404	0	0.560163	0.965794	2.42387	0.0606136	0	2.797	0	0.324662	22.595	0	0	0.69233	0	0.0344932	2.00712	1.54327	0	0.785274	0.0938297	0	0.993389	0	0	0
pBC	ICGC	PD14461	ER+	1573	0.550255	1436	135	0.849315	2	38	NA	NA	Wild-type	0.380952	N	NA	NA	17.9921	0	0	0	0	0	2.37377	0	0.333726	0.43139	14.4743	2.64869	1.06562	0	0	4.57181	1.20056	0.268753	0.350268	5.85756	0.14309	0.0444225	1.02074	3.3881	0	1.30884	0	0	2.35738	0	0	0
pBC	ICGC	PD14462	ER+	2780	0.972479	2628	152	1	0	29	NA	NA	Wild-type	0.2	N	NA	NA	8.73269	9.54215	0	0.926314	32.0122	1.64691	5.55305	0	0	0	7.82555	0	0	1.02437	0	4.0987	10.0631	0	3.76109	0.117847	0	0.179763	0	3.2603	0	1.02935	0	0	1.33234	0	0	0.228738
pBC	ICGC	PD14465	ER+	3354	1.17327	3097	256	1.048	1	99	NA	NA	Wild-type	0.354167	N	NA	NA	13.1279	3.48673	0	0	12.6747	5.99697	0	3.94451	0	0.417623	14.0239	0	1.18488	0.0357723	0	0	2.96405	0	0.336291	3.53868	0	0.177487	6.46532	0	0	1.25469	0	0.821621	0	0	0	0
pBC	ICGC	PD14467	ER+	1736	0.607274	1624	110	0.774194	2	52	NA	NA	Wild-type	0.384615	N	NA	NA	15.7697	3.99002	0	0	26.7981	3.89799	0.55662	4.0464	0	0.189005	7.50849	2.38694	2.05025	0	0	0.499193	3.65788	0	2.42813	0	0	0	0	0	0	0.647317	0	0	0.0309686	0	0	0
pBC	ICGC	PD14468	ER+	1701	0.595031	1549	152	1.2029	0	15	NA	NA	Wild-type	0.306452	N	NA	NA	17.7207	1.83244	1.51015	0	12.5199	0	1.40717	0.112694	0	1.22503	7.16617	1.70218	0	3.0317	0	0	1.12023	0	0	3.55558	0	0	0.613872	2.56257	0	0	0	3.79528	0	0	4.40782	0
pBC	ICGC	PD14471	ER+	3515	1.22959	3270	245	0.475904	0	115	NA	NA	Mutant	0.829268	Y	NA	NA	18.4249	1.36745	0	1.06533	7.70095	0	1.01583	0	0	0.555385	12.6369	0.742911	0.575821	0	0.612381	2.35181	1.90489	0	4.10125	1.89666	0	0	0	0	0	2.37767	0.789136	0	1.43997	0	0	0.473625
pBC	ICGC	PD14472	ER+	2518	0.880828	2298	219	0.955357	1	7	NA	NA	Wild-type	0.363636	N	NA	NA	13.0178	5.83735	0	0	13.4232	0	1.12348	0	0	1.62105	0.786	0	0.15419	0	0	1.94217	5.09138	0	1.85567	2.18473	0	0.0362688	4.5233	1.11996	0	0	2.24528	0	1.90342	0	0	0
pBC	ICGC	PD14473	ER+	1633	0.571244	1543	90	0.666667	0	38	NA	NA	Wild-type	0.377358	N	NA	NA	17.2812	1.68034	0	0	0.58464	3.65592	0	0.64232	0	1.06789	9.45224	0	0.0654187	0	1.40096	3.58218	2.14909	1.13502	0	1.67196	0	0.0503668	1.48385	1.55688	0.0964327	1.11648	0.136453	0	0.0945552	2.83568	0	0
pBC	ICGC	PD17973	ER+	2166	0.757694	2025	139	0.985714	2	14	NA	NA	Wild-type	0.351852	N	NA	NA	12.4836	2.13104	0	0	18.5288	0.845623	0	0	0	0.946793	3.52241	0	2.00803	0.764938	0	0	0.635312	0	0	1.31934	0	0.536117	29.608	1.85373	0	1.90291	0.00345346	1.56066	1.7855	0	0	0
pBC	ICGC	PD17981	ER+	7282	2.54733	6964	317	0.77095	1	44	NA	NA	Wild-type	0.946429	Y	NA	NA	15.5923	14.0313	0	0	10.7026	1.41791	0.406843	0	0	0.811026	3.5921	0.459722	0.266863	1.45199	0	2.78271	5.87644	0	0.0939401	1.50256	0	0.0150356	11.2861	2.4857	0	1.27595	0.663846	0	0.212352	0	0	0
pBC	ICGC	PD17991	ER+	1343	0.469798	1222	120	1.66667	1	3	NA	NA	Wild-type	0.447761	N	NA	NA	12.5459	2.04882	0	0	37.6575	9.65763	2.92906	1.75482	1.98986	1.70346	9.50701	0	0.640732	1.45307	0	1.12429	0.728397	0	0	0.592122	0	0.147563	0	0.861973	0	1.7956	0	0	0.777299	0	0	0
pBC	ICGC	PD17994	ER+	1368	0.478543	1306	61	0.794118	1	7	NA	NA	Wild-type	0.4	N	NA	NA	14.9657	11.2595	0	4.73153	14.3421	4.36584	4.34509	0	0	0	0.531708	1.50798	1.24307	0	0	0	5.48659	0	0	5.02813	0	0	0	1.14464	0	0.460836	0.835036	0	4.25486	0	0	0
pBC	ICGC	PD18045	ER+	19974	6.98715	19468	502	0.502994	4	570	NA	NA	Wild-type	0.898438	Y	NA	NA	6.06511	22.1709	0.21214	0	0	0	0.550789	0	0.225516	0	3.64195	0	0	0.306069	0	2.89908	42.0912	0	1.09636	0.320537	0	0.328027	0	0.648385	1.26898	0.166658	0.681921	0.527441	0	0	0.591509	0
pBC	ICGC	PD18046	ER+	3429	1.19951	2901	515	0.232057	13	39	NA	NA	Mutant	0.861702	Y	NA	NA	14.9891	2.0497	6.04838	0.695316	25.3057	0	0.997264	0	0	0	5.57919	0	0	1.02766	0	0	2.30855	0	1.86071	1.22882	0	0.108046	0	0	0	1.16	0.724414	0	0.789078	0	0	0
pBC	ICGC	PD18047	ER+	2590	0.906014	2344	243	1.025	3	88	NA	NA	Wild-type	0.417112	N	NA	NA	13.9358	3.00186	1.98256	0	5.92409	5.63759	0.159699	2.96339	0	0.582759	2.28326	0	0.392603	1.19861	0	1.60241	2.29241	0	3.66538	6.59546	0	0	5.81768	0.352612	0	0.268569	0.0320478	0	3.1789	0	0	0
pBC	ICGC	PD18049	ER+	3623	1.26737	3392	227	0.876033	4	50	NA	NA	Mutant	0.87037	Y	NA	NA	11.6529	10.4917	8.96599	0	18.4015	3.5659	1.14761	0.372476	0	0.824857	1.09056	0.881813	0.637907	0.664551	0	0.444682	7.12081	0	0	3.97015	0	0.508003	1.09066	0	0	2.56204	0.678829	0	3.42388	0	0	0
pBC	ICGC	PD18050	ER+	3751	1.31215	3566	184	0.57265	1	299	NA	NA	Mutant	0.953757	Y	NA	NA	18.4561	9.10615	4.90933	0	0	0	0	5.36087	0	0.936147	7.66731	0	0	1.02285	0	3.8657	7.42742	0	4.93829	4.22749	0	0.388643	0.958288	0.355826	0	0.71691	0.342019	0	0	0.608454	0	0
pBC	ICGC	PD18100	ER+	1621	0.567046	1531	89	1.17073	1	8	NA	NA	Wild-type	0.425926	N	NA	NA	13.0204	5.55235	0	0	14.7643	3.20604	0	0.956034	0.396481	1.04733	1.39368	0	0	0	0	1.48105	2.21335	0	0	2.5444	0	0.242575	10.3446	2.21312	0	0.599254	2.23433	0.499077	3.46343	0	0	0
pBC	ICGC	PD18101	ER+	930	0.325326	863	66	0.692308	1	9	NA	NA	Wild-type	0.25	N	NA	NA	15.9321	1.13899	10.6354	0	23.5667	0	1.78275	0.38921	0	0	2.01486	1.17697	0.794133	0	0	0.222721	2.87184	0	4.10241	0.144673	0	0	0	0	0	0	2.0313	0	5.75165	0	0	0
pBC	ICGC	PD18116	ER+	1656	0.579289	1544	112	0.671642	0	9	NA	NA	Wild-type	0.36	N	NA	NA	13.2713	4.2794	0.0223274	0	22.0062	0	0	0	0.117988	0.530946	9.48051	1.38034	0	2.26257	0	0.548294	3.79862	0	1.4712	0	0	0.111808	0	3.17956	0.30739	1.42599	1.45127	0	0	0.672274	0	0
pBC	ICGC	PD18149	ER+	2863	1.00151	2570	291	0.581522	2	21	NA	NA	Wild-type	0.371795	N	NA	NA	8.72929	0.773419	3.50052	0	17.3306	5.04147	1.32547	0.298091	0	0.336526	0.225705	0	0.323407	0.556072	0	5.03777	1.76232	0	0.557749	0.303345	0	0	0	1.00014	0	0	0.706333	0	4.60014	4.40446	0	0
pBC	ICGC	PD18188	ER+	2375	0.830805	2236	139	0.878378	0	52	NA	NA	Wild-type	0.344371	N	NA	NA	12.7758	3.06978	7.91356	0	10.6889	4.63223	0.793859	4.86334	0	1.61422	8.26633	1.01992	0.829591	0	0.397826	5.35343	1.61497	0.273432	0	3.62671	0	0.582242	0	0.429532	0	2.4322	0	1.19095	0	0	0	0
pBC	ICGC	PD18189	ER+	4511	1.578	4272	238	1.10619	1	73	NA	NA	Wild-type	0.886364	Y	NA	NA	7.35948	9.35333	0	0	0	1.72161	0.344945	0	0.506681	0.938414	10.6897	0	1.63191	1.38703	0	2.62912	6.48105	0	2.25792	3.08501	0	0.574518	6.43462	1.20378	0	0.460063	0	0.934303	0	0	2.91408	0
pBC	ICGC	PD18247	ER+	9246	3.23437	9136	108	0.61194	2	3	NA	NA	Wild-type	0.387755	N	NA	NA	3.13875	32.4838	0	0	0	0	1.52811	0	0	0	0	0	0	0.797059	0	0	51.6998	0	0	0.646202	0	0.0697862	0	0.744965	0.753072	0.506609	0.372391	0	0	0	0.569339	0
pBC	ICGC	PD18251	ER+	3662	1.28101	3487	174	0.567568	1	125	NA	NA	Mutant	0.918728	Y	NA	NA	8.68279	2.98494	7.216	0.423354	0	0	0	0.962869	0.68628	0.864547	4.3659	6.98257	0.476335	0	0	3.458	2.46862	0.659274	2.53167	3.0931	0	0.161579	0	0.944099	0	1.44645	1.84457	0	0	0	0.0906785	0
pBC	ICGC	PD18257	ER+	3103	1.08547	2973	129	0.925373	1	51	NA	NA	Wild-type	0.378788	N	NA	NA	9.96622	8.23261	2.77331	0	0	0	2.17612	0	0.00302111	0.246906	6.53056	0.119421	1.75949	1.60806	0	0.179263	12.8131	0.682125	0	4.17572	0	0.149545	9.27852	1.05388	0.309494	1.75402	0.362476	1.03756	0	1.20764	0	0
pBC	ICGC	PD18258	ER+	1261	0.441114	1142	119	0.565789	0	8	NA	NA	Wild-type	0.215385	N	NA	NA	11.3322	0.816404	0	0	20.0099	5.36636	0.314533	3.76881	2.19537	1.04271	8.86391	0	0	1.14882	0	0	0.835542	0	4.76834	0.330178	0	0.576616	6.29308	2.97343	0	1.2279	0	0	0	0	0	0
pBC	ICGC	PD18264	ER+	6802	2.37942	6680	122	0.544304	0	40	NA	NA	Wild-type	0.285714	N	NA	NA	3.6686	40.1815	0	0	0	3.08631	4.09456	0	0.894613	0	2.44333	0	0.837842	1.13707	0	0.56546	28.5544	0.110813	0.313114	2.0923	0	0.190596	0	1.29141	0	0.0735578	0	0	0	1.35529	0	0
pBC	ICGC	PD18269	ER+	1481	0.518072	1387	94	0.62069	0	2	NA	NA	Wild-type	0.4	N	NA	NA	13.0948	0	4.08747	0	24.3162	0	0	0	0	0	9.18621	0	0	0	0	3.42019	0.228269	0	2.52415	4.0961	0	0.193774	0.592937	2.51462	0	0.385165	0	0.891719	0	0	0	0
pBC	ICGC	PD18728	ER+	1935	0.676887	1769	165	0.65	1	2	NA	NA	Wild-type	0.236364	N	NA	NA	11.4252	7.89446	3.07861	0	17.95	0	2.04405	0.747829	0	1.032	7.69321	0	0.201286	0	1.04441	4.18612	1.31826	0	0.622524	3.77168	0	0	1.7321	0	0	1.49438	2.22216	0.169578	1.89528	1.18105	0	0
pBC	ICGC	PD18730	ER+	1995	0.697876	1901	93	0.9375	1	20	NA	NA	Wild-type	0.322034	N	NA	NA	8.70101	24.2438	0	0	0	1.96095	0	0	0	0	5.97549	0.626365	0	0	0	0	28.2059	0.132685	0.154771	2.72941	0	0.51096	0	1.4706	0	0.552795	0.610513	0	0	0	0	0
pBC	ICGC	PD18733	ER+	3277	1.14634	3019	257	0.889706	1	33	NA	NA	Wild-type	0.368421	N	NA	NA	9.38756	4.20938	4.47526	0	2.57041	1.23605	1.0809	0	0.871935	0.707209	6.7858	3.72304	0.551479	1.11751	0	6.67906	2.85878	0	0.682586	2.5962	0	0.0752428	4.14626	2.42824	0	0.780412	1.19463	0	2.09091	0	0	0
pBC	ICGC	PD18734	ER+	4016	1.40485	3828	185	0.778846	3	318	NA	NA	Wild-type	0.5875	N	NA	NA	11.2641	2.10416	1.56865	0	9.06833	3.60421	0.525951	0	0	0.163578	12.4669	0	2.33018	0.696309	0	0.731361	2.42319	0	2.3216	2.10519	0	0	6.11572	1.59394	0	1.32592	0	0	3.11127	0	0	0
pBC	ICGC	PD18748	ER+	3110	1.08792	2958	150	0.530612	2	19	NA	NA	Wild-type	0.426471	N	NA	NA	14.0162	15.7305	0	0	12.215	2.28837	0	1.86967	0	0.795157	3.11481	0	0.615016	2.13792	0	0.90879	7.11136	0	0	1.58263	0	0	2.39705	1.31724	0	1.15042	0	0	1.09879	0.141692	0	0
pBC	ICGC	PD18751	ER+	2026	0.70872	1907	116	0.681159	3	71	NA	NA	Wild-type	0.414286	N	NA	NA	15.6889	2.26399	0	0	22.8182	4.13357	1.05742	0.940482	0	0.272193	12.5406	0	0	0	0	0	1.80227	0	1.93471	0.0319277	0.0210432	0.40984	8.62869	1.81259	0	2.49489	0	0	0.98368	0	0	0
pBC	ICGC	PD18754	ER+	2769	0.968631	2593	176	1.02299	0	21	NA	NA	Wild-type	0.333333	N	NA	NA	10.1877	22.2066	0	0	2.18243	2.32404	0	2.87873	0.747195	0.0699277	0.510316	0	1.64217	3.05988	0	2.78668	12.6908	0.375067	0.743599	3.23112	0	0.0403436	3.35938	2.33198	0	1.85711	0.0917467	0	0.746128	3.22699	0	0.0320864
pBC	ICGC	PD18756	ER+	1736	0.607274	1635	99	0.677966	2	2	NA	NA	Wild-type	0.339623	N	NA	NA	17.5246	2.57861	0	0	14.471	2.84305	0.491781	3.46898	0	0	4.18472	0	0.843421	1.77073	1.4725	0	1.75111	0	2.59481	2.50262	0	0.337024	10.0277	0	0	0.399388	0.825409	1.95354	0	0	0	0
pBC	ICGC	PD18768	ER+	2792	0.976676	2556	235	0.780303	1	2	NA	NA	Wild-type	0.87931	Y	NA	NA	12.7544	1.94608	4.39313	0	32.4728	0	0	0	0	0.382009	6.32052	0	0	0.289312	0	0.265995	1.48914	0	0	2.40529	0	0.142331	0	3.34122	0	0.732387	1.23763	0	2.77365	0	0.956593	0
pBC	ICGC	PD18769	ER+	3058	1.06973	2982	76	0.52	0	21	NA	NA	Wild-type	0.42623	N	NA	NA	4.87612	18.874	0	0	3.08089	0.798286	0	0	0.679854	0.790743	0.553566	0	0	0	0	2.8965	39.2541	0	0	2.47619	0	0.199314	0	2.38539	1.52016	0	1.66226	0	0	0	0	0
pBC	ICGC	PD18771	ER+	1896	0.663244	1776	120	0.690141	0	8	NA	NA	Mutant	0.323077	N	NA	NA	14.9153	0.248581	0	0	0	0	0	0	0	1.3535	0	0	0.57587	0	0	1.95771	1.69409	0	1.21532	10.9394	0.218716	0.533893	0	3.22657	0	2.60279	1.6898	0	2.66177	3.4601	0	0
pBC	ICGC	PD18775	ER+	1414	0.494635	1330	83	1.02439	1	11	NA	NA	Wild-type	0.255814	N	NA	NA	15.6201	4.11443	15.1788	0	0	0	0	1.72666	0	1.4324	8.99289	1.5996	0.868765	0	0	3.38907	2.39202	0	4.34897	6.32457	0	0.255928	0	0	0	0.394361	0	3.31556	4.52033	0	0	0
pBC	ICGC	PD18776	ER+	1744	0.610073	1629	113	0.948276	2	13	NA	NA	Wild-type	0.326087	N	NA	NA	15.7622	0.278418	0	0	33.2744	0	0	0	0.17126	0.314882	8.92054	0	0.963873	0.424699	0	0	1.651	0	1.89676	5.8077	0	0.557248	0.167946	0	0	2.09523	0.533706	0.744441	0	0	0	0
pBC	ICGC	PD22251	ER+	1629	0.569844	1505	123	1.01639	1	39	NA	NA	Wild-type	0.2	N	NA	NA	15.5902	1.90747	3.03827	0.153145	5.42797	4.69482	0	3.27535	0	0	0	0	0	1.80943	0	4.16872	1.51019	0	1.30131	2.49712	0	0	1.22361	1.73442	0.0337394	2.35166	1.83369	0	0.63917	1.27968	0	0.522846
pBC	ICGC	PD22361	ER+	6135	2.1461	5899	236	0.605442	0	129	NA	NA	Mutant	0.546875	N	NA	NA	6.29929	23.9219	0	0	0	0	0.229189	0	0.471371	0.381265	3.23965	0	0.0832553	0.369225	0	1.8329	34.1973	0.678808	2.80895	2.3625	0	0.30514	0	0	0	0.433381	0	0	0	0.876314	1.25236	0
pBC	ICGC	PD22362	ER+	2008	0.702423	1949	59	0.735294	0	158	NA	NA	Wild-type	0.370717	N	NA	NA	8.491	10.0754	1.195	1.41848	0	0	5.49031	0	0	0	0	0.256894	1.10023	0.151968	0	0	5.12053	0	0	3.23949	0	0.278921	4.59415	2.96902	0	1.5641	2.36399	0	0	0	0	0
pBC	ICGC	PD22364	ER+	2554	0.893421	2402	151	0.572917	1	40	NA	NA	Mutant	0.207483	N	NA	NA	14.5087	17.1507	0	0	18.0459	0	0	2.6468	2.367	0.129447	4.13401	0	0.0818601	1.94061	0	2.05658	13.3808	0	4.7862	0.042119	0	0.384426	0	1.87262	0	0	0.519781	0	1.05863	0	0	0
pBC	ICGC	PD22365	ER+	1966	0.687731	1906	59	0.966667	1	49	NA	NA	Wild-type	0.380952	N	NA	NA	8.01832	0	5.79189	0.784974	18.8935	0	0.408202	0.691556	0	0	14.9068	0.387934	1.6607	0.947	0.209813	1.1356	1.88561	0	0.601979	0	0	0.432172	1.99573	0	0	0.660366	0.500097	0	0	0	0	0
pBC	ICGC	PD23550	ER+	2979	1.04209	2866	111	0.337349	2	271	NA	NA	Wild-type	0.989362	Y	NA	NA	12.8908	9.93928	0	0	0	0	4.74485	0	0	0.512421	0	0	1.28326	0	3.70377	4.1654	4.76529	0.294872	0.322644	4.25	0	0	0	3.84622	0	2.38691	1.38268	0	2.17297	0.918067	0	0
pBC	ICGC	PD23570	ER+	2365	0.827306	2245	120	0.5	0	28	NA	NA	Wild-type	0.0217391	N	NA	NA	6.16749	23.4718	0	0	10.3399	3.18848	0	0.599907	0	1.61165	5.98778	1.48764	0.155246	2.96678	0	2.22267	15.6141	0	2.82187	0.472969	0	0	1.51828	2.18005	0	0	0	0	1.18865	0	0	0
pBC	ICGC	PD24193	ER+	15519	5.42874	11237	4281	0.229819	1	2	NA	NA	Mutant	0.092511	N	NA	NA	11.8291	3.49865	0	0	0	0	2.28612	0.00267641	0	0	3.12812	0	0.0834628	1.49929	0.289522	15.8909	3.79739	0.129417	0.236051	0	0	0.510513	0	0	0.802999	6.91135	0.114489	4.11316	0	0.284527	2.4202	0.27285
pBC	ICGC	PD24199	ER+	2918	1.02075	2854	62	0.44186	2	131	NA	NA	Wild-type	0.820961	Y	NA	NA	10.3682	3.9786	18.0263	0	3.45099	0	0.651845	0	0	0.569655	1.25614	3.18365	0.31923	0.739978	0.567287	4.11097	6.32373	0.593648	0	1.2793	0	0	0.761158	0	0	0	1.54462	0	0	0	0	0
pBC	ICGC	PD24206	ER+	3774	1.32019	3610	163	1.36232	1	104	NA	NA	Mutant	0.548519	N	NA	NA	6.89519	6.61621	0	0	0	0	1.0653	0	0	0.174309	9.52785	4.93992	0.975147	0	0	4.71013	5.30604	0	0	4.12716	0	0.173892	5.26654	2.34195	0	2.29563	0.159278	0	1.28542	1.37194	0	0
pBC	ICGC	PD24207	ER+	4946	1.73017	4745	199	0.431655	2	347	NA	NA	Wild-type	0.903061	Y	NA	NA	11.5126	21.2737	0	0	0.239355	0	1.46468	0	0	0.658851	1.54495	0	0.281837	1.78672	0	1.64583	21.5267	0.0815034	0	3.67386	0	0.0618777	0.824364	1.70501	0	0.694833	0.3539	0	0	0	0	0
pBC	ICGC	PD24214	ER+	3291	1.15123	3079	212	0.927273	0	213	NA	NA	Wild-type	0.545455	N	NA	NA	19.2491	0.530954	0	0	11.7988	0.351309	0	0	0.685513	1.39047	6.7559	2.4517	1.51597	0.767636	0	2.05569	0.416228	0.376011	2.08594	1.76939	0	0.187109	17.4845	0.957768	0	2.28251	0	0	0	0	0	0
pBC	ICGC	PD24216	ER+	9571	3.34806	9339	231	0.490323	1	59	NA	NA	Mutant	0.423077	N	NA	NA	4.33461	26.8383	0	0	0	0	0	0	0	0.879353	9.45392	0	0	1.08408	0	0.741943	27.6606	0.531535	0	9.51545	0.398796	0.378217	0	1.79868	0	0.731788	0.204602	0.101302	0	0	0	0.0807081
pBC	ICGC	PD24220	ER+	3884	1.35867	3611	272	0.813333	1	383	NA	NA	Mutant	0.965015	Y	NA	NA	13.4698	7.16095	3.83771	0	0	0	0	0	1.2754	0.802569	3.38666	0	0.588991	2.69352	0	5.99352	17.4674	1.2894	5.24222	0.532637	0	0.117809	2.0564	2.0542	0.790196	0	0	0	0	0	0	0
pBC	ICGC	PD24223	ER+	3613	1.26387	3428	184	1.04444	1	12	NA	NA	Mutant	0.87037	Y	NA	NA	11.1093	18.4716	0	0	6.91851	0	0	0	0	0.736653	2.77952	0.168482	0.226502	2.32507	0	4.72932	4.67862	0	3.03534	1.58663	0	0.320244	2.11982	0.549803	0	1.98189	0.430591	0	0	0	0.480958	0.129517
pBC	ICGC	PD24224	ER+	2302	0.805268	2212	90	0.5	0	43	NA	NA	Mutant	0.488764	N	NA	NA	9.58811	4.18789	0	1.30789	25.2964	3.32203	0.709276	0	0	1.22442	12.295	0	0	0.896593	0	0	4.0429	0.793344	0	2.73798	0	0.384958	0	0	0	0.386213	0.19505	0	0.643425	0	0	0
pBC	ICGC	PD24302	ER+	1356	0.474346	1268	85	0.808511	3	5	NA	NA	Wild-type	0.25641	N	NA	NA	13.1019	4.85305	1.97003	0	31.6695	0	1.27309	1.49855	0	1.21449	6.09165	5.62083	0.557685	0.0857353	0	5.9003	1.59831	0	4.58589	2.65584	0	0	0	0.83345	0	0.496031	0	0	1.68033	0	0	0
pBC	ICGC	PD24307	ER+	1683	0.588734	1594	88	0.692308	1	50	NA	NA	Wild-type	0.419048	N	NA	NA	11.6485	1.69523	9.17619	0	2.53339	0	3.904	0	0	0.546628	5.95755	0	0	0.311396	0	0.0586409	2.32639	0	0	6.41779	1.18462	0.322782	4.42053	4.5417	0	1.74633	2.05954	0	1.85509	0	3.32011	0
pBC	ICGC	PD24320	ER+	19535	6.83359	15695	3838	1.24444	2	61	NA	NA	Wild-type	0.257576	N	NA	NA	6.06285	0	0	0	0	0	0.218704	0	0	4.94499	0	0	0.845188	0.287661	1.12045	19.4655	0.184832	0	6.06911	4.11408	0	0.244361	0	0	0	18.1135	0.551883	0	1.34925	0.322959	17.243	0
pBC	ICGC	PD24327	ER+	16438	5.75022	16185	252	0.340426	1	247	NA	NA	Mutant	0.936508	Y	NA	NA	2.54	34.6592	0	0	0	0.131738	0.777496	0	0.0501964	0	1.71996	0	0	1.69914	0	0.250599	42.4134	0.0765596	0	0.760422	0.152654	0.732591	0	1.25154	0.389247	0.446429	0.236428	0	0	0.125171	0	0.0191389
pBC	ICGC	PD24329	ER+	2263	0.791626	2111	151	0.841463	1	94	NA	NA	Mutant	0.916667	Y	NA	NA	20.2487	4.85832	0	0	11.6016	0	0	1.22641	0.784886	0.995068	4.72438	0	0.17944	0	0	0	2.78329	0	2.92874	3.42321	0	0	7.78578	0.852555	0	1.73278	0.423351	0	0	0	0	0.153863
pBC	ICGC	PD3851	ER+	1903	0.665693	1819	83	0.627451	1	32	NA	NA	Wild-type	0.916667	Y	NA	NA	10.6738	3.45197	0	0	23.5058	0.870419	0.798374	0	0	1.389	18.7735	0	0	0.638388	0	0	1.45093	0	0	2.96321	0	0.752285	6.29803	1.97419	0.423795	0	0	0	0	0	0	0
pBC	ICGC	PD3989	ER+	2387	0.835002	2238	149	0.674157	0	14	NA	NA	Wild-type	0.126437	N	NA	NA	15.0494	8.95077	9.46789	0	6.17378	1.49213	1.12628	1.24353	0	1.2998	1.03672	0	1.50223	2.30434	0	4.70977	3.08419	0	0	1.97786	0	0.677164	3.41001	1.83331	0	0.384372	0.220624	1.99315	1.5041	1.76139	0	0
pBC	ICGC	PD4069	ER+	2290	0.801071	2085	204	1.75676	1	3	NA	NA	Wild-type	0.177711	N	NA	NA	14.294	3.47894	0	0	0	2.08093	0	7.27576	1.59245	0.349153	3.09482	0	2.51019	0.630153	0	6.41086	0.388381	0	9.35243	3.06878	0	0.434386	14.5794	1.47265	0	0.71593	1.05486	0	3.24988	0	0	0
pBC	ICGC	PD4072	ER+	28066	9.81784	27931	132	0.783784	3	1	NA	NA	Wild-type	0.478358	N	NA	NA	0	45.7421	0	0	0	0	0	0	0.148036	0	0	0	0	0	0	0	49.889	0	0.747162	0	0	0	0	0.932789	0.28396	0.122639	0.339551	0	0	0	0	0
pBC	ICGC	PD4076	ER+	2214	0.774485	2091	122	0.605263	1	2	NA	NA	Wild-type	0.63986	N	NA	NA	16.6248	7.03625	0	0	31.009	0.795717	4.05516	0	0	1.03152	5.74557	0	0.230528	2.03172	0	0	1.94853	0	0	1.89127	0	0.141868	2.92842	1.48503	0	1.50269	0	0	0	0	0	0
pBC	ICGC	PD4085	ER+	2814	0.984372	2704	110	0.641791	0	66	NA	NA	Wild-type	0.940678	Y	NA	NA	12.4817	2.19042	4.86251	0	10.5006	0	0	0	0	2.07045	11.6618	0	1.41627	0.633566	0	2.30412	1.86164	0	0	3.17482	0	0.494367	4.4781	0.936655	0	1.16733	0	0	2.26859	0	0	0
pBC	ICGC	PD4086	ER+	2019	0.706271	1951	67	0.763158	1	49	NA	NA	Mutant	0.964072	Y	NA	NA	7.11904	11.8318	9.43931	0	25.3637	0	0	0	0	0.0964862	4.31117	2.9349	0	0	0	0	19.8278	0.50091	0	1.2913	0	0.361357	0	0.94848	0	0.455531	0	0	0	0	0	0.136977
pBC	ICGC	PD4088	ER+	1768	0.618468	1691	76	1.375	1	171	NA	NA	Wild-type	0.394191	N	NA	NA	16.4272	3.81436	0	0	0	0	1.90609	0	0	0	5.3369	0	0.112941	2.02955	0	5.25893	5.19865	0	0.267287	0.440569	0.162339	0.523236	8.38693	3.32364	0	0.251926	0.164912	0	0	0	0	0
pBC	ICGC	PD4103	ER+	5484	1.91837	5218	262	0.447514	4	613	NA	NA	Wild-type	0.938416	Y	NA	NA	10.166	9.33276	0.82318	0	0	3.69309	3.37351	0	0	1.22596	0	0	0.358681	0.147561	0	1.53422	9.26283	0.892052	0	2.15606	0.573292	0.968522	0	3.49729	0	0.188039	1.23298	0	0	1.12462	0	0
pBC	ICGC	PD4194	ER+	1462	0.511426	1428	33	1.0625	1	23	NA	NA	Wild-type	0.0346667	N	NA	NA	13.4632	7.74024	4.28383	0	0	1.909	0	0	2.47369	0	5.25727	0	0.640055	0.280615	0	0	11.6115	0	1.10323	3.52247	0	0	1.13717	1.0141	0	1.44709	0.959357	0.631244	4.27568	0	0	1.09066
pBC	ICGC	PD4198	ER+	4702	1.64482	4517	185	1.3125	0	220	NA	NA	Wild-type	0.94832	Y	NA	NA	11.7067	9.94539	6.47751	0.137183	0	0	1.13339	0	0.0168166	0.931078	7.93634	4.25452	0.910177	1.35532	0	4.19061	6.27605	0	0	3.02203	0	0.407103	0	1.59466	0	0.982535	1.52018	0	1.98784	0	0	0
pBC	ICGC	PD4225	ER+	2140	0.748599	1955	183	1.23171	2	46	NA	NA	Wild-type	0.23511	N	NA	NA	23.2856	3.36119	3.63991	0	9.99941	1.24331	1.61348	0	0	0	4.90875	0	0.774302	0.301383	0	4.1652	2.11513	0	2.64384	1.37514	0	0	4.29998	3.52071	0	1.90503	0.0455239	0	2.53726	0	0	0
pBC	ICGC	PD4261	ER+	1934	0.676537	1796	136	0.581395	2	24	NA	NA	Wild-type	0.288136	N	NA	NA	12.9909	1.51707	1.4956	0	23.8382	0	0	2.87422	0	1.56888	8.13359	0.48423	0.0213527	0	0	6.43849	1.64904	0	1.94808	5.21211	0	0	0	2.7904	0	0	1.74914	0	0	0	0	0
pBC	ICGC	PD4264	ER+	2266	0.792675	2118	146	1	2	70	NA	NA	Wild-type	0.469697	N	NA	NA	17.9573	8.89241	0	0	23.2903	9.67883	0.454075	4.76652	0	0.61441	10.1942	0.35703	0.705482	0	0.695601	2.51097	2.42972	0	0	0.305091	0.0776663	0.0888371	3.85729	0.922541	0.0706469	0	0.0868729	0	0.461101	0	0	0
pBC	ICGC	PD4266	ER+	2525	0.883276	2388	134	0.522727	3	7	NA	NA	Wild-type	0.0909091	N	NA	NA	7.90723	27.9312	0	0	7.7147	0.377058	2.13318	0	0.374467	1.25518	3.48546	0	0	1.92371	0	0	18.1653	0	0	4.41868	0	0.289084	0	1.34387	1.51769	1.44122	0.690696	0	0	0	0	0
pBC	ICGC	PD4267	ER+	2232	0.780781	2119	112	0.69697	1	0	NA	NA	Wild-type	0.425532	N	NA	NA	13.8641	8.00962	4.13717	0	25.339	3.54821	1.14075	0	1.22791	1.43963	3.3475	0	0	0.0884038	0	0	19.998	0.624769	0.0551906	0.586787	0	0.0187247	0	1.89845	0.394432	0.432176	0	0.868967	0	0	0	0
pBC	ICGC	PD4315	ER+	3583	1.25338	3388	191	0.969072	4	209	NA	NA	Wild-type	0.570533	N	NA	NA	7.8631	12.2448	0	0	0	3.22566	0	2.39932	0	1.50785	5.08452	0	0.499833	1.42798	0	3.08196	13.2806	0.0832018	0	2.14679	0	0.152805	4.94079	2.0203	0	0.324328	0	0	0	0.797407	0	0
pBC	ICGC	PD4605	ER+	2837	0.992418	2650	186	0.86	1	98	NA	NA	Mutant	0.964758	Y	NA	NA	18.0344	2.07002	1.34231	0	9.52653	0	0	3.58313	0	0.97255	0	0.53553	1.07831	0	0	3.24098	5.57068	0	2.40277	3.27937	0.153281	0.114193	0	0	0	2.91662	1.17052	0	3.45029	0	0	0
pBC	ICGC	PD4606	ER+	1201	0.420125	1129	72	0.6	0	48	NA	NA	Mutant	0.0169903	N	NA	NA	16.4002	0.994963	0	0	12.259	0	0	1.08867	0	0.549042	15.6333	0	0.512308	2.91887	3.86295	9.55438	1.47662	0	0	3.84178	0	0.449517	0	0	0	0.870216	0	2.23104	1.02694	0	0	0
pBC	ICGC	PD4607	ER+	26110	9.1336	25953	155	0.781609	2	18	NA	NA	Wild-type	0.158055	N	NA	NA	0.446433	52.2108	0	0	0	0	0	0	0	0	0	0	0.00977483	0	0	0	41.0717	0.411254	0.661022	0.304	0	0	0	1.18364	0	0.0838594	0.0135725	0	0	0	0	0.0125348
pBC	ICGC	PD4613	ER+	2304	0.805968	2195	109	1.86842	0	24	NA	NA	Wild-type	0.112805	N	NA	NA	6.20017	26.1931	0	0	11.061	2.19086	0	0	0	0	5.52929	0.902393	0.015543	0.281573	0	0.0181212	23.5017	0.232977	2.50827	0.0792042	0	0.0773869	1.10698	0	0	0.708118	0	0.564139	0	0.287032	1.21123	0
pBC	ICGC	PD4962	ER+	6986	2.44379	6843	139	1.72549	4	85	NA	NA	Mutant	0.950845	Y	NA	NA	2.05409	21.9912	0	0	0	0	0.512255	0	0.321829	0	12.0951	0.34793	0.497646	0	0	0	34.643	1.11221	1.83795	1.601	0	0.311853	1.0434	0.55742	0	0.985739	0.291974	0	0	0	0	0
pBC	ICGC	PD4965	ER+	2882	1.00816	2706	175	0.470588	1	33	NA	NA	Wild-type	0.205128	N	NA	NA	12.9109	2.14569	0	0	36.446	3.95462	0	1.00694	0	1.34149	4.79938	0	0	0.0639814	0	0	1.44683	0	0	0.0139984	0	0	4.77673	1.24797	0	0.306285	0.718089	0	0.908014	1.67268	0	0
pBC	ICGC	PD4967	ER+	3340	1.16837	3227	111	0.423077	2	9	NA	NA	Mutant	0.162996	N	NA	NA	7.44931	17.2671	11.7043	0	0	0.640933	0.577623	0	0	0	5.52289	0	0.54205	0.349713	0	0	24.2134	0	1.62782	4.29971	0	0.214208	2.24208	0.645381	0	1.33822	0	0	0	0	0	0.128871
pBC	ICGC	PD4968	ER+	5107	1.78649	4780	325	0.497696	2	213	NA	NA	Mutant	0.937304	Y	NA	NA	12.078	16.2757	3.43441	0	12.6935	0.997754	0	3.93717	0	0	5.05145	0	0.15927	1.24529	0	0.65038	4.03205	0.174243	2.44193	3.78254	0	0.355916	0	1.00647	0.383572	1.46375	1.01828	0	0.362824	0	0	0
pBC	ICGC	PD4969	ER+	1095	0.383045	1032	63	1.33333	0	18	NA	NA	Wild-type	0.26087	N	NA	NA	12.0852	2.34316	0	0	8.50403	2.34435	1.10367	0	0	1.42661	8.96202	0	0.392695	0	0	4.50728	0.665525	0	0	6.98633	0	0.700246	9.46667	4.20727	0	0	1.3463	0	0	0	0	0
pBC	ICGC	PD4970	ER+	2536	0.887124	2410	125	0.666667	1	31	NA	NA	Wild-type	0.445026	N	NA	NA	13.644	2.50052	6.31563	0	18.0975	2.17718	2.14813	0	0	0.633571	5.75507	0	0	0	0	0	2.94983	0.910315	1.29364	5.98032	0	0	1.40294	0.69288	0.133494	3.87589	0	0	0.0981121	0	0	0
pBC	ICGC	PD4971	ER+	2875	1.00571	2765	109	0.379747	1	383	NA	NA	Mutant	0.863071	Y	NA	NA	15.9734	3.13494	0	0	8.09959	0	0.9941	0	0.664367	0	15.0895	0	1.22497	1.07873	0	1.79224	3.39681	0.0983037	3.31739	3.74063	0.0114235	0.29875	0	1.06891	0	1.09835	0	0	0.775746	1.12677	0	0
pBC	ICGC	PD4972	ER+	1231	0.430619	1145	85	0.734694	1	0	NA	NA	Wild-type	0.204082	N	NA	NA	12.246	0.189546	0	0	22.0294	0	1.38272	0	0	4.11394	7.9975	0	0	3.60447	0	3.23247	1.86793	0	5.98329	0.586721	0	1.13647	3.31697	2.01897	0	0	0	0	0	0	0	0
pBC	ICGC	PD4976	ER+	6746	2.35983	6275	467	0.913934	4	118	NA	NA	Mutant	0.924471	Y	NA	NA	13.224	1.17623	8.68907	1.20505	0	0	3.78408	0.629189	0.367724	0.671671	1.00511	0	0.998776	1.2219	0	2.99652	5.04112	0.646946	5.13531	4.23087	0	0.35005	6.05943	0.148002	0	1.76139	0	0	0	0.243786	0	0
pBC	ICGC	PD4978	ER+	3891	1.36112	3736	154	0.790698	1	555	NA	NA	Wild-type	0.956672	Y	NA	NA	9.17091	13.2278	0	0	2.82231	0	0	3.61618	0	0.523213	3.22833	0.115722	0.719277	1.03288	0.0386581	4.37495	14.5266	0	0	1.1401	0	0.338191	0	0.852009	0	0	0.0597916	0	0.50052	0	0	0.401655
pBC	ICGC	PD4981	ER+	1779	0.622316	1663	115	1.12963	1	2	NA	NA	Wild-type	0.210526	N	NA	NA	18.8714	1.19973	0	0	6.34718	0	0	1.18408	0	1.76546	7.88712	1.54401	1.09011	0	0	0	0.550098	0	2.09875	4.49846	0	0.0177617	5.51311	2.08788	0	0.630408	1.05859	2.64273	0.736098	0	0	0
pBC	ICGC	PD4982	ER+	1630	0.570194	1474	155	1.03947	1	0	NA	NA	Wild-type	0.380952	N	NA	NA	17.0664	1.6974	5.6668	0	30.2301	4.55538	0.593056	3.16379	0	0.751015	3.36	0	0	0	0.3513	0.338732	0.018968	0	0	3.76977	0	0.31559	0	1.86516	0.529584	2.17728	0	0	1.74986	1.07872	0	0
pBC	ICGC	PD4983	ER+	1891	0.661495	1763	127	0.607595	1	0	NA	NA	Wild-type	0.038835	N	NA	NA	12.1269	0.808443	0	0	42.8163	0	1.7092	0	0	1.45611	3.65773	0.203981	0	0.592085	0	1.91856	0.811962	0	0	1.12004	0	0.23117	0	4.75322	1.28607	0.594671	0.740312	0	1.23915	0	0	0.153003
pBC	ICGC	PD4985	ER+	2177	0.761542	2004	168	0.866667	5	2	NA	NA	Wild-type	0.0615385	N	NA	NA	14.0429	2.09437	0	0	23.4981	0	1.27007	0	0	2.37621	7.97438	0.880791	0.25657	0	0	3.9936	2.04931	0	0	2.14894	0	0.260408	1.38285	2.11919	0	0.925913	0	0	0.879756	0	0	0
pBC	ICGC	PD4986	ER+	2475	0.865786	1976	494	0.190361	5	9	NA	NA	Wild-type	0.267974	N	NA	NA	11.1489	0.559419	10.8187	2.57397	6.34145	0	0	0	0	0.578979	0.173267	0.732678	0.502121	0.304388	0	0	0.0546943	0	0	4.66534	0.461629	0.650748	0	3.64135	0.02213	1.47259	2.49092	0	0.577303	0.806247	0	0.0234337
pBC	ICGC	PD5936	ER+	3064	1.07183	2782	277	0.992806	5	130	NA	NA	Wild-type	0.155738	N	NA	NA	13.4924	5.64966	2.99749	0	13.4719	1.08968	0.961008	0	0	1.29576	10.4717	0	0.573246	1.55232	0	3.51766	2.04103	0	0	3.86568	0	0.671505	0.385713	2.06649	0	0.0189058	0.269364	3.4653	3.71625	0	0	0.0759056
pBC	ICGC	PD5937	ER+	95533	33.4186	76097	19432	0.292967	4	8	NA	NA	Wild-type	0.352941	N	NA	NA	2.66566	30.3965	0	0	0	6.09552	0.238632	0	0.149864	0	0	0	0	0.663101	0	2.8905	25.8374	1.87737	0.630619	0.407785	0	0.388754	0	0.991567	6.9886	1.97211	0.0585051	0.920342	0	0	2.56604	0
pBC	ICGC	PD5947	ER+	1881	0.657997	1779	101	1.14894	1	151	NA	NA	Mutant	0.596	N	NA	NA	13.2462	8.1337	4.24131	0	0	0	2.3328	0	0.272794	2.07108	0	1.0493	1.42505	0	0	0.171063	10.632	0	4.48456	3.08224	0	0	2.06559	3.32081	0	1.38371	1.39565	0	0	0	0	0
pBC	ICGC	PD5951	ER+	3408	1.19216	3193	211	0.867257	4	116	NA	NA	Mutant	0.696296	Y	NA	NA	19.2811	4.6933	5.21142	0	7.61103	4.72124	0	3.05432	0	0.265407	1.56952	0	0.277641	1.36654	0	3.79952	2.51808	0	1.87331	3.85473	0	0.0533304	0	1.07913	0	0.932737	1.45573	0	2.45273	0	0	0.327945
pBC	ICGC	PD5953	ER+	2669	0.933649	2136	527	0.390501	6	19	NA	NA	Wild-type	0.333333	N	NA	NA	15.7029	0	7.77125	0	4.87748	0	2.44907	0	1.49543	0.146188	3.91958	0.225957	0	1.38834	0	1.14456	0.35347	0	4.24922	5.3756	0	0.308766	2.60663	1.27298	0	3.95213	2.20673	0	1.28496	0	0.975486	0
pBC	ICGC	PD5956	ER+	4530	1.58465	4085	433	0.34472	12	692	NA	NA	Wild-type	0.42638	N	NA	NA	6.45738	2.32178	0	3.83962	7.36893	4.51075	0.931389	0	0.65777	1.37831	25.355	0	1.2184	0.161384	0	0.883766	1.94306	0	2.53908	2.47491	0	0.155628	6.30469	2.81883	0	0.856762	0.767317	0	2.51239	0	0	0.492432
pBC	ICGC	PD5959	ER+	2632	0.920706	2504	124	0.631579	4	309	NA	NA	Wild-type	0.424658	N	NA	NA	12.316	6.69623	9.17585	0	0.218961	1.53492	5.28169	1.21081	0	0.63682	5.83409	0	0.526988	0	0.587156	1.05488	3.54976	0	0	7.2784	0	0.422341	2.23166	3.63744	0	2.46657	0.602546	1.67285	1.64193	0	0	0.125534
pBC	ICGC	PD5961	ER+	2466	0.862638	2314	148	1.27692	4	104	NA	NA	Mutant	0.170543	N	NA	NA	12.1627	8.3465	0	0	0	3.00827	0.557901	8.08527	0	0.800021	0	2.67427	0.235597	0	0.971114	1.40528	2.28723	0	6.77352	2.83198	0	0	0.885138	0.125907	0	1.11414	0	0	1.42109	5.62769	0	0
pBC	ICGC	PD5964	ER+	1682	0.588385	1590	89	0.561404	3	69	NA	NA	Wild-type	0.443182	N	NA	NA	5.52035	4.27822	0	0	3.17503	9.01241	0.346259	4.5949	0	1.0083	15.5723	7.97808	0.713171	1.14425	0	0	3.84226	0	0	4.54871	0	0	7.62201	2.02822	0	0	0	0	0	0	0	0
pBC	ICGC	PD6016	ER+	2006	0.701724	1911	94	1.08889	1	1	NA	NA	Wild-type	0.306122	N	NA	NA	10.5647	16.7996	0.120521	0	6.88268	2.66872	0.505445	0.454574	1.2562	0.742231	4.67604	0	0	2.29555	0	0.513444	12.4796	0	0.107901	2.86544	0	0.287602	1.40807	2.53657	0.0799577	0.952004	0	0	0	0	0	0
pBC	ICGC	PD6041	ER+	1923	0.672689	1771	151	2.02	1	2	NA	NA	Wild-type	0.945055	Y	NA	NA	14.402	1.25871	4.60478	0	13.4136	0	2.43839	0	0	0.855824	1.50953	0	0	1.16152	0	6.49246	0.773202	2.09814	3.03711	6.95988	0	0.713489	0	1.20174	0	0	0	0	1.28041	2.73791	0	0
pBC	ICGC	PD6042	ER+	7393	2.58616	7119	257	0.374332	17	163	NA	NA	Wild-type	0.786834	Y	NA	NA	3.87873	7.64663	15.7194	0.136146	0	0	0	0	0	0	12.1523	0	0.183162	0	0	1.8963	14.1833	0	0	1.66174	0	0.16985	0.702148	0.40102	0	0	1.10352	0	0	0	0	0.112511
pBC	ICGC	PD6044	ER+	2817	0.985422	2573	237	1.09735	7	61	NA	NA	Wild-type	0.381295	N	NA	NA	13.1196	2.45806	0	0	19.5762	0	0	2.75764	0	0.722061	12.324	3.48099	0.611112	0.126083	0	6.49283	4.09253	0	1.82832	2.63967	0	0.154707	0.457944	2.46984	0	1.73219	0	0	0	0	0	0
pBC	ICGC	PD6045	ER+	2474	0.865436	2333	140	0.866667	1	32	NA	NA	Wild-type	0.365517	N	NA	NA	7.71152	18.4425	2.95539	0	0	0	0	0	0	1.69699	9.585	0	0.445712	2.75537	0	0.89857	10.5153	0	0.999857	5.14692	0	0.33635	7.33633	1.89806	0	2.28927	0	0.664074	0	0.10656	0	0
pBC	ICGC	PD6048	ER+	3359	1.17502	3102	252	0.762238	5	343	NA	NA	Wild-type	0.522523	N	NA	NA	13.6262	3.50919	11.9094	3.8491	0	4.05439	4.80082	1.94971	1.16202	0.562621	6.99659	0	1.07311	0	0.465792	0	4.51976	0.0135401	0.270895	1.40039	0	0.297881	10.4192	2.27899	0	1.12669	0	0	1.86819	0	0.695224	0
pBC	ICGC	PD6417	ER+	1680	0.587685	1546	133	0.583333	1	137	NA	NA	Wild-type	0.441795	N	NA	NA	19.9129	2.82719	5.27661	0	24.9595	5.99782	0	1.20666	0	0.426153	4.32617	1.27722	0.423253	0.726655	0	0	3.09479	0.686188	0	3.79078	0.486491	0.0907343	0	1.93246	0	1.06394	0.537926	0	0.481929	0	0	0.242093
pBC	ICGC	PD6418	ER+	2224	0.777983	2020	201	0.70339	3	2	NA	NA	Wild-type	0.114449	N	NA	NA	11.1971	2.27242	0	0.758651	25.3699	2.76909	0	5.99843	0	0	9.77972	1.19348	0.624171	0.470273	0	1.53331	0.626177	0.503545	3.75837	4.9037	0	0.551568	0	1.93723	0	3.94976	0.217806	0	2.74622	0	0	0
pBC	ICGC	PD6422	ER+	5474	1.91487	5181	290	1.58929	3	362	NA	NA	Wild-type	0.793902	Y	NA	NA	5.22881	4.92366	0	5.00353	18.2988	5.87429	2.01718	2.80366	0.77274	0.0229624	3.38602	0.763097	0	0.651785	0	1.14842	3.06255	0	0	0.700468	0	0.262519	0	2.13279	0.2291	0	0	0	0.121081	1.48477	0	0
pBC	ICGC	PD6466	ER+	1989	0.695777	1809	179	2.72917	1	61	NA	NA	Wild-type	0.242857	N	NA	NA	12.1455	5.25854	1.29138	0	0	3.36904	2.54469	3.03221	0	0.452798	6.03269	0	1.01221	0	0	0	0.616836	0	2.13559	2.72607	0	0	0	1.96468	0	1.19932	0	0	1.79141	0	0	0
pBC	ICGC	PD6711	ER+	2121	0.741952	1914	205	0.952381	2	21	NA	NA	Wild-type	0.410959	N	NA	NA	16.2061	3.79646	0	0	6.72251	0.407399	2.66121	0	0.287331	0.186572	8.31463	0	0	0.224325	0	5.2722	2.00777	0	0	4.66239	0	0.753817	0	2.00401	0	0	0.57683	0	1.79915	0	0	0
pBC	ICGC	PD6719	ER+	5124	1.79244	4971	153	0.342105	0	107	NA	NA	Mutant	0.337621	N	NA	NA	5.61511	0.50479	6.59849	0	4.12077	3.00112	0	0	0	0.131576	18.7871	0	0.259114	0.510392	0	2.28471	2.57507	0	0	2.24549	0	0	0.356362	0.776763	0.798172	0	0	0	0	0	0	0
pBC	ICGC	PD6720	ER+	2220	0.776584	2018	198	1.27586	4	74	NA	NA	Wild-type	0.423077	N	NA	NA	12.1106	2.83187	0.278704	0	19.0701	3.06765	2.07777	0	0	1.0787	10.1982	0.929292	0.841156	1.383	0	0	4.36899	0	1.15277	2.97014	0.231532	0.0380609	0	2.52186	0.49645	0	0	0	0	0	0	0
pBC	ICGC	PD6721	ER+	2369	0.828706	2231	137	0.37	1	45	NA	NA	Wild-type	0.453368	N	NA	NA	17.3136	3.1473	3.3005	0	5.59789	1.07209	4.18004	0	0	0.807074	5.869	0.279648	0.904198	0.881072	0	2.74349	2.4263	0	0.0565369	2.24058	0	0	0	2.65286	0	0	0	0	1.40802	0	0	0
pBC	ICGC	PD7199	ER+	1218	0.426072	1130	86	0.911111	2	69	NA	NA	Wild-type	0.333333	N	NA	NA	18.2924	2.85897	9.56365	0	14.6083	4.58627	0	0	0	0.874646	4.7567	0	2.35982	0	0	0	1.69558	0	0	4.35471	0	0	0	0	0	1.26234	0	3.83897	1.68774	0	0	0.145281
pBC	ICGC	PD7201	ER+	1724	0.603077	1584	137	0.412371	3	12	NA	NA	Wild-type	0.0526316	N	NA	NA	17.192	3.9212	0	0	11.5686	0.310619	3.63309	0	0	1.26002	5.5265	1.33349	0.925918	0.0146441	0	5.47909	0.616318	0	3.80111	5.26511	0	0	0.517889	1.71678	0	0	1.28754	1.21384	3.66292	0	0	0.479744
pBC	ICGC	PD7202	ER+	5512	1.92817	5141	370	1.5	1	452	NA	NA	Wild-type	0.92	Y	NA	NA	11.7187	6.02765	0	0	0	8.65895	1.40006	3.99064	0	1.58623	4.29037	0.393435	1.56255	1.06084	0	0.40507	4.90607	0	0	1.63356	0	0.23131	15.9062	0	0	0.620857	0.610789	0	1.77507	0	2.68994	0
pBC	ICGC	PD7203	ER+	1611	0.563548	1564	47	0.88	0	177	NA	NA	Wild-type	0.24605	N	NA	NA	6.18072	11.1366	5.24104	0	0	0	5.91844	0	0	0	0	2.83517	0.627174	2.24796	0	5.17643	17.3602	0	3.1813	1.63312	0	0.893798	14.2514	0.686726	0	1.77344	1.32086	0	0	0.264843	0	0
pBC	ICGC	PD7204	ER+	2351	0.822409	2176	175	0.988636	0	44	NA	NA	Wild-type	0.271605	N	NA	NA	14.1919	5.64456	1.89105	0	5.87444	5.31252	3.81776	2.83783	0	1.73297	5.27301	1.49594	0	0	0	5.44046	0.39231	0	1.72578	4.36381	0	0.155708	0.935049	3.13929	0	0.239438	0.751706	0	1.76854	0	0	0
pBC	ICGC	PD7205	ER+	8066	2.82159	7858	207	1.22581	1	519	NA	NA	Wild-type	0.917614	Y	NA	NA	5.86809	14.049	1.01265	0	0.26409	0	0	0	0	0	12.0066	3.33774	0	0.655839	0	1.96618	24.4311	0.221533	1.10813	2.21424	0	0.615952	0	2.72708	0	0.871383	0.825736	0	0	0	0.478105	0.0968067
pBC	ICGC	PD7206	ER+	4921	1.72143	4740	180	0.59292	1	127	NA	NA	Mutant	0.853786	Y	NA	NA	9.89742	1.35117	10.8694	0	0	0	0	0	0	1.47476	7.4564	0	0	0	0.879735	3.87568	2.46786	0.462515	0.54113	2.69172	0	0.223497	0	0.599679	0	2.03057	0.778552	0.0533029	1.14329	0	0	0
pBC	ICGC	PD7207	ER+	3021	1.05678	2854	163	0.734043	4	6	NA	NA	Wild-type	0.385714	N	NA	NA	14.2447	6.26027	0	0	19.43	4.40799	6.3918	2.67883	0	2.15874	2.59257	0	0	0	0	1.27694	0.660086	0	3.78921	0	0	0.257025	0	1.66763	0	0	0.530972	0	0.760212	0	0	0.0723558
pBC	ICGC	PD7209	ER+	1801	0.630012	1665	135	1.21311	1	1	NA	NA	Wild-type	0.172414	N	NA	NA	19.3395	4.41936	0	0	0.289482	0	0.141102	0	0	0.732189	7.57378	0	1.09352	1.67708	0	7.96326	2.02879	0	0.819907	4.30084	0	1.17303	12.1743	4.09517	0	0	0	0	2.92882	0	0	0.116617
pBC	ICGC	PD7210	ER+	1422	0.497433	1319	100	1.17391	3	1	NA	NA	Wild-type	0.188889	N	NA	NA	17.3651	0.696527	0	0	24.4657	2.70456	2.12004	0.0241843	0.43525	2.49346	6.06585	0	0	0.455234	0	3.30331	0	1.36281	1.23508	2.19595	0	0	0.0886163	0.174826	0	0	0	2.17517	0	0	0	0
pBC	ICGC	PD7214	ER+	1565	0.547456	1493	71	0.479167	1	15	NA	NA	Wild-type	0.0212766	N	NA	NA	9.07508	4.54463	0	0	24.4199	5.22176	0	3.46365	0	0	6.03243	0	0	1.32619	0	0.109187	1.22647	0	0	5.09256	0	0.67952	4.36751	2.76563	0	3.94012	0	0.969414	0	0	0	0
pBC	ICGC	PD7218	ER+	1605	0.561449	1474	131	1.18333	0	1	NA	NA	Wild-type	0.28125	N	NA	NA	14.5977	2.09872	0	0	1.04499	8.38071	0	0	0.0315757	0.46187	1.84688	0.897502	0	1.53132	0	5.06134	0.730343	0	1.41905	5.20726	0	0.48196	13.0701	4.3557	0	1.40261	1.10736	0.836467	0	0	0	0.608051
pBC	ICGC	PD7219	ER+	11766	4.11589	11621	144	0.5	1	70	NA	NA	Wild-type	0.362319	N	NA	NA	2.08256	35.5363	0	0	0	0	0	0	0.271252	0	0.635315	0	0	0	0	0	50.7399	0	0.593185	0.944467	0	0.0339854	0	1.40873	0.454314	0.61296	0.414311	0	0	0	0	0.00337054
pBC	ICGC	PD7221	ER+	2146	0.750698	2040	102	0.645161	4	9	NA	NA	Wild-type	0.188679	N	NA	NA	16.0168	14.4089	0	0	22.297	0.767223	0	3.34497	0.52586	0.385577	8.48814	0	0	1.92967	0	0	10.5495	0	0.404074	0.313981	0	0.01439	0	0.614147	0	1.30585	0	1.41987	0	0	0	0.015301
pBC	ICGC	PD7238	ER+	2436	0.852143	2217	217	1.06667	2	46	NA	NA	Mutant	0.350877	N	NA	NA	13.9781	11.5111	11.8943	0	13.1776	3.38139	0	1.28984	0	1.47478	2.67747	1.28603	0.00990848	2.15872	0.521544	0.0935392	2.68084	0	0	1.87959	0	0	2.47447	4.21008	0	0.829227	0.203038	0	3.87088	0	0	0
pBC	ICGC	PD7240	ER+	5449	1.90613	5188	259	0.726667	2	150	NA	NA	Mutant	0.921717	Y	NA	NA	11.6609	2.04911	10.8269	0	0	0	0	0	0	0	1.06937	3.01043	0.848167	0.381465	0	0	3.75901	0	3.19999	2.78416	0	0.370829	0	0.635252	0	1.76249	1.44452	0	0	0	0	0
pBC	ICGC	PD7243	ER+	7270	2.54314	6774	491	0.578778	5	203	NA	NA	Wild-type	0.579882	N	NA	NA	7.56793	5.65538	0	0	7.35529	2.81765	1.14457	0.676383	0.55731	0.244834	9.43018	0	0	0.0369391	0	0.6487	4.33709	0.12305	0	1.84476	0	0.632569	9.48261	2.4089	0	0.603011	0.641837	0	0	0.892267	0.826802	0.00969791
pBC	ICGC	PD7249	ER+	5003	1.75011	4584	419	1.58642	0	181	NA	NA	Mutant	0.354701	N	NA	NA	6.79756	17.0099	0	0	0	0	0	0	0	0.779161	11.5402	1.8113	1.02525	1.10849	0	2.47112	18.8369	1.44694	1.91186	1.70883	0	0.0812255	0	1.68241	0	0.603884	0	0	0.189849	0	0	0.0976607
pBC	ICGC	PD7305	ER+	5065	1.7718	4756	307	0.871951	2	330	NA	NA	Wild-type	0.568421	N	NA	NA	14.3572	5.05539	9.39125	3.1052	0	0	5.54616	0.274903	0	0.440156	0	0	1.1254	0	0	0.124139	7.77784	0	4.34282	3.01686	0	0.161298	9.58795	2.64412	0	1.51454	0	0	0	0	0.20259	0.0126442
pBC	ICGC	PD7306	ER+	7279	2.54628	6863	414	0.95283	2	410	NA	NA	Wild-type	0.949495	Y	NA	NA	9.53402	6.79499	2.08719	0	0	0.230349	3.52271	2.42702	0	0.168805	4.47793	3.92381	2.48017	0.845553	0.768424	2.63525	7.17049	0	4.2323	0.855441	0	1.74434	5.60245	2.28521	0.327481	0.769648	0.506672	0	1.4782	0	0	0.123189
pBC	ICGC	PD7322	ER+	2230	0.780082	2015	214	0.877193	1	70	NA	NA	Wild-type	0.302326	N	NA	NA	13.6977	1.53985	0	0	7.05869	6.35686	0	2.68524	0	0.302706	1.21277	0.755899	0	0	0	3.31362	0.482143	0	0.609985	3.31421	0.0954721	0.795808	17.574	1.717	0	0.384211	0	0	4.36145	0	0	0.08568
pBC	ICGC	PD8609	ER+	5538	1.93726	5087	440	0.290323	11	60	NA	NA	Mutant	0.186235	N	NA	NA	4.79038	34.7392	0	0	6.57762	4.16233	0	0	0.643039	0.272149	5.19464	0	0	2.35707	0	0.565054	22.5927	0	0	0	0	0.36369	0	1.72342	0	0.817861	0.466559	0	0	0	0	0.0770085
pBC	ICGC	PD8612	ER+	2114	0.739504	1968	142	0.820513	4	43	NA	NA	Mutant	0.953488	Y	NA	NA	17.009	7.64977	14.8118	0.331576	0.269464	0	1.77291	0	1.94856	0	5.75016	0	0.503789	2.94279	0	3.63339	4.67132	0	2.19045	0.633778	0	0.257744	0.804186	2.0169	0	0	0.905503	0	0	0.746131	0.959521	0
pBC	ICGC	PD8614	ER+	1516	0.530316	1439	73	0.825	4	17	NA	NA	Wild-type	0.892308	Y	NA	NA	9.88945	3.01096	2.96502	2.96476	26.0545	2.03647	1.69936	1.11738	0.270295	2.52883	4.78725	0.69975	0	2.5394	0	0	0.626823	0	0	0	0	0.181781	4.7819	0.754441	0	0	0	4.60089	0	0	3.12793	0
pBC	ICGC	PD8615	ER+	4391	1.53603	4270	120	0.643836	1	77	NA	NA	Mutant	0.363636	N	NA	NA	6.7037	14.6619	3.36187	0	0	0	0	0	0	0.530699	4.34216	0	0	0	0	0.503569	30.0684	1.36208	1.03892	1.83436	0	0.517833	0	2.33315	0	0.754395	0.408464	0	0	1.14827	0	0
pBC	ICGC	PD8617	ER+	2080	0.72761	1899	178	0.711538	3	59	NA	NA	Wild-type	0.322581	N	NA	NA	10.8934	2.26548	0	0	34.924	0	0	3.45815	0.883753	0.809073	12.9329	0	0.987745	0	0	5.08164	0.740206	0	4.00998	0	0	0.110781	0	2.31686	0	1.32272	1.29594	0	2.32399	0.337651	0	0
pBC	ICGC	PD8618	ER+	1638	0.572993	1506	131	0.6375	1	8	NA	NA	Wild-type	0.0387228	N	NA	NA	14.293	3.58799	0	0	22.2506	3.92081	0	0	0	2.30644	5.30264	0	0	0	0	6.93292	2.40873	0.337563	0	7.7903	0	0	2.92844	0	0	0	0	6.10916	2.83151	0	0	0
pBC	ICGC	PD8620	ER+	2798	0.978775	2657	135	1.04545	6	2	NA	NA	Wild-type	0.4	N	NA	NA	6.62685	24.2829	3.71017	0	0	0	0	0	0	0.575758	2.17713	0	0	1.174	0	1.42171	33.1795	0.253932	0.317543	1.53376	0	0.564952	0	1.60586	0	0.56017	0	0	0	0	2.39238	0
pBC	ICGC	PD8622	ER+	2157	0.754545	1809	343	0.284644	5	49	NA	NA	Wild-type	0.131034	N	NA	NA	11.5035	2.86986	7.38893	0	0	0	0	0	0.496317	0	7.78606	1.00312	0	0	0	7.18234	2.25538	0	0.714558	3.45601	0	0.511747	0.833398	4.44022	1.1169	0.0580954	0.131519	0	2.00631	0	0	0
pBC	ICGC	PD8623	ER+	2315	0.809816	2020	291	0.366197	4	29	NA	NA	Wild-type	0.933333	Y	NA	NA	8.74617	8.95675	9.58909	1.50017	22.1772	4.75853	0	3.59214	0	1.75753	2.46048	0.544025	0	0.773828	0	0.0832103	1.51279	0.674967	0	3.60296	0.190076	0.346055	0	0	0	0	0	0	1.28112	0	0	0
pBC	ICGC	PD8828	ER+	2122	0.742302	2061	61	0.605263	0	12	NA	NA	Wild-type	0.0465116	N	NA	NA	12.7432	15.4842	0	0	17.2758	0.197887	0	0	0	0.606139	0	0	0.416685	0	0	0	15.0095	0	0	4.27957	0	0.152561	1.73309	1.52877	0	0.968424	0.843141	0	0	0	0	0.144474
pBC	ICGC	PD8973	ER+	6057	2.11881	5908	149	0.637363	0	83	NA	NA	Wild-type	0.33557	N	NA	NA	7.09786	24.7799	0	0	0	0	0	0	0.887911	0.0489913	2.05397	0	0.298471	2.38115	0	0.354597	38.4625	0.598369	0.741911	2.34209	0	0.288128	0	1.79639	0	1.21014	0	0	0	2.2039	0	0
pBC	ICGC	PD8977	ER+	4473	1.56471	4046	422	0.604563	5	32	NA	NA	Wild-type	0.421875	N	NA	NA	21.165	2.96585	0	0	17.5316	3.41063	0	4.91589	0.057841	0	5.79319	0.166152	0	0	0	2.39996	1.34183	0.336428	3.43221	3.13247	0	0.364994	0	0	0	1.94234	0.501303	0	0.628468	0	0	0
pBC	ICGC	PD8979	ER+	4247	1.48565	4037	208	0.793103	2	742	NA	NA	Mutant	0.615023	N	NA	NA	11.6416	5.09922	2.88513	0	2.63638	0	0.545025	0	0	0.0440392	5.91884	11.9142	0.347753	0.583991	0	1.05215	4.04861	0	0	4.1298	0	0.348563	1.62304	0.498702	0.00892338	0.341678	0	0	0	0	0	0
pBC	ICGC	PD8981	ER+	1919	0.67129	1748	168	0.555556	3	172	NA	NA	Mutant	0.468254	N	NA	NA	15.1535	4.99273	17.2192	0	0	0	1.66981	0	0	0.359451	0	0	1.45513	0	0	0.914976	5.03395	0	0	3.71146	0	0.870476	0.445744	2.23143	0	1.28361	0.77703	0	0	0	0	0
pBC	ICGC	PD8995	ER+	8220	2.87546	7586	632	0.795455	2	117	NA	NA	Wild-type	0.281931	N	NA	NA	11.6146	25.1323	0	0	1.21331	0	1.05307	0	0.219142	0	4.12049	0	0.836396	1.52301	0	0	22.929	1.26789	2.94082	0.787474	0	0.633518	1.30685	1.35969	0.248492	0	0.374116	0	0	0.491835	0	0
pBC	ICGC	PD8996	ER+	3664	1.28171	3230	433	1.75796	1	201	NA	NA	Wild-type	0.369979	N	NA	NA	13.5087	2.30549	0	0	0	6.3247	2.7307	0.426586	0	1.37723	9.62146	1.08506	1.25737	0.841206	0	5.98823	2.52096	0	4.02392	0	0	0.160374	0	3.0855	0	1.90958	0.043236	0	2.10868	0.0317422	0	0
pBC	ICGC	PD8997	ER+	2990	1.04594	2831	158	0.385965	1	338	NA	NA	Mutant	0.911504	Y	NA	NA	13.0614	3.47489	1.46015	0	14.6432	3.47839	0.0900604	0	0.100336	1.08503	2.80474	0	0	1.83291	0	0	4.95701	0	0	3.67195	0.0766065	0.267475	4.97431	0.799973	0	1.7757	1.50636	0	0	0	0	0
pBC	ICGC	PD9001	ER+	2994	1.04734	2705	284	0.641618	5	38	NA	NA	Wild-type	0.473118	N	NA	NA	9.89217	2.01408	0	0	11.9559	5.26529	0	4.1674	0	2.15239	5.21953	0	0	0.350552	0	7.2777	0.704674	0	2.26836	5.35317	0	0.431649	3.69858	0.633068	0	0	2.04573	0	6.20597	0	0	0
pBC	ICGC	PD9002	ER+	9392	3.28544	8476	912	0.720755	4	159	NA	NA	Mutant	0.951557	Y	NA	NA	4.47242	2.24976	3.92923	0	12.9178	0	0.220884	0	0	0.327662	5.67332	3.27904	1.51504	0.445527	0	2.13514	2.49456	3.00646	1.07153	2.16743	0.406528	1.82097	5.15656	1.12766	0.657703	1.90625	0	0	0	0.83339	0	0.0736042
pBC	ICGC	PD9009	ER+	15464	5.4095	15210	252	0.81295	2	94	NA	NA	Mutant	0.576389	N	NA	NA	2.43772	21.9756	0	0	0	1.99679	0.81558	0	0.458579	0	2.37496	0	0	0.0856697	0	2.32881	47.5164	0	0.0478655	0	0.0670118	1.48125	0	0.356838	1.4881	0.114551	1.26187	0	0	0	0	0
pBC	ICGC	PD9063	ER+	50278	17.5879	50045	233	0.778626	0	85	NA	NA	Wild-type	0.388889	N	NA	NA	1.10016	50.7143	0	0	0	0	1.24092	0	0.0873257	0	0	0	0	0	0	0	41.7426	0	0.49804	0	0	0	0	0.461768	0.260578	0	0	0	0	0	0	0
pBC	ICGC	PD9065	ER+	2364	0.826957	2210	152	0.788235	2	29	NA	NA	Wild-type	0.4	N	NA	NA	12.3264	9.90132	0	0	0	0	0	0	0	1.41926	0	0	0.52299	1.33219	0	2.0643	1.46029	0	0	3.15741	0	0.169491	30.2162	3.2455	0	0	0	1.33098	0	3.6746	0	0
pBC	ICGC	PD9067	ER+	1646	0.575791	1554	91	0.784314	1	9	NA	NA	Wild-type	0.33871	N	NA	NA	14.2901	8.3229	0	0	7.95772	0	3.84961	0	0.602698	0.671898	4.71841	0	0	2.81985	0	4.24235	6.55757	0	0	0	0	0.100758	5.51876	1.06853	0	0.77686	0.752701	1.56944	0.749833	0	0	0
pBC	ICGC	PD9193	ER+	1760	0.61567	1682	77	0.638298	1	306	NA	NA	Wild-type	0.708333	Y	NA	NA	11.3744	3.51732	7.76789	0	8.23054	0	0	1.72259	0	0.416072	0.250722	0	1.44747	1.20013	0	1.60671	7.17471	0	0	1.53047	0	0.0594984	11.4349	2.30951	0	0	0	0	0.469352	0.239598	0	0
pBC	ICGC	PD9464	ER+	5583	1.953	5251	330	0.578947	2	349	NA	NA	Mutant	0.891304	Y	NA	NA	7.26118	6.44239	7.66063	0	17.0461	0	0.303983	0	0.509312	0.804629	8.75049	0	0.775689	0	0	1.0826	6.98896	0	0	0.542575	0	0.293426	8.16474	1.62736	0	0	0.367712	0	1.12507	0	0	0
pBC	ICGC	PD9467	ER+	2624	0.917908	2463	159	0.543689	2	33	NA	NA	Wild-type	0.425926	N	NA	NA	20.0762	3.31307	2.36821	1.17357	2.35617	2.78389	5.05496	0.694144	0.121033	1.37857	4.19359	0	0	0	0	4.67565	2.18741	0	0	4.16504	0	0	0	2.52083	0	0.148651	0	0	0	0	0	0.267955
pBC	ICGC	PD9539	ER+	3813	1.33383	3580	231	0.350877	2	223	NA	NA	Mutant	0.9375	Y	NA	NA	26.5317	1.16397	0	0	10.944	0	3.53207	0	0	0	10.421	0.445394	0.49396	1.91514	0	4.17135	4.02637	0	2.86413	1.36958	0	0	1.12231	3.52826	0	0.169808	0	0.380274	1.35232	0	0	0
pBC	ICGC	PD9541	ER+	2890	1.01096	2706	181	0.521008	3	43	NA	NA	Wild-type	0.313725	N	NA	NA	20.917	7.32408	0	0	8.81412	4.58527	2.97789	2.4547	0.278163	1.50158	13.7397	0	0	0	0	0	2.5753	0	2.23585	1.9301	0	0.347969	4.978	2.49837	0	0.822918	0	0	1.87414	0	0	0
pBC	ICGC	PD9544	ER+	1510	0.528217	1389	120	1.7907	1	3	NA	NA	Wild-type	0.363636	N	NA	NA	13.8618	4.75192	0	0	35.055	5.13109	0	0	0	1.04852	7.92409	0	1.28235	0	0	0.841063	1.3104	0	0	0.978878	0.234702	0.238128	3.37186	3.15939	0	0.39738	0.895262	0	0	0	0	0
pBC	ICGC	PD9567	ER+	3676	1.28591	3512	164	0.726316	0	118	NA	NA	Wild-type	0.856502	Y	NA	NA	13.7511	5.1351	9.55267	0.0560044	16.3316	0	1.98866	0.0558451	0	0.540775	8.48022	1.64337	0.102181	0.201281	0	0.863265	6.25126	0	0	2.74012	0	0.527008	5.75103	3.16945	0.677004	0.705312	0	0	0	0	0	0
pBC	ICGC	PD9569	ER+	2280	0.797572	2141	136	0.915493	3	63	NA	NA	Wild-type	0.422886	N	NA	NA	13.3917	1.04785	1.93333	0	22.8617	4.48285	0.794585	2.87845	0	0.71875	9.69439	0	0.868958	0.0407683	0	2.21417	2.40901	0	0	3.84729	0	0.473383	0	0	0	2.14826	0	0	0	0	0	0
pBC	ICGC	PD9572	ER+	4212	1.47341	4083	129	0.37234	0	17	NA	NA	Wild-type	0.245614	N	NA	NA	6.15082	6.6912	0.5836	0	3.29404	2.87121	1.2971	2.64814	0	0.151129	7.48815	0	0	1.59444	0	5.24257	23.8804	0	0	5.3726	0	0.204427	0.135824	2.23547	1.86073	0.830525	0.670816	0	0	1.84232	0	0
pBC	ICGC	PD9573	ER+	1775	0.620917	1616	158	0.663158	1	40	NA	NA	Wild-type	0.179487	N	NA	NA	19.041	1.23741	0	0	28.2481	0	0	0	0.0561606	0.772902	8.42342	0	0	0.634903	0	1.85984	0.999104	0	9.54845	1.08395	0	0.165532	0	0	0	0.103629	1.22694	0	2.05059	0	0	0
pBC	ICGC	PD9574	ER+	1736	0.607274	1634	101	0.442857	1	21	NA	NA	Wild-type	0.258065	N	NA	NA	14.0426	0.80057	0	0	17.2398	8.7181	4.57715	0	0	1.24635	19.455	0	0	0.440053	0	3.2066	0.185317	0	0	3.98793	0	0.649807	1.84647	3.56034	0	0	0	1.21912	0	0	0	0
pBC	ICGC	PD9577	ER+	1785	0.624415	1624	159	0.458716	2	60	NA	NA	Wild-type	0.0538922	N	NA	NA	9.59842	1.30211	0	4.39402	23.9905	5.11002	0.170286	3.30929	0	0	14.0017	0	0.150043	1.24979	0	1.10136	1.40941	0	0	1.64379	0.205057	0.418989	0	1.31014	0	1.11903	0	0	0	0	1.84002	0
pBC	ICGC	PD9578	ER+	1142	0.399486	1088	54	0.6875	0	2	NA	NA	Wild-type	0.352941	N	NA	NA	9.75885	0.948715	0	0	28.3758	5.18663	1.77444	0	0	0.0431793	3.42169	1.07568	0.804935	0.74557	0	0	0	0	0	3.48036	0	0.892147	6.79073	1.59575	0	0.704745	0	0	4.29828	0	0	0
pBC	ICGC	PD9581	ER+	1870	0.654149	1616	252	0.691275	2	0	NA	NA	Wild-type	0.384615	N	NA	NA	12.7585	0.789547	0	0	14.8259	0	0	0	0.902101	3.21238	8.75476	2.19819	0	0.390048	0	0	0.803383	0	3.66236	6.69665	0	0.369596	1.55075	2.82366	0	1.73151	0	0	2.08924	0.278687	0	0
pBC	ICGC	PD9589	ER+	1504	0.526118	1413	91	0.75	0	16	NA	NA	Wild-type	0.202532	N	NA	NA	14.2523	6.92384	0.128176	0	26.5642	0.505954	1.33218	0	0	0	7.50987	0.795942	0.788071	0.398608	0	3.02236	2.67102	0	0	0.570546	0	0.134697	2.9539	1.87739	0	0.19624	0.635081	0	0.92689	0	0	0.10388
pBC	ICGC	PD9591	ER+	1365	0.477494	1296	69	1.02941	0	15	NA	NA	Wild-type	0.51	N	NA	NA	15.3474	3.73239	4.11646	0	13.0952	3.51956	0.298964	3.27171	0	1.73686	5.38011	0	0	0.263567	0	4.78396	0.332127	0	1.63271	3.27342	0	0.260741	3.32215	1.30732	0	0.530778	1.13477	0	1.9764	0	0	0
pBC	ICGC	PD9593	ER+	1730	0.605176	1617	110	1.07547	3	23	NA	NA	Wild-type	0.213115	N	NA	NA	12.4151	0.174879	1.43623	0.984536	23.3136	1.08739	2.11558	0.508416	0	0	5.40435	0	0.847891	0.539061	0	2.63055	1.72532	0	1.31932	0	0	0	3.44201	0	0	2.3387	0	0.170732	1.01646	0	0	0
pBC	ICGC	PD9597	ER+	2958	1.03475	2911	45	0.607143	2	14	NA	NA	Wild-type	0.147368	N	NA	NA	6.37652	34.9583	0	0	0	1.49964	1.86458	0	0.716105	0.380974	0.637327	0	0	3.04864	0	0	29.3403	0	0.50911	2.38797	0	0.246248	0	0.781345	0.450872	0.257363	0.684306	0	0	0	0	0
pBC	ICGC	PD9599	ER+	3567	1.24778	3295	266	0.683544	6	131	NA	NA	Mutant	0.295567	N	NA	NA	16.8903	4.134	2.18295	0	0.786795	0	4.48857	0	0.858625	1.26472	2.38188	1.43675	0.328685	0.747676	0	3.80072	7.97286	0	1.60762	6.1229	0	0.555937	6.4093	1.30959	0	2.11114	0	2.34802	1.93537	0	0	0
pBC	ICGC	PD9600	ER+	2133	0.74615	2019	113	0.822581	1	38	NA	NA	Wild-type	0.552239	N	NA	NA	11.8999	0.00644365	21.3998	0	0	6.36841	3.19632	0	0	0.955926	0	0	0	0.0290461	0	5.57991	1.04487	0	0.437659	3.72761	0	0.159471	0	3.49732	0	0	2.63255	0	0.255071	0	0	0
pBC	ICGC	PD9605	ER+	3628	1.26912	3373	250	0.724138	5	61	NA	NA	Wild-type	0.458333	N	NA	NA	10.7151	2.90244	0.275759	1.11224	15.4236	4.40194	0	5.00477	0	0.150228	9.03563	0	1.38667	0.63601	0	0	2.02456	0	0	2.86571	0	0.529854	11.0786	0	0	1.57703	0.374647	0	0.999916	0	0	0
pBC	ICGC	PD9606	ER+	1329	0.464901	1222	104	0.650794	3	0	NA	NA	Wild-type	0.35	N	NA	NA	17.5151	0.402471	8.09277	0	2.62629	0	2.2768	0	0.75859	0.719134	0	0	0.786205	0	0	3.22216	0.410949	0	5.858	5.66672	0	0.353848	1.5917	1.73678	0	2.12771	0	0	1.33005	2.48423	0	0
pBC	ICGC	PD9694	ER+	1777	0.621617	1712	65	0.477273	0	50	NA	NA	Wild-type	0.447552	N	NA	NA	22.4909	0.588736	0	0.44219	1.98706	0	0	0	0	0	6.13916	0	0.238542	0.293873	0	5.87184	1.95327	0	3.60196	0	0	0.324987	8.71968	4.47003	0.152663	0	1.26153	0	1.75092	0	0	0.135443
pBC	ICGC	PD9752	ER+	3654	1.27821	3476	174	0.567568	4	293	NA	NA	Mutant	0.92876	Y	NA	NA	13.3045	7.35657	10.9343	0	0	6.54724	1.23816	0	0	0.457288	3.94768	0	0.915384	0.314766	0	0	9.11567	0	0.964394	4.17196	0	0	0.61961	2.42289	0	1.05742	0.80894	0	0.878341	0.115636	0.353696	0
pBC	ICGC	PD9754	ER+	2100	0.734606	1897	200	0.73913	3	46	NA	NA	Wild-type	0.463158	N	NA	NA	16.8212	1.62385	0	0	13.7227	0	0.39519	0.425373	0	0	11.9867	1.27095	0.938025	0	0	3.18337	1.44882	0	4.5995	2.37811	0	1.08413	4.46258	2.13738	0	0	0.374109	0	3.16892	0	0	0
pBC	ICGC	PD9755	ER+	1848	0.646453	1710	132	0.833333	6	58	NA	NA	Wild-type	0.447368	N	NA	NA	12.4336	2.33888	0	3.16492	14.665	0	4.17884	0	0.334406	0	8.40295	0	0.0703099	1.04992	0	4.19831	1.2389	0	6.90166	5.42842	0	0.197449	1.65666	5.10236	0	0.367052	0	0	0	0	0	0
pBC	ICGC	PD9756	ER+	4379	1.53183	4212	164	0.504587	3	52	NA	NA	Wild-type	0.802198	Y	NA	NA	5.48403	27.072	4.95092	0	5.3065	1.51011	2.10077	0	0	0	3.66008	0	0.503693	2.93665	0	0	25.7863	0.305089	0	2.5818	0	0.143332	0.0545165	2.59834	0	1.3715	0	0	0	0	0	0
pBC	ICGC	PD9759	ER+	2342	0.819261	2192	145	0.790123	5	54	NA	NA	Mutant	0.940789	Y	NA	NA	15.2355	3.5889	0	0	16.485	0	0.847983	1.77425	1.02202	0	0.817073	0	0.192238	0.78379	0	0	1.09267	0	1.29657	4.03442	0	0	2.91878	3.64757	0	2.33065	1.3895	0.242513	3.39846	0	0	0.016251
pBC	ICGC	PD9760	ER+	5215	1.82427	5006	204	0.333333	5	141	NA	NA	Mutant	0.857143	Y	NA	NA	10.6839	9.9806	0	0	20.4258	1.63504	0.663809	0.614716	0.0917576	0.0407002	9.74954	0	0.193455	0.162222	0	0	12.3307	0.5366	0	0.58794	0	0.296511	2.5092	1.54702	0	0.480136	0.810004	0	0	0	0	0
pBC	ICGC	PD9761	ER+	2266	0.792675	2103	161	0.808989	2	2	NA	NA	Wild-type	0.285714	N	NA	NA	14.9258	3.35025	4.88531	0	17.7861	0	0.876831	2.02162	0.413045	0.782755	6.56433	0	0.119303	0.377345	0	0	1.21263	0	6.70074	5.78443	0	0	7.13114	2.94569	0	1.67557	0	0	1.66221	0	0	0
pBC	ICGC	PD9842	ER+	3416	1.19496	3201	213	0.936364	2	1	NA	NA	Wild-type	0.0287356	N	NA	NA	10.6164	0.843268	11.8035	0	6.00494	2.17596	0.980774	0	0.288532	0.389648	0	0	0.708364	1.33847	0	1.65958	3.0502	0	0	5.46347	0	0.680538	1.73771	1.34952	0	1.77632	0.58828	0	3.99828	0	0	0
pBC	ICGC	PD9843	ER+	2118	0.740903	2010	108	0.521127	0	0	NA	NA	Wild-type	0.00826446	N	NA	NA	8.08084	0.0350327	0	0	22.9307	3.59505	0.155103	0	0.491924	0.67579	12.01	0.293171	0	0	0	0	0.36218	0	2.77476	1.1454	0	0	7.47921	1.52807	0	1.84024	0.573003	2.7543	0.406667	0	0	0
pBC	ICGC	PD9844	ER+	587	0.20534	507	77	0.974359	3	0	NA	NA	Wild-type	0.0648464	N	NA	NA	10.613	1.1113	10.1727	0	0	0	0.870434	0	0	1.17693	0	0	1.29177	0.472676	0	1.32114	0	1.74725	0	2.47672	0	0	0	8.16051	0	0.543354	0	1.19121	3.47538	0	0	0
pBC	ICGC	PD9845	ER+	3355	1.17362	3147	207	0.682927	1	29	NA	NA	Wild-type	0.211618	N	NA	NA	4.56488	6.28521	9.81522	0	25.9121	6.85285	2.05989	2.00953	0	0.505068	7.73869	0	0.442337	0.68014	0	0	5.00241	0	0	2.52352	0	0.0166688	0	1.33566	0	1.92667	0.593763	0.238033	2.3216	0	0	0
pBC	ICGC	PD9847	ER+	2362	0.826257	2229	133	0.564706	0	4	NA	NA	Wild-type	0.0491228	N	NA	NA	10.1248	0.394459	9.31163	0	20.682	2.52973	0.519192	0	0	0	9.17266	0	0	0	0	4.46481	0	0	0.689536	2.87671	0	0.267241	0	1.07101	0	1.31333	0.584288	0	4.6617	0	0	0
pBC	ICGC	PD11326	HRD	10119	3.53975	9628	478	0.197995	13	360	NA	NA	Mutant	0.6028	N	NA	NA	3.23358	3.10216	11.069	0	0	0	0.676899	0	0	0.166106	27.0956	0	0.0415537	0	0	2.37323	7.68307	0	0	2.9588	0	0.649101	0.934084	1.62528	0.529695	0	0.16225	0	0	1.10826	0	0.175568
pBC	ICGC	PD11742	HRD	7586	2.65368	7005	571	0.362768	10	334	NA	NA	Mutant	0.957346	Y	NA	NA	3.82717	5.92568	16.8677	2.05038	0	0	2.08766	0	0	0.544817	12.1833	1.34211	0.474343	0	0	0	11.8633	0.219339	1.33901	2.03213	0	0.194113	1.09642	0.573305	0	0.725147	0	0	0.776227	2.56105	0	0
pBC	ICGC	PD11748	HRD	12223	4.27576	11761	453	0.247934	9	401	NA	NA	Mutant	NA	NA	NA	NA	3.86799	1.23644	11.9283	0	0	0.254765	1.01745	0	0	0.0830757	19.689	0.626565	0.388927	0.090858	0	0	3.54904	0.780472	0.583565	1.61566	0	0.677199	1.65987	1.93833	0	0.309229	0	0	0	1.81272	0	0
pBC	ICGC	PD11750	HRD	10342	3.61776	10078	259	0.321429	5	217	NA	NA	Mutant	NA	NA	NA	NA	2.33217	4.2447	20.6297	0	0	0	0.915434	0	0.802229	0	2.61071	0	0	0	0	0	23.5353	1.91749	0	1.33279	0	0.4602	0	0	0	0	0.981376	0	0	0	0	0.0127278
pBC	ICGC	PD11751	HRD	17722	6.19938	16648	1058	0.235981	16	513	NA	NA	Mutant	0.873862	Y	NA	NA	3.0447	3.5544	25.0407	0	0	1.33696	1.18933	0	0	0.0395555	5.57387	0	0.150458	0	0	0	9.66189	1.14781	0.14234	1.22684	0	0.633846	0	0.302707	0	0	0.501509	0	0	1.60647	0	0.083622
pBC	ICGC	PD11755	HRD	2893	1.01201	2776	116	0.16	1	130	NA	NA	Wild-type	0.538321	N	NA	NA	3.86808	1.47225	7.13797	0	23.158	2.62005	0	0	0	0	14.2303	4.15401	0.0857927	0	0	0	4.56355	0	0	0.197582	0	0.182746	1.80373	1.1636	0	0	0	0	0	0	0	0
pBC	ICGC	PD13311	HRD	4601	1.60949	4510	90	0.363636	1	145	NA	NA	Mutant	0.3213	N	NA	NA	3.58547	0.8386	11.3665	3.64795	0	0	0	1.28712	0	0.18014	12.4549	1.01553	0	0.392048	0	4.39986	2.45296	0.882511	0.0999986	0	0.110782	1.13374	0	1.25536	0.111446	0.612063	1.6868	0	0.24961	0	0	0.169612
pBC	ICGC	PD13425	HRD	35221	12.3207	34502	710	0.581292	9	617	NA	NA	Mutant	0.86	Y	NA	NA	1.76263	21.0063	1.31895	0	0	0	0.233179	0	0.152448	0	4.7989	0.286725	0.37212	0	0	0.772198	46.9401	1.27345	0.951126	0.297521	0	0.292428	1.47624	0.816358	0	0	0.104446	0	0	0	0	0
pBC	ICGC	PD13602	HRD	6360	2.22481	5914	444	0.378882	2	231	NA	NA	Mutant	0.871841	Y	NA	NA	9.36392	1.38519	12.3565	0	9.78622	0.952694	0	0.738056	0.947826	0	0.583605	0	1.4289	0	0	0	3.37563	0	1.90204	0.691541	0	0.245441	4.46917	0.677567	0	0.537706	0	0	2.85988	0	0	0
pBC	ICGC	PD18020	HRD	18108	6.3344	17772	326	0.278431	10	446	NA	NA	Mutant	0.766578	Y	NA	NA	2.51399	5.86591	5.8196	0	0	0	1.19926	0	1.3988	0	18.8709	0	0.102182	0	0	0.51865	19.0233	1.15913	0	1.03064	0	0.513888	0	1.933	0	0	0	0	0	0.779701	0	0.0482633
pBC	ICGC	PD18024	HRD	11444	4.00325	11104	337	0.28626	3	667	NA	NA	Mutant	0.778502	Y	NA	NA	3.28243	0.902362	16.9515	0	4.16606	0	0.318282	0	0	0	18.031	4.85881	0.466534	0.0628484	0	0	4.3527	0	0	1.40549	0.0530434	0.510126	3.66346	0.0442423	0	0	0.545998	0	0	0	0.622347	0.264265
pBC	ICGC	PD22360	HRD	8660	3.02938	8510	148	0.286957	2	154	NA	NA	Mutant	0.864583	Y	NA	NA	2.11755	2.70755	0.98074	0	0	0	1.12378	0	1.02585	0	23.4884	3.61568	0.626861	0	0	0.0474662	7.29539	0.93406	0	2.36047	0	0.687698	0	1.04245	0.37979	0	0	0	0	2.32831	0	0.205653
pBC	ICGC	PD22363	HRD	9237	3.23122	8905	322	0.376068	10	132	NA	NA	Mutant	0.938525	Y	NA	NA	2.823	1.29087	1.32286	1.00471	9.11538	0	0.347181	0	0	0.37197	29.0936	2.18119	0	0.371887	0	0	2.77774	0.50261	0	1.53307	0.200294	0.740256	0	0.943998	0.0766982	0	0.114449	0	0.567127	0.0377958	0	0.0527129
pBC	ICGC	PD22366	HRD	10197	3.56704	9809	370	0.302817	18	260	NA	NA	Mutant	0.844639	Y	NA	NA	3.0383	4.98358	18.5026	0	0	0	0.701358	0	0.184817	0	7.12415	2.05411	0.475586	0.111319	0	0	11.9623	1.11836	0.47119	2.1491	0	0.19779	1.62372	0.351446	0	0.351602	0.794371	0	0.270379	1.71901	0	0.242102
pBC	ICGC	PD23554	HRD	7001	2.44904	6899	101	0.294872	1	131	NA	NA	Mutant	0.857143	Y	NA	NA	1.21981	1.5546	2.08937	0	1.53802	1.84834	0	0	0.876646	0	29.7869	0.62823	0	0.0184945	0	0	4.95663	1.33319	0	1.48698	0	0.597202	0	0.76627	0	0	0.245354	0	0	2.58268	0	0.363501
pBC	ICGC	PD23563	HRD	8540	2.9874	8223	311	0.229249	6	215	NA	NA	Mutant	0.773536	Y	NA	NA	2.10531	0.624534	2.73475	0	12.28	0.287952	0.376171	0	0	0.591874	30.3795	0.890311	0.25454	0.0563609	0	0	2.97352	2.0334	0.53025	0.290783	0	0.666168	0	0.370047	0	0	0	0	0.16825	2.03439	0	0
pBC	ICGC	PD23566	HRD	6956	2.4333	6667	286	0.162602	3	265	NA	NA	Mutant	0.897196	Y	NA	NA	4.64651	0	8.36452	0	4.81801	0	0	0	0	0.0934554	24.7791	2.29128	0	0	0	0	1.02556	0	0	0	0	0.358189	0.019006	1.35592	0.903734	0	0.262063	0	0	0	0	0.126935
pBC	ICGC	PD23567	HRD	7579	2.65123	7198	377	0.295533	4	255	NA	NA	Mutant	0.96	Y	NA	NA	4.77068	0.292706	7.04799	0	8.12393	1.28204	0	0	0	0.279767	26.3264	0.313522	0.0788961	0.111289	0	0.209784	0.404737	0	0	1.26996	0	0.694214	1.65526	0.34722	0	0.851975	0	0	0	1.81611	0	0
pBC	ICGC	PD23577	HRD	4279	1.49685	3970	303	0.212	6	199	NA	NA	Mutant	0.976351	Y	NA	NA	5.06221	0.916648	3.19295	0	14.9505	0	0.140951	0	0.556973	0.579435	15.3649	0.992655	0	0	0	0	2.62182	0.320351	0.160272	1.73762	0.917594	1.16154	0	1.22683	0	0	0	0	0	4.38453	0	0
pBC	ICGC	PD24182	HRD	9830	3.43866	9537	284	0.213675	9	196	NA	NA	Mutant	0.888031	Y	NA	NA	2.94752	5.74086	14.8729	0	0	0	0.670391	0	0	0.0222337	5.84228	1.01689	0.716423	0	0	1.09045	16.8967	1.38857	0.844788	2.09263	0	0.529393	0	0.354427	0	0.43035	0	0	0	1.88559	1.02404	0.474766
pBC	ICGC	PD24192	HRD	18844	6.59187	17827	960	0.149701	57	225	NA	NA	Mutant	0.532663	N	NA	NA	1.88316	3.25437	21.7776	0	11.2358	0	0.00547744	0	0	0.726964	10.9423	2.48407	0.108157	0	0	0	8.85577	1.12388	0	1.77358	0	0.244124	0	0.842758	0	0	0	0	0	1.05568	0	0.15575
pBC	ICGC	PD24197	HRD	20638	7.21943	20215	418	0.286154	5	319	NA	NA	Mutant	0.545714	N	NA	NA	1.20977	1.21171	0	0	5.10843	0	0.380454	0	0.68259	0.399376	39.4876	3.27762	0.167032	0	0	0	2.56094	1.21749	0	1.41973	0.0440128	1.07181	0	1.16288	0	0	0	0	0	0	0	0.116233
pBC	ICGC	PD24201	HRD	21573	7.5465	20478	1086	0.696875	9	389	NA	NA	Mutant	0.880769	Y	NA	NA	3.79634	2.23593	0	0	0.265837	1.04525	1.01513	0	2.15562	0.776423	23.7188	4.79184	1.10081	0.242127	0.544524	1.51945	4.10404	0	0.0198297	1.38606	0.494218	0.276325	0	1.24321	1.01222	0.21486	1.08524	0	0	5.19564	0	0
pBC	ICGC	PD24205	HRD	9709	3.39633	8928	736	0.264605	45	83	NA	NA	Wild-type	0.278912	N	NA	NA	2.79903	1.53231	14.5826	0	8.53361	3.45148	0	0	0	0.199987	14.5174	1.75395	0	0.0740254	0	0	3.05588	0.696728	0	0.86508	0	0.0576347	2.08468	0.233699	0	0.0107464	0.703038	0	1.47582	0	0	0.397044
pBC	ICGC	PD24212	HRD	10862	3.79966	10055	778	0.346021	29	235	NA	NA	Wild-type	0.908284	Y	NA	NA	3.83095	2.57217	8.20639	0	3.01383	0	1.59586	0.0815375	0	0.0950458	21.0884	0	0.997756	0.214671	0	0.342378	4.42806	0	0.39963	1.13106	0	0.247966	0	1.23864	0	0	0	0	1.18404	0	0	0.111405
pBC	ICGC	PD24303	HRD	4569	1.59829	4500	69	0.468085	0	165	NA	NA	Wild-type	0.470874	N	NA	NA	3.02237	2.54623	11.0006	0	0	0	0.274141	0	1.03768	0	9.21635	0	0.102685	0	0	0	10.5927	1.05078	0	4.09008	0.118102	0.827827	0	0.231835	0.589169	0	0.834667	0	0	4.15809	0	0
pBC	ICGC	PD24304	HRD	7038	2.46198	6853	183	0.297872	2	91	NA	NA	Wild-type	0.437956	N	NA	NA	2.20341	0.457276	0	0	0	0	0.0550123	0	0.742356	0.062482	31.3078	0	0.146737	0	0	0	2.61401	2.45708	0	0.290027	0	0.328167	1.63797	1.65015	0	0	0	0	0	5.05462	0	0
pBC	ICGC	PD24306	HRD	3417	1.19531	3336	78	0.471698	3	107	NA	NA	Wild-type	0.415301	N	NA	NA	3.13494	0.972212	7.74435	0	0	0	0	0	0.413848	0	21.4747	0	0.234777	0.0415058	0	0	4.27869	1.8521	0	1.59776	0.0398569	0.61693	0	0.90428	0	0	0	0.035103	0	2.1963	0	0
pBC	ICGC	PD4192	HRD	4364	1.52658	4292	71	1.08824	1	102	NA	NA	Mutant	0.53527	N	NA	NA	5.56007	5.26481	0	0	0	0	0	0.471375	0	0.219276	4.38624	2.38545	0	0.739421	0	0	9.90235	0	1.78621	0	0	0	0.0990107	1.29368	0	0	0	0	0	9.87238	0	1.11305
pBC	ICGC	PD4833	HRD	7027	2.45813	6401	604	0.139623	22	540	NA	NA	Mutant	0.969697	Y	NA	NA	3.50461	1.67641	14.1821	0	0.077712	0	0	0	0	0	9.25296	0	0.776823	0.282486	0	0	5.65059	0	0	1.11639	0	0.181889	0	0.547884	0	0	0.230096	0	0	0.778541	0	0.369993
pBC	ICGC	PD4844	HRD	13875	4.85365	12810	1021	0.26518	44	216	NA	NA	Mutant	0.699752	Y	NA	NA	2.71874	2.37682	10.6376	0	0.863962	0	0.99206	0	0.697961	0.134865	11.8597	0	0.474432	0	0	3.42522	6.05178	0	0.261958	1.2114	0	0.476672	0.388463	1.19079	0	0	0	0	0	2.85824	0	0.106293
pBC	ICGC	PD4875	HRD	7115	2.48892	6805	301	0.4	9	138	NA	NA	Mutant	0.929084	Y	NA	NA	4.77355	1.50353	0	0	11.4446	0.512158	0.569776	0	0	0.113738	16.5597	2.57383	0	0.130074	0	0.924068	3.66411	0	0.824395	2.88065	0	0.957424	0.272036	2.96265	1.50668	0.317396	0	0	0	4.4356	0	0
pBC	ICGC	PD4975	HRD	7740	2.70755	7506	226	0.202128	8	76	NA	NA	Mutant	0.871212	Y	NA	NA	4.54627	1.12808	14.6222	0	8.39822	0	0.724713	0	0	0	16.7381	0	0.280176	0.453645	0	0	3.46914	0	0	1.31613	0	0.497599	0	0.141826	0	0	0.209731	0	0.658663	1.77714	0	0
pBC	ICGC	PD5925	HRD	9056	3.1679	8780	265	0.292683	11	92	NA	NA	Mutant	0.877622	Y	NA	NA	2.45551	4.52124	18.677	0.266848	0	0	0	0	0	0.552117	11.4648	1.35962	0.0225232	0	0	3.17107	12.2424	1.17518	0	2.33595	0.131281	0.39202	0.519555	1.04091	0	0.183206	0.536232	0	0	1.2907	0	0.497695
pBC	ICGC	PD5928	HRD	7685	2.68831	7114	540	0.202673	31	80	NA	NA	Wild-type	0.346369	N	NA	NA	4.74453	2.39326	7.59012	0	3.26713	0	0	0	0	0.637649	22.5288	0.0299257	0	0.585685	0	0.715833	3.19855	0	0	0	0.402606	0.724707	0	1.60169	0	0	0.277336	0	0	2.97788	0	0.158373
pBC	ICGC	PD5932	HRD	10610	3.71151	10060	533	0.296837	17	320	NA	NA	Mutant	0.443478	N	NA	NA	2.95641	3.95435	28.303	0	0	0.598245	0.956074	0	0.522795	0.482179	2.40212	1.51407	0	0	0	0	13.8624	0.976684	0	1.89432	0	0	0	0.136379	0	0	0.409956	0	1.06991	1.48463	0	0
pBC	ICGC	PD5934	HRD	12190	4.26421	11579	602	0.248963	9	453	NA	NA	Mutant	0.893868	Y	NA	NA	2.92856	0.904078	6.11748	0	4.71269	0.717608	0	0	0	0	26.209	0.0371107	0	0.111921	0	0.7988	2.81316	1.12332	0	0	0.565766	0.770689	0	1.33755	0	0	0	0	0	0	0	0.0501735
pBC	ICGC	PD5960	HRD	4319	1.51084	4045	269	0.372449	5	62	NA	NA	Wild-type	0.275229	N	NA	NA	5.44507	2.12917	16.5024	0	12.4652	0	2.24562	0.300145	0.0885077	1.46594	13.9807	0	0	0	0	0	3.80826	0	3.866	2.2223	0.0896013	0.103788	0	1.39543	0.768917	1.00038	0.0651351	0	1.19933	0	0	0
pBC	ICGC	PD6043	HRD	23702	8.29125	22764	899	0.182895	39	217	NA	NA	Mutant	0.807407	Y	NA	NA	0.461864	27.0332	0	0	0	0	0	0	0.117354	0	13.8132	0	0	0	0	0	32.1605	1.04359	0.468064	0.52025	0	0.748572	1.36473	1.25072	0.20581	0	0	0	0	0	0	0
pBC	ICGC	PD6409	HRD	8993	3.14586	8810	183	0.316547	0	163	NA	NA	Mutant	0.82967	Y	NA	NA	2.39937	2.30627	0	0	0	0	0	0	0.757318	0	21.9653	0.333229	0	0	0	0	10.1128	0.228661	0	0.979584	0	0.748325	4.78085	0.699664	1.16053	0	1.03672	0	0	0	0	0.415197
pBC	ICGC	PD6410	HRD	7558	2.64388	7313	237	0.185	8	194	NA	NA	Mutant	0.980952	Y	NA	NA	3.91553	2.16638	27.4735	0	0.610341	0.0239037	0	0	1.07488	0	12.2259	1.34248	0.124867	0.199189	0	0.300285	9.90067	0.110346	0	2.96677	0	0.0492461	0	1.57846	1.71549	0	0	0	0	2.02654	0	0.227844
pBC	ICGC	PD6411	HRD	6822	2.38642	6675	144	0.230769	3	187	NA	NA	Mutant	0.782886	Y	NA	NA	3.28031	1.76106	19.296	0	0	0	0.528268	0	0	0	10.6585	0	0.528704	0.114397	0	0	7.4865	0.885488	0	1.13347	0.374031	0.0304817	0	0	0	0	0.991917	0	0	0	0	0.449367
pBC	ICGC	PD6415	HRD	9994	3.49603	9545	435	0.25	14	363	NA	NA	Mutant	0.847454	Y	NA	NA	3.20895	6.0331	5.7939	0	0	0	1.46645	0	0.267283	0	13.5239	0.702011	0	0.317167	0	0	14.4306	0.875535	0.831904	0.448996	0	0.195924	0	0.885933	0.512231	0	0.164009	0	0	3.42578	0	0.317144
pBC	ICGC	PD6684	HRD	14340	5.01631	13677	637	0.286869	26	297	NA	NA	Wild-type	0.883249	Y	NA	NA	2.72082	3.78001	25.3244	0	0	0	0.672271	0	0	0	1.30475	1.88286	0.264969	0	0	0	15.1829	0.0733053	0.37739	1.44417	0	0.724981	0	0.513208	0	0.800007	0	0	0	0.573274	0	0.701623
pBC	ICGC	PD6722	HRD	10346	3.61916	10110	228	0.212766	8	196	NA	NA	Mutant	0.944444	Y	NA	NA	1.75422	21.6986	6.78341	0.541802	0	0	1.76827	0	0	0	3.81825	0	0.414872	0	0	0	43.5922	0.455178	0	0.226218	0	0.0613424	0	0.0612162	0	0	0.28494	0	0	0	0	0
pBC	ICGC	PD6730	HRD	10445	3.65379	10089	347	0.482906	9	97	NA	NA	Mutant	NA	NA	NA	NA	3.46502	1.0748	9.10346	3.63006	8.75894	0	0.0744535	0	0	0	15.6957	0.232906	0.542111	0.256158	0	0	3.27279	0	0	0	0	0.483562	0.486257	0.797989	0.125645	0.395214	0.839526	0	0	0.754451	0	0
pBC	ICGC	PD7211	HRD	8830	3.08884	8286	536	0.320197	8	605	NA	NA	Mutant	0.997506	Y	NA	NA	3.92608	0.908243	12.9955	0	0	2.31146	0	0	0	0	17.9124	0.331037	0.45484	0.105542	0	0	4.37196	0	0	1.14423	0	0.412449	0	0	0	0.606674	0	0	0	1.08062	0	0.330395
pBC	ICGC	PD7215	HRD	6628	2.31856	6384	242	0.267016	2	259	NA	NA	Mutant	0.534653	N	NA	NA	4.10076	14.1293	12.3042	0	8.65849	0	0.018388	0	1.07595	0.268131	13.8892	0	0	0	0	1.39365	18.3012	0	0	0.558283	0	0.347035	0	0.541096	0.0616464	0	0	0.658956	0.759416	0	0	0
pBC	ICGC	PD7248	HRD	13655	4.77669	13042	591	0.193939	22	367	NA	NA	Mutant	0.890411	Y	NA	NA	3.253	2.4288	19.1101	0	0	0	0.218851	0	0	0.159943	7.62779	1.60706	0.530695	0	0	2.18428	9.10478	0.843106	0.524074	0.931859	0	0.505676	1.44687	0.697864	0	0	1.35964	0	0	0.551636	0	0
pBC	ICGC	PD7250	HRD	8320	2.91044	7890	405	0.187683	25	344	NA	NA	Mutant	0.904192	Y	NA	NA	3.76537	0.785516	8.24549	0	0	0	0.183385	0	0.0196475	0.818069	8.57784	2.54925	0.0815972	0.40969	0	0	2.96879	0.155588	0	1.77904	0.401281	0.673547	0	0.473752	0	1.00933	0	0	0	1.9012	0	0
pBC	ICGC	PD7316	HRD	5772	2.01912	5647	123	0.336957	2	188	NA	NA	Mutant	0.403023	N	NA	NA	4.06449	1.21314	1.24511	0	0	0.0208591	0.191722	0	0.526743	0	18.9789	0.0407621	0	0.45708	0	0	4.85909	0.209138	0	1.38172	0.23589	0.599421	0	1.60366	0	0	0	0	0	4.41936	0	0.417301
pBC	ICGC	PD7321	HRD	6543	2.28882	6055	474	0.128571	14	452	NA	NA	Mutant	0.262931	N	NA	NA	3.87879	3.80243	28.3413	0	10.7785	1.7288	1.34101	0	1.10195	0	7.58442	0	0.382865	0	0	0.342123	14.3576	1.97012	0	0.0758992	0.077513	0.741861	0	1.3101	0	0	0.950211	0	0.693072	0.40431	0	0
pBC	ICGC	PD7426	HRD	19150	6.69891	18497	635	0.135957	18	485	NA	NA	Mutant	0.707317	Y	NA	NA	1.81157	4.97765	28.3822	0	0	0	0.724787	0	1.17545	0.099502	0	0	0.44809	0	0	0.262668	24.6204	1.37686	0	2.10239	0.501011	0.417914	0	0.266846	0	0	0	0	0	0	0	0.114013
pBC	ICGC	PD7428	HRD	16644	5.82228	15950	681	0.353877	13	386	NA	NA	Mutant	0.881356	Y	NA	NA	1.84903	1.64973	0	0	0	0.206172	0.834234	0	1.65736	0	22.7121	0	0.268989	0.165109	0	0.873188	6.98015	1.44542	0.335379	0.499303	0	0.957483	0	2.15852	0.928123	0	0.236906	0	0	0	0	0
pBC	ICGC	PD8611	HRD	7058	2.46898	6828	224	0.224044	6	416	NA	NA	Mutant	0.447853	N	NA	NA	3.42569	2.97774	19.1304	0	3.88158	0	0.338098	0	0	0.805948	8.76999	1.37628	0	0.25456	0	4.52707	10.9452	0.3529	0	1.40296	0.550378	0.747008	0	0	0.795264	0	0.611429	0	0	0	0.0830097	0
pBC	ICGC	PD8652	HRD	16332	5.71314	15856	466	0.21671	10	387	NA	NA	Mutant	0.833948	Y	NA	NA	3.46034	2.29926	9.70701	0	3.79684	0.669256	0.815454	0	0	0.135626	10.0502	1.59914	0.39377	0	0	1.18156	7.78617	1.42947	0.349606	2.16055	0	0.70498	0.781878	0.0792839	0	0.444517	0	0	0	3.49183	0	0.302509
pBC	ICGC	PD8660	HRD	26800	9.37497	26128	666	0.673367	6	591	NA	NA	Mutant	0.952088	Y	NA	NA	4.60315	5.56346	0.436087	0	0	0	3.86255	0	0	0.20848	2.93096	4.89954	0.0749191	0	0	0	9.42505	1.30328	0.126225	1.42771	0.0844262	1.90225	0	1.34641	0	0.577547	1.3763	0	0.253037	2.35863	0	0.179612
pBC	ICGC	PD8964	HRD	12127	4.24218	11151	927	0.252703	49	247	NA	NA	Mutant	0.285714	N	NA	NA	3.0278	2.4088	17.245	0	7.97035	0	1.01066	0	0	0.395105	14.5498	0.800012	0.362221	0	0	0.0432666	5.80196	0.624225	0.961218	0.91329	0	0.878033	2.63242	1.04917	0	0	0	0	1.00295	2.16835	0	0
pBC	ICGC	PD8978	HRD	7546	2.63968	6670	859	0.184828	17	133	NA	NA	Mutant	0.333333	N	NA	NA	6.51118	1.57546	19.4838	0	0	0	0.314243	0	0	0.0109329	0	2.8345	0.258772	0.683462	0	0	5.34641	0.13452	2.02201	2.0545	0.133187	0.305538	0.180284	0	0	0.417184	2.13023	0	0	0	0	0
pBC	ICGC	PD8982	HRD	22247	7.78228	21557	682	0.62381	8	511	NA	NA	Mutant	0.908206	Y	NA	NA	2.72387	6.33942	16.8295	0.614887	0	0	2.4271	0	0	0.251837	0	0	0.740096	0	0	0	22.0953	1.5272	0.202141	1.16012	0	0.354305	0	0	0	0.128594	0	0	0.465508	0	0	0.133236
pBC	ICGC	PD8984	HRD	9520	3.33021	9152	352	0.243816	16	163	NA	NA	Mutant	0.832536	Y	NA	NA	4.08747	3.03112	22.7496	0	0	1.19977	0	0	0	0.198688	0.556449	1.89093	0.29898	0.12442	0	0	9.39484	0	0	1.55972	0	0.317451	0	0	0	0	0.493822	0	0	2.006	0	0.00221091
pBC	ICGC	PD9000	HRD	10237	3.58103	9510	688	0.224199	39	208	NA	NA	Wild-type	0.968912	Y	NA	NA	3.17256	3.37237	23.2524	0	0	0	1.13486	0.0945895	0	0.444387	11.5264	0	0.606647	0.326943	0	0.00241977	6.68078	1.25752	0.356829	1.81441	0.624037	0.255881	2.78675	0.433924	0	0	0	0	0	0	0	0.501733
pBC	ICGC	PD9064	HRD	13120	4.58954	12351	754	0.142424	15	428	NA	NA	Mutant	0.94052	Y	NA	NA	3.54853	2.68688	15.7421	0.174651	1.30192	0.860912	0.625312	0	1.32227	0	22.0106	0.44397	0.0270656	0	0	2.13398	5.67918	0.365401	0	2.17577	0	0.373524	0	2.41184	0	0.465606	0	0	1.09981	0.52419	0	0.133209
pBC	ICGC	PD9568	HRD	31654	11.073	30395	1222	0.398169	37	215	NA	NA	Mutant	0.949602	Y	NA	NA	3.06597	3.66141	11.028	0	0	0	1.29135	0	0.216498	0.320111	12.6742	1.32246	0.133319	0	0	0.0367545	10.4109	0.353211	0	1.82915	0	0.593591	0	0.774814	0	0.24506	0	0	0	1.47813	0	0.175165
pBC	ICGC	PD9576	HRD	18845	6.59222	17838	993	0.123303	14	511	NA	NA	Mutant	0.950673	Y	NA	NA	2.54435	1.00547	14.4235	0	5.36428	0.78724	0.474341	0	1.17542	0.091685	21.8563	0.919027	0	0.0795191	0	2.1007	3.23667	1.03655	0	1.11092	0	0.69826	0	1.64661	0	0	0	0	0	2.27367	0	0.12772
pBC	ICGC	PD9585	HRD	11149	3.90006	10284	843	0.164365	22	533	NA	NA	Mutant	0.952191	Y	NA	NA	4.89036	2.72299	19.7177	0	0	0	0.656446	0	0	0	16.1573	0	0.117654	0	0	0.153473	9.67894	0	0.00718748	1.70698	0	0.131045	1.00218	2.80014	0	0	0	0	0.00153304	1.52251	0	0.0128297
pBC	ICGC	PD9592	HRD	8908	3.11613	8496	401	0.165698	11	228	NA	NA	Mutant	0.874687	Y	NA	NA	3.906	1.2085	8.09359	0	0	0	0	0	0.191505	0	18.4514	0	0	0	0	0	5.18249	1.11625	0	0.582946	0.388517	0.89777	0	1.42233	0	0	0.521022	0	0.0875248	0	0	0.370325
pBC	ICGC	PD9595	HRD	10348	3.61986	9722	596	0.218814	30	223	NA	NA	Mutant	0.787037	Y	NA	NA	3.3574	0.996376	0	0	9.50962	1.61673	0.530353	0	0	0	22.356	5.02485	0.161646	0	0	0.133233	2.73952	0.228732	1.93872	0.327356	0	0.70289	0.934275	1.41287	1.32232	0.942351	0	0	0.222906	0	0	0
pBC	ICGC	PD9696	HRD	5992	2.09608	5865	126	0.41573	1	332	NA	NA	Mutant	0.3125	N	NA	NA	3.67669	2.94374	12.322	0	3.26141	0	0.525362	0	0	0.231511	19.0895	2.78455	0.00500064	0.217562	0	0.0950512	10.2105	1.04484	0.349639	1.45635	0	0.0880288	0.578507	0.298545	0	0	0	0	0.625576	0.0788396	0	0.813791
mBC	CPCT	HMF002311A	BRCA1	10921	3.8203	9717	1048	0.406711	156	844	Wild-type	NA	Wild-type	0.341096	N	0	N	4.45806	0.586071	16.919	1.16175	13.7616	1.48848	0.836253	0	0	0	19.5756	1.35126	0.517881	0.599269	0	0	1.21806	0	0	0	0.277797	0.252295	0.557172	1.44636	0	0.954944	0.596277	0	0	0.271165	0.469264	0
mBC	CPCT	HMF000731A	BRCA1	14737	5.15519	13644	976	0.357441	117	738	Wild-type	NA	Mutant	0.865314	Y	0	N	3.5217	1.6153	9.02853	0	12.3799	0	0	0	0.355205	0	15.5161	1.49831	0.509828	0	0	0	4.34715	0	0	0.21862	0	0.161854	0	0.966044	0	1.12831	0	0	0.283719	3.22706	0	0.122733
mBC	CPCT	HMF000848A	BRCA1	11634	4.06972	10489	1001	0.278416	144	545	Wild-type	NA	Mutant	0.932653	Y	0	N	4.42394	0.481569	0	1.7771	10.1985	1.82138	0.223779	0	0.325979	0.276051	18.1017	2.99705	0	0	0	2.23563	2.75833	0.189641	0	0.151396	0.352126	0.278581	1.96663	2.0339	0	0.587448	0.216949	0	0.239023	1.82589	0	0
mBC	CPCT	HMF001916C	BRCA2	15772	5.51724	13482	2142	0.250438	148	873	Wild-type	7.5839	Wild-type	0.414587	N	0	N	2.28746	7.20748	18.3732	0	0	1.69244	0.0634275	0	0	0.425995	2.63203	2.40301	0.50966	0.119351	0	0	11.2839	0.0341347	0	2.39442	0.430416	0	0	0.00562293	0	0.90251	1.4585	0	0.541693	1.22202	0	0.145803
mBC	CPCT	HMF000761A	BRCA2	10476	3.66464	9567	791	0.216923	118	459	Wild-type	NA	Wild-type	0.537118	N	0	N	6.2202	3.5977	24.019	0	0	0	0.0250119	0	0.145774	0.0235933	11.8819	1.23652	0.755797	0	0.540171	2.1552	4.28636	0.942559	0	1.4045	0	0.473093	0	1.24024	0	0.688072	1.45512	0	0.853434	0	1.075	0.379351
mBC	CPCT	HMF000624A	BRCA2	22957	8.03064	20883	1873	0.27415	201	606	Wild-type	NA	Wild-type	0.294444	N	0	N	1.91291	18.2749	11.3956	1.33335	12.3949	0	0.2494	0	0	0	12.552	0.0751333	0.402155	0.193181	0	0	18.8934	0.834666	0.289984	0.0244247	0	0.498064	0.0452136	1.77819	0	0	0	0	0	0	0.000635046	0.207051
mBC	CPCT	HMF000195B	BRCA2	9933	3.47469	8304	1520	0.341571	109	386	CN Gain	8.5916	Wild-type	0.257053	N	0	N	5.15244	1.86193	17.4701	0	13.0075	0	0.933983	0	0	0.012911	10.54	1.96571	1.06791	0.415593	0	0	4.34944	0.0960428	0.0442932	1.14918	0	0.133072	0	1.08814	0	0.78746	0	0	0.884108	2.47798	0.156388	0
mBC	CPCT	HMF002355A	BRCA2	93164	32.5899	36870	56069	0.157828	225	669	Wild-type	8.3583	Wild-type	0.321888	N	1	Y	12.8977	0	0	2.43538	0.716782	2.14603	0	0	2.96052	0	3.37962	0	0.590876	0.0852996	0	1.52518	0.797452	0	4.75553	0.640978	0	1.40186	0.155618	0	0	0.918842	0	0	0	1.36964	9.55643	0
mBC	CPCT	HMF002272A	BRCA2	105150	36.7828	40624	64213	0.169146	313	411	Wild-type	NA	Wild-type	0.325275	N	0	N	5.21115	0.458523	0	0.0911728	0	0	0	0	3.6744	0	2.59859	0	0.264691	0	0	1.03301	2.24713	0	0	0.303677	0	0.482164	0	0	1.29625	0.598034	0	0	0	3.43098	19.5136	0
mBC	CPCT	HMF001280A	BRCA2	9029	3.15846	7898	1039	0.289082	92	303	Wild-type	5.1274	Mutant	0.336957	N	0	N	5.57545	2.61858	14.9321	0	12.8519	0	1.10739	0	0.421918	0	15.233	1.8815	0.426165	0.148348	0	1.48606	4.39337	0	1.85349	0	0.134757	1.41396	0	0.659068	0.705368	0	0	0	0	1.48623	0	0
mBC	CPCT	HMF001711A	BRCA2	7966	2.78661	6835	1043	0.268856	88	469	Wild-type	NA	Wild-type	0.888702	Y	0	N	3.89093	1.27677	4.39423	0.0117757	20.7476	0	0.73177	0	0	0	11.0265	2.23642	0.457013	0.98298	0	0	4.28849	0	0.85822	0	0.276063	0	0	0.980751	0	0.965621	0	0	0.423082	3.67952	0.725877	0.333726
mBC	CPCT	HMF003581A	BRCA2	22938	8.024	19597	3077	0.297218	264	909	Wild-type	NA	Mutant	0.921697	Y	1	Y	5.46085	1.40116	16.3261	0	4.78423	0	0.744483	0	0	0.348194	10.1229	2.74668	0.200114	0.129029	0	1.3584	3.16071	0	1.10498	1.76447	0.538618	0.165933	0	0.580871	0.216627	2.08965	1.79905	0	0	5.56243	2.18511	0.00973566
mBC	CPCT	HMF003473A	BRCA2	18907	6.6139	16256	2420	0.375782	231	685	Wild-type	7.2552	Wild-type	0.318182	N	0	N	4.32226	4.31951	18.8379	0.0590151	1.13523	0.673399	3.02994	0.654406	0	0.259168	1.60792	0	0.376213	0.170165	0	0	7.27584	0.289058	1.29748	2.03232	0	0.219097	0	0.750833	0	0.976938	0	0	0	5.11939	0.0309407	0
mBC	CPCT	HMF000497A	BRCA2	24796	8.67395	21782	2809	0.373594	205	712	Wild-type	NA	Mutant	0.815631	Y	0	N	1.66046	2.67659	19.2917	0	0	2.60248	1.74799	0	0.910483	0.147827	13.0528	0	0.0743041	0	0	5.51754	6.20563	1.04648	0	1.33005	0.625267	10.4089	0	0.981325	0	0	0.102399	0	0.103786	2.86395	0	0
mBC	CPCT	HMF003008A	BRCA2	146824	51.3609	85381	61169	0.267121	274	98	Wild-type	5.2188	Mutant	0.211538	N	0	N	1.9986	20.5434	0	0	3.21397	5.03911	0	0	0.457114	0	0.226813	0	0	2.04598	0	1.73419	14.6405	0	0	1.41929	0	0.24026	0	0.676275	0	0	0	0	0	0.846405	0	0
mBC	CPCT	HMF002917A	BRCA2	13859	4.84805	11995	1706	0.311299	158	606	Wild-type	NA	Wild-type	0.422492	N	0	N	2.79588	2.74738	17.0046	0	3.65231	1.77758	0.985386	0	0	0	8.44542	3.04907	0.861745	0.101459	0	0.58917	6.60908	0.473128	0.291331	1.1365	0	0	0	0.00818427	0	0.0214466	0.883283	0	0.451885	0	3.12115	0.18576
mBC	CPCT	HMF003447A	BRCA2	35717	12.4943	32038	3234	0.243368	445	733	Wild-type	NA	Wild-type	0.916986	Y	0	N	4.22674	3.79279	8.95922	1.07493	3.11069	0	2.34322	0	0.858889	0.114252	20.945	0.215525	0.751436	0	0	0.530788	4.93334	0	0.86153	1.07456	0.363279	1.00269	0.172651	2.87858	0	0	0.890728	0	2.37075	3.41135	1.83317	0.0196067
mBC	CPCT	HMF002252A	BRCA2	10159	3.55374	8777	1260	0.349036	122	561	Wild-type	NA	Wild-type	0.165468	N	0	N	6.80039	2.46392	24.3885	1.69448	0	0	1.08135	0	0	0	7.52079	0	0.87554	0.227296	0	1.59624	4.50188	0	0.973758	1.6932	0	0.0957985	0.651711	0.461477	0	0	0.636969	0	1.11866	0	0.00814415	0.269881
mBC	CPCT	HMF001900A	BRCA2	7510	2.62709	7038	421	0.670635	51	373	Wild-type	NA	Mutant	0.918327	Y	0	N	9.50136	2.93124	3.24583	0	18.4567	0	2.52321	0	0	0.620331	2.63341	0	0.802107	0	0	0	8.10187	0	0.226798	0	0	0.387808	0	1.50804	0	0.661539	0	0	0.0220665	2.9708	0	0
mBC	CPCT	HMF000701A	CHEK2*	36261	12.6845	34728	1426	0.430291	107	253	Wild-type	NA	Wild-type	0.957076	Y	0	N	3.1529	34.3082	0	0	0	0	0.146591	0	0.675953	0	0	0	0	1.29943	0	0	42.4917	0.47839	0.70255	1.02071	0	0.448762	0	1.1682	0.296838	0.0443198	0.348589	0	0	1.27915	2.01879	0.152937
mBC	CPCT	HMF002765B	CHEK2*	20202	7.06691	18159	1863	0.323153	180	722	MS Mutant	5.3767	Wild-type	0.861518	Y	0	N	2.37649	9.88052	12.1377	0	0	0.262105	0.57743	0	0	0	14.6099	0.737156	0.643071	0.126365	0	0	13.6776	0	0	1.81695	0.0461778	0.906561	0	1.5896	0	0	0.0716511	0	1.85703	1.9766	2.64037	0.43095
mBC	CPCT	HMF001125A	CHEK2*	7820	2.73553	7170	630	0.721311	20	133	Wild-type	NA	Wild-type	0.252066	N	0	N	8.17075	16.0368	0.484169	0	14.8992	0	0	0	0	0	5.49647	1.96917	1.30637	1.43161	0	3.64777	16.6679	0	2.81106	0.655884	0	0.170493	0	1.08161	0	2.27323	0.0229173	0	0	1.94675	0	0
mBC	CPCT	HMF003450A	CHEK2*	5219	1.82567	4644	558	1.232	17	463	Wild-type	NA	Wild-type	0.381053	N	3	Y	9.6522	4.79772	2.18463	0	13.799	4.40323	0.96984	1.25541	0	0	3.13554	0.945361	1.69304	0.193486	0	0	1.90855	0	0.809515	1.59109	0	0.0550814	10.6357	2.7079	0	1.22498	0	0	3.07884	2.04478	3.14587	0
mBC	CPCT	HMF001454A	CHEK2*	3354	1.17327	2942	394	0.931373	18	126	Wild-type	NA	Wild-type	0.251948	N	0	N	8.62698	4.35108	5.41908	1.09277	25.1584	1.80104	1.52955	0.584284	0	1.21787	2.79935	0	0	1.17233	0	0	5.13123	0	2.58321	0	0	0	0	2.06192	0	0.989731	0.821684	0	0	0	0.533195	0
mBC	CPCT	HMF002342A	CHEK2*	4438	1.55247	3868	553	1.04815	17	182	Wild-type	NA	Wild-type	0.510256	N	0	N	13.8046	7.056	2.93111	2.8503	20.258	0	0.195431	0	0.716537	0	1.56484	0	0.688992	1.79808	0	0	7.77889	0	2.03537	0.73711	0.391009	0.156466	5.32626	0.412847	0.632044	0	0	0	0	0.698245	0.563961	0
mBC	CPCT	HMF000371A	CHEK2*	6356	2.22341	5922	411	0.79476	23	148	Wild-type	NA	Wild-type	0.776536	Y	1	Y	5.09975	2.1083	0	0	1.7798	1.0736	0	5.26862	0	0	0.0328082	0	0.613094	0.283375	0	0	1.47013	0	1.23661	17.8369	0	0.949355	0	1.85013	0	16.6084	1.56208	0	2.24785	0	0	0
mBC	CPCT	HMF002312A	CHEK2	18133	6.34315	17482	596	0.74269	55	380	Wild-type	5.5429	Wild-type	0.5	N	1	Y	3.1844	40.5377	0	0	0	0.609596	0	0	0	0.097818	0	0	0.0354286	2.35173	0	0.846027	36.0666	0.192421	0	0.641089	0	0.0185073	0	1.9276	0	0.125419	0	0	0	0.171464	0	0
mBC	CPCT	HMF000408A	CHEK2*	31745	11.1048	31035	638	0.822857	72	189	Wild-type	3.4217	Wild-type	0.898067	Y	0	N	2.19521	49.4058	0	0	0	0.503263	0	0	0.121363	0	0	0	0.637556	0.245804	0	0	33.591	0.258809	0	1.16049	0	0	0	1.10672	0	0.183987	0	0	0	1.60448	0	0
mBC	CPCT	HMF002329A	CHEK2	30662	10.7259	29013	1509	0.643791	140	92	Wild-type	3.0337	Wild-type	0.340694	N	0	N	1.55477	33.6495	0	0	0	0.122992	0.926608	0	0.626764	0	2.38086	0	0	0	0	0	35.5464	0	1.55712	1.0673	0	2.27471	1.39151	0.20375	0	0.451085	0	0	0	1.51283	0	0.0685377
mBC	CPCT	HMF003720A	CHEK2*	7092	2.48087	6664	411	0.826667	17	383	CN Gain	8.7739	Wild-type	0.922535	Y	1	Y	5.68362	18.141	0	0	6.32307	0	0	0	0.0824777	0	6.89699	1.69007	0.746565	1.18942	0	0.33737	19.6084	0	0.952855	1.09951	0	0.153142	4.14739	2.30657	0	1.71044	0.0329707	0	0	0	0	0.246361
mBC	CPCT	HMF001597A	CHEK2	87026	30.4428	85876	976	1.56168	174	354	Wild-type	NA	Mutant	0.382353	N	1	Y	0.347468	56.3149	0	0	0	0	0.120407	0	0.115878	0	0	0	0.714498	0	0	0	34.9078	0.335553	0.787652	0.186757	0	0.0415024	1.1985	0.473551	0	0	0	0	0	0	0	0.0232627
mBC	CPCT	HMF003363A	CHEK2	4146	1.45032	3586	538	1.35965	22	51	Wild-type	NA	Wild-type	0.16129	N	0	N	8.71237	1.85823	5.37696	0	17.7966	4.20343	0	0	0.126461	0.149261	3.07359	0	1.59958	0	0	1.21342	0.897667	0	2.82759	0.775632	0	0.678413	10.1603	1.1412	0	1.49746	1.23391	0	3.20777	1.08299	0.465415	0
mBC	CPCT	HMF003427A	CHEK2*	9362	3.27494	8300	1030	1.42353	32	622	Wild-type	5.7623	Wild-type	0.858093	Y	1	Y	7.54493	3.71986	4.55187	0	0	4.94871	0.151451	0	1.87337	0.965113	10.1941	0	1.02011	0.701315	0	7.77366	3.18969	0	0.826516	3.5408	1.90948	15.7006	1.54198	1.92718	0	0	0.425237	0	0.0438	0.259499	1.57304	0
mBC	CPCT	HMF003213A	CHEK2*	9715	3.39843	9243	424	0.57037	48	313	Wild-type	7.1775	Wild-type	0.787791	Y	0	N	7.54034	10.2382	9.79926	0	4.43013	1.10775	0.533989	0	0.0615974	0	9.57005	2.90605	0.0378328	0.0623464	0	0	18.1141	0.0243302	0	2.79351	0	0.349877	0	0.0699692	0	1.8675	0.224719	0	0	0	0	0.536653
mBC	CPCT	HMF003315A	CHEK2*	6307	2.20627	5670	594	0.909968	43	887	CN Gain	NA	Wild-type	0.986702	Y	2	Y	11.0391	2.40346	0	0	18.553	1.77143	1.17501	0	0	0.0162975	6.05832	3.36174	0.669577	1.30705	0	0.323117	3.1265	0.00904517	0	1.35186	0	0	5.47795	2.40882	0	1.45665	0.856047	0	0	1.16908	0	0
mBC	CPCT	HMF001042A	CHEK2*	3256	1.13899	2893	348	0.784615	15	139	Wild-type	NA	Wild-type	0.367769	N	0	N	7.85039	4.42692	2.79481	0.111172	5.15111	0.7454	0.416621	0	0.00282147	0.161377	8.1156	0.653784	0.702964	2.01016	0	0	2.4376	0	1.94767	1.3351	0.172655	0.358213	11.1003	2.01353	0	0.748768	0.82132	0	1.13011	0.0485071	1.95325	0
mBC	CPCT	HMF001727A	CHEK2*	12176	4.25932	11038	1072	0.970588	66	595	CN Gain	NA	Wild-type	0.880407	Y	2	Y	6.30971	14.8643	0	0	0	2.22195	0.661561	0	0.248664	0.587164	6.09238	0.75063	0.103821	1.75219	0	1.98268	14.0906	0	0.477175	1.48579	0.362498	0.841425	3.99791	2.37727	0.230539	0	0	0	0.748809	2.63807	2.38817	0
mBC	CPCT	HMF000218A	CHEK2	9433	3.29978	8589	797	0.408127	47	600	Wild-type	NA	Wild-type	0.944444	Y	1	Y	14.1263	2.71026	1.27879	0	5.49863	1.26282	3.34817	0	0	0	3.7016	0.0918098	0.259934	0	0	3.00584	5.39749	0	0.724751	0.500953	0.143638	0.0315086	8.46646	0.382287	0	1.20939	0	0	0	3.22719	0	0.0829517
mBC	CPCT	HMF002980B	CHEK2*	9840	3.44215	8329	1429	0.633143	82	293	Wild-type	NA	Wild-type	0.900145	Y	0	N	9.29465	0.920789	0	0	14.5707	0	0	0	0.554563	0.583872	0	0.149661	2.83244	0	0	0.0783195	0.34632	0	0	2.34028	0.160904	0.111064	26.6151	2.16065	0	1.03758	1.40709	0	2.07452	0	0	0
mBC	CPCT	HMF000025A	CHEK2*	10967	3.83639	10182	748	0.922879	37	278	Wild-type	3.5588	Wild-type	0.439863	N	2	Y	4.55144	13.7991	5.40379	0	1.33962	0.826724	1.49843	0	0.407445	0.590624	6.78548	0	0.729825	0.735874	0	3.07646	18.8963	1.11928	1.23062	1.48998	0.766065	7.10338	4.22362	1.4746	0	0	0	0	0	2.73588	2.2061	0
mBC	CPCT	HMF003678A	CHEK2	5982	2.09258	5381	586	1.24521	15	78	Wild-type	NA	Wild-type	0.443787	N	0	N	8.69975	17.1486	0	0	14.5893	0	3.74763	0	0.292692	0.649231	0.38031	0	1.54059	0.520037	0	0	2.0923	0	2.64158	0.189239	0	0.104694	8.61524	1.84034	0	0.572259	0.779454	0	2.95286	0	0	0
mBC	CPCT	HMF000143A	CHEK2*	4358	1.52448	3856	452	0.674074	50	249	CN Gain	NA	Wild-type	0.280654	N	1	Y	7.4262	0.910652	0	1.7874	18.6322	4.63154	0.691379	0	0	0	9.44112	2.31261	0.0651517	1.41235	0	0	2.54817	0	0	1.22726	0.0206636	0.245683	0.532918	2.00673	0	1.88648	0	0	0	1.75583	1.32185	0
mBC	CPCT	HMF002225A	CHEK2*	22581	7.89912	21936	566	0.741538	79	417	Wild-type	NA	Wild-type	0.458491	N	0	N	2.3642	49.0434	0	0	0	0.146393	0.751054	0	0.465411	0	2.3699	0	0.0377471	0.332379	0	0.381479	24.3793	0	0.776175	1.39521	0	0.919873	0.25344	1.2796	0	0.0722228	0.2231	0	0	0.426106	0.726799	0.0265043
mBC	CPCT	HMF001423B	HRD	24804	8.67675	21901	2519	0.236622	384	1485	Wild-type	NA	Mutant	0.866397	Y	0	N	2.26459	1.41296	0	0	8.29612	0.892468	0	0	0.974433	0	10.4932	2.76003	0.244987	0	0	0.920279	5.05586	0	0	0.691967	0.441572	0.661961	3.31955	1.38163	0	0	1.09392	0	1.86815	3.22984	0	0
mBC	CPCT	HMF002324A	HRD	18367	6.42501	16106	2123	0.486695	138	596	Wild-type	6.8016	Wild-type	0.307102	N	0	N	3.87714	7.36913	9.87045	1.48175	3.32409	0	1.3794	0	0	0	19.9997	0	0.88901	0.0481539	0	0.00697077	4.93395	1.26372	0.484757	0.41249	0	0.559097	0	1.32001	0.499138	0.612919	0	0	0.311256	0	0	0.614092
mBC	CPCT	HMF000411B	HRD	27312	9.55408	25561	1609	0.379931	142	880	CN Gain	NA	Mutant	0.395	N	0	N	1.90113	21.1924	4.79337	0	1.93482	2.27739	0.676234	0	0.363787	0	9.89897	0	0	0.430544	0	0.209719	29.8153	0.354154	0.743012	0	0.678863	4.04236	0	1.41165	0	0	0.34445	0	0.0302299	0	0.891542	0
mBC	CPCT	HMF000021A	HRD	9870	3.45265	8486	1253	0.250499	131	467	Wild-type	NA	Wild-type	0.311502	N	0	N	3.76912	2.58758	6.32596	3.05912	6.70115	0	0	0	0.821734	0	10.2358	0	0.808576	0	0	0	5.00565	0	0	1.36047	0	0.444959	0.129186	1.23942	0	0.0793812	0	0	0	1.49594	2.44469	0.387462
mBC	CPCT	HMF003376A	HRD	14805	5.17897	12658	1993	0.265397	154	1683	CN Gain	NA	Wild-type	0.42515	N	0	N	2.48045	4.30101	9.78056	1.05814	0	0.582924	1.19498	0	0	0	13.8801	1.74637	0.436837	0.275385	0	4.11598	6.50296	0.446892	0	0.578113	0	0.294912	0	0.45654	0	0.110463	0.202897	0	0.379645	1.74195	0	0.522758
mBC	CPCT	HMF002025A	HRD	13711	4.79628	12543	984	0.351648	184	742	DUP + CN Gain	NA	Wild-type	0.496454	N	0	N	2.63172	2.02056	17.397	0.0279047	1.04162	1.93023	1.51663	0	0.00613602	0	12.199	0	0.533243	0.173892	0	0.778101	3.5839	0.331146	0	0.317588	0	0	0	1.46731	0.0980667	0	1.4015	0	1.07681	0.553761	0	0.353038
mBC	CPCT	HMF003518A	HRD	37038	12.9564	33677	2976	0.206323	385	1480	CN Gain	NA	Mutant	0.794603	Y	0	N	1.02006	2.11192	10.2309	0	2.11691	0.765988	1.5438	0	0.615745	0	10.1027	1.61944	0.185657	0	0	0	7.45519	0	0	1.06774	0	0.828836	0.944575	1.44215	0	0	0	0	2.27148	5.24809	0	0.123578
mBC	CPCT	HMF004172A	HRD	9920	3.47014	8771	1049	0.327848	100	522	Wild-type	NA	Wild-type	NA	NA	0	N	4.35796	0.909887	23.6764	0	12.8217	0	1.7217	0	0.731381	0.0755137	8.79367	0	0.149894	0.0807823	0	0	3.15848	0.855479	0	0	0.0194991	0.767259	2.93594	0	0	0	0.296031	0	0	2.53977	0.542547	0
mBC	CPCT	HMF003498A	HRD	23650	8.27306	20902	2507	0.137994	241	788	DUP	NA	Mutant	0.876494	Y	0	N	3.13852	1.71185	15.4606	0.10366	13.9406	0	0.0585664	0	0.0853515	0.119881	10.8821	1.31412	0.103121	0.665542	0	0.621839	6.11163	0.140427	0.514784	0.529164	0	0.47054	0	1.02	0.575451	0	0	0	0.0107908	2.01307	0	0
mBC	CPCT	HMF002414A	HRD	12640	4.42163	11054	1421	0.26875	165	574	Wild-type	NA	Wild-type	0.965517	Y	1	Y	5.04094	1.09183	14.9769	0	8.51494	1.76525	1.39378	0	0.703857	0.25112	11.6418	3.0495	0.83135	0.295848	0	3.4665	2.167	0	0.674436	1.17824	0.186988	4.58506	0	1.0855	0	0	0	0	0.841931	3.24236	0	0.0159859
mBC	CPCT	HMF003241A	HRD	7529	2.63374	6604	855	0.325581	70	514	Wild-type	6.7417	Mutant	0.282686	N	0	N	5.02779	0.516881	2.20113	0	4.82441	0	1.56638	0	0	0	17.7533	4.51122	0.100715	0.20779	0	0	4.7146	0	0.612396	1.24496	0	0.171402	0	0.86225	0	0.967632	0	0	0	0.490416	0.696293	0.144983
mBC	CPCT	HMF001930A	HRD	9246	3.23437	8487	657	0.391949	102	365	CN Gain	4.9811	Mutant	0.251244	N	0	N	4.21967	3.39102	12.1638	0.208435	16.1897	0	1.27884	0	0	0	20.8417	0.437491	0.209707	0	0	0	4.89436	0	0	0.29339	0	0.224198	0	1.62688	0.516128	0.40581	0	0	0	0	0	0.0741342
mBC	CPCT	HMF002625A	HRD	12120	4.23973	10717	1274	0.286869	129	910	CN Gain	NA	Wild-type	0.407871	N	0	N	3.00882	4.66762	14.1412	0	0	0.194193	0.256717	0	0	0	10.6136	5.74878	0.0951785	0.378117	0	0	6.86485	0.466652	0.167188	1.50439	0.152289	0.124931	0	0.0647054	0	0.35939	0.376414	0	0	2.82716	0	0.0491212
mBC	CPCT	HMF001905A	HRD	22299	7.80047	19587	2453	0.272963	259	940	Wild-type	4.8054	Mutant	0.533803	N	0	N	3.11043	1.74937	14.0321	0	0	0	0.669769	0	0	0.275805	14.4358	0	0.752992	0.012192	0	0	3.50014	0.460821	0	1.72349	0	0.327349	1.73046	0.234339	0	0.392725	0	0	0.980513	4.34405	0.616925	0
mBC	CPCT	HMF000937A	HRD	18807	6.57892	16623	1984	0.498489	200	756	Wild-type	7.3868	Wild-type	0.956577	Y	0	N	3.79109	5.02292	21.6495	2.77311	0	1.27266	1.02307	0	2.12919	0.18445	8.43379	0.657159	1.4049	0	0	1.55576	5.73834	0	0	1.78473	0.754614	4.36854	1.48004	0.664012	0	0	0	0	0	2.7321	0.41606	0
mBC	CPCT	HMF003370A	HRD	16990	5.94331	15004	1812	0.362406	174	603	Wild-type	NA	Mutant	0.899563	Y	0	N	3.18407	1.60655	0	1.60719	14.1127	0	0	0	0	0.179667	18.8174	1.99001	0.580412	0.408377	0	0.411388	3.44287	0.0102369	0	1.23795	0.115889	1.04382	0	0.508173	0	0.114256	0	0	0	1.29878	0	0
mBC	CPCT	HMF002391A	HRD	8493	2.97096	7415	995	0.487294	83	385	CN Gain	6.466	Mutant	0.889068	Y	0	N	2.2182	11.1351	2.20555	0	3.81005	2.60836	0	0	0.0720663	0.098382	11.2213	0	0	0.670164	0	2.5441	18.3562	0.758797	0	1.22668	0	0.497338	0	1.51086	1.43323	0.0125889	1.25482	0	0	1.57065	2.55477	0
mBC	CPCT	HMF002122A	HRD	24052	8.41369	21890	1951	0.226273	211	999	Wild-type	NA	Mutant	0.894207	Y	0	N	2.25754	0.892345	16.8998	0	10.0311	0	0.174115	0	1.02207	0.284133	14.7495	3.17941	0.211441	0.0801615	0	2.14544	2.34441	0.513381	0.439569	1.39547	2.11314	8.80418	0.89644	0.568638	0	0	0	0	0	2.48394	0	0.136955
mBC	CPCT	HMF002327A	HRD	13999	4.89702	12458	1385	0.259091	156	1254	Wild-type	NA	Wild-type	0.894081	Y	0	N	2.82651	1.12425	7.44157	0	4.65438	2.21759	0.49456	0	0	0	14.9897	0.672591	0.807232	0.612079	0	0	2.64441	0	0	0.724539	0	0.564736	0.451001	1.15484	0.98941	1.17345	0	0	0	2.51052	0	0
mBC	CPCT	HMF002599A	HRD	25004	8.74671	22947	1852	0.139692	205	1170	Wild-type	NA	Mutant	0.865432	Y	2	Y	2.50086	5.33648	6.01456	0	0	0.172949	0.556259	0	0.75806	0	28.0343	0	0.329843	0.103288	0	0	7.17147	0.710299	0	0.860573	0	1.91934	0	1.93261	1.15146	0	0	0	0	0	0	0.00799746
mBC	CPCT	HMF000086A	HRD	17001	5.94716	14625	2221	0.212336	155	491	Wild-type	NA	Mutant	0.971223	Y	0	N	2.30335	0.681888	0	0	1.89139	0.361599	0.938521	0	0.129897	0	25.8678	0.922208	0.383568	0.299346	0	3.48275	2.00608	0.27842	0	1.27692	0	0.926031	0	3.32633	0.110885	0	0	0	0	0	0	0
mBC	CPCT	HMF000629A	HRD	13001	4.54791	11824	1072	0.236448	105	631	Wild-type	NA	Mutant	0.830409	Y	0	N	3.07805	13.2689	6.06457	0	0	0	1.69134	0	0	0	10.4484	0	1.264	0	0	0	13.4561	0.0361039	0.00909101	1.715	0	0.0323926	5.46063	1.48646	0	0.690046	0.445208	0	0	1.20539	0	0.626984
mBC	CPCT	HMF000612A	HRD	38844	13.5881	34526	3853	0.177927	465	1543	Wild-type	NA	Mutant	0.880315	Y	0	N	2.71042	2.86195	10.1187	0	0	0	0	0	0.444417	0	9.95691	1.93974	0.435146	0.137994	0	2.07004	8.59961	0	0	1.35552	0.106368	0.305355	0	1.5102	0	0	0.614516	0	0.654167	4.1325	0	0.523509
mBC	CPCT	HMF000179B	HRD	9258	3.23856	7810	1346	0.279468	102	410	Wild-type	NA	Mutant	0.953771	Y	0	N	5.00655	0.224909	20.2655	0	13.8674	1.1096	0	0	0	0	10.1341	2.3081	0.947302	0	0	0	0.848138	0	0.542958	0.701441	0	0.0384899	0.00837261	0.724876	0	0	0.171913	0	0.529414	0	0.957613	0
mBC	CPCT	HMF000054B	HRD	24903	8.71138	20918	3715	0.237508	270	1408	Wild-type	NA	Wild-type	0.844017	Y	0	N	5.5088	1.65342	18.1013	0	0	0	0.45294	0	0	0	5.82227	2.73201	0.533711	0.266552	0	2.70286	4.22594	0.179844	0.775202	2.42094	0.0339911	0.319674	1.22995	0.878642	0	0	1.11867	0	0.956724	0	0.356153	0.0476934
mBC	CPCT	HMF000179A	HRD	10265	3.59082	8532	1626	0.308126	107	441	Wild-type	NA	Wild-type	NA	NA	0	N	5.03477	0.693323	12.1752	0	6.04018	0.837441	0	0	0	0	12.4718	1.64128	0.171221	0	0	0	1.35548	0	0	1.33517	0	0.251026	0	1.24325	0	0	0.183177	0	0.362946	1.97948	0	0
mBC	CPCT	HMF002952A	HRD	13772	4.81762	12261	1379	0.279221	132	1219	Wild-type	NA	Mutant	0.886154	Y	0	N	5.62673	0.981013	11.6669	0	3.28861	0	0.628302	0	0	0.477406	10.6835	1.35888	0.0859393	0.164326	0	0	3.1334	0.0809224	0.336809	2.83041	0	0.30025	0.580759	1.08924	0	0.511523	0	0	0	4.76244	1.43066	0.0608878
mBC	CPCT	HMF000235A	HRD	11001	3.84829	9423	1471	0.18438	107	1014	Wild-type	NA	Mutant	0.414	N	0	N	4.06916	0.215479	8.7103	0	11.4372	0.0407399	1.51479	0	0.247326	0	24.8147	0	0	0.608678	0	0	2.18239	0.843269	0.831363	0.926567	0	1.02957	0	0.785631	0	0.267794	0	0	0.586763	0	0	0.000606969
mBC	CPCT	HMF002114A	HRD	19744	6.9067	18055	1492	0.295139	197	1139	CN Gain	NA	Wild-type	0.953301	Y	2	Y	2.10595	12.6962	6.27328	0	0	1.80567	0.660854	0	0	0	19.9108	0.279706	0.12222	0.543202	0	0	17.3491	0.608955	0	1.54058	0	0.513657	0	1.17239	0	0.360263	0	0	0	1.28617	0	0.00152558
mBC	CPCT	HMF000370A	HRD	22058	7.71616	19502	2412	0.285714	144	1563	CN Gain	NA	Mutant	0.834437	Y	0	N	2.88986	3.61762	6.2971	0	6.51703	0	0.66913	0	1.20213	0.0333261	15.1745	1.98523	0.0851129	0	0	0	9.59756	0.93428	0.266348	2.0151	2.0563	3.69123	0	1.0565	0.111078	0	0	0	0	0	0	0.0881062
mBC	CPCT	HMF001536A	HRD	16070	5.62149	13998	1892	0.309343	180	1487	CN Gain	4.1112	Wild-type	0.923295	Y	1	Y	2.4527	8.54962	0.295594	0	1.77117	0.850798	1.17519	0	0.013641	0	13.536	0.607625	0.486541	0.20764	0	3.2467	10.3427	0	0	0.763575	0.0158967	0.705182	0	1.13359	0	0.291762	1.13438	0	0.0221176	3.08989	0	0.0623224
mBC	CPCT	HMF000170A	HRD	21212	7.42022	18575	2414	0.413349	223	729	Wild-type	7.7063	Wild-type	0.86875	Y	0	N	3.23458	3.82837	13.3258	2.39018	5.05422	0	1.03144	0	0	0.135783	15.1816	0	0.880381	0.049727	0	0	5.54633	0	0.0608346	1.23453	0	0.306539	0	1.47595	0	1.05791	0	0	0.0621252	1.52665	0	0
mBC	CPCT	HMF001713A	HRD	12236	4.28031	10969	1177	0.279348	90	498	Wild-type	NA	Mutant	0.936675	Y	1	Y	4.20493	4.75237	0	0	3.83659	1.77527	0.408294	0	0.007177	0	24.1782	0	0	0.449922	0	1.42731	6.25698	1.82822	0	1.73208	0	1.57689	0	1.71477	0	0	0.563397	0	0	0.532778	0	0
mBC	CPCT	HMF003287A	HRD	13704	4.79383	11362	2191	0.408098	151	433	Wild-type	NA	Wild-type	0.290625	N	0	N	4.66622	2.15066	13.2748	0.165562	13.9746	0.00247312	0	0	0	0	14.2241	0	1.04037	0.752058	0	0.0429249	3.6241	0	0	0	0	0.519152	1.7878	2.15749	0	0.735731	0	0	0	1.6358	0	0.130638
mBC	CPCT	HMF003837A	HRD	22781	7.96908	20795	1777	0.243527	209	1077	Wild-type	NA	Mutant	NA	NA	0	N	2.72931	15.0369	12.9285	0	0	0.47134	0	0	0.24183	0	5.2683	0	0.289801	0.116536	0	0	20.0113	0	0	0.840014	0.536338	2.30876	0	1.06785	0	0	0	0	0.334989	0.133928	1.17933	0
mBC	CPCT	HMF001745A	HRD	21324	7.4594	18665	2514	0.168216	145	1409	Wild-type	7.2273	Mutant	0.874791	Y	0	N	2.2662	1.02571	0	0	0.651997	0	0	0	0	0	16.2692	6.51065	0.369824	0	0	0.752215	3.63941	1.0421	0	1.55294	0	0	0	1.32077	0	0.761424	0.621844	0	0	2.23927	0	0
mBC	CPCT	HMF001778A	HRD	13921	4.86974	12642	1165	0.174395	114	1027	CN Gain	NA	Mutant	0.514493	N	0	N	3.95074	3.54866	10.2092	0	0	0.303744	2.356	0	0	0.0880664	14.4808	2.65932	0.14099	0.127887	0	0	7.38158	0.719408	0	1.49642	0	0.27418	0	0.967027	0.0894108	0.576171	0.686255	0	0	0	0	0.367117
mBC	CPCT	HMF003796A	HRD	21924	7.66929	19623	2130	0.216448	171	1401	Wild-type	3.5936	Mutant	0.80445	Y	0	N	2.07702	1.13576	10.4749	0	7.96446	0.846602	1.0255	0	0	0	21.1191	1.56436	0.203466	0.293449	0	0.40793	4.17632	0.510595	0	0	0	1.03241	0	1.86601	0	0	0	0	0	0	0	0.308853
mBC	CPCT	HMF001092B	HRD	33017	11.5498	29377	3210	0.26378	430	807	Wild-type	NA	Mutant	0.74812	Y	0	N	2.17784	9.85806	16.3505	0	3.4751	1.35803	1.41937	0	0.389444	0.195514	5.00412	0	0.4128	0	0	0	18.7987	0.76826	0	1.09787	0.276861	1.75868	0	0.442023	0	0	0	0	0	3.1641	0	0.29383
mBC	CPCT	HMF004174A	HRD	9461	3.30958	8357	1048	0.261131	56	440	Wild-type	NA	Mutant	NA	NA	0	N	4.08637	5.51072	13.433	1.96756	5.25284	0.458745	0.753725	0	0.572568	0.11699	12.3412	1.13694	0.214855	0.0959424	0	0	10.0298	0.10621	0.353069	2.09651	0	0.261512	0.529289	1.59867	0.00361413	0.487121	0	0	0	2.03983	0	0.0295527
mBC	CPCT	HMF000054A	HRD	24468	8.55921	20825	3393	0.232474	250	1406	Wild-type	NA	Wild-type	NA	NA	0	N	5.28581	1.57838	17.1267	0	2.27704	0	0.69525	0	0	0	6.5992	3.09297	0.546327	0.104766	0	2.64217	4.13678	0.564192	0.857667	1.94041	0	1.10187	1.11354	0.798086	0	0	1.06399	0	0.552339	0	0.528745	0.084562
mBC	CPCT	HMF000987A	ER-	11248	3.93469	10172	944	0.613675	132	319	Wild-type	6.8483	Wild-type	0.857401	Y	0	N	8.42463	1.05338	0	0	2.54019	1.52154	0.819997	0	1.19568	0.514077	0	3.85213	0.43302	0.547667	0	0.111577	1.06749	0	0	1.19557	0.334631	0	3.8073	5.45229	0	0.580781	1.41644	0	9.31589	1.51229	2.4568	0.637846
mBC	CPCT	HMF000769A	ER-	3517	1.23029	3038	453	0.871901	26	185	Wild-type	5.5053	Mutant	0.138272	N	1	Y	7.64486	2.87603	2.42041	3.99849	1.86605	3.93458	2.75901	0	0	0	3.08153	4.2618	1.70994	0.781876	0	0	7.12296	0	0.109574	3.17558	0	0.977287	3.28032	0.895514	0	2.66542	0	0	0.953661	0	2.19035	0
mBC	CPCT	HMF001764A	ER-	3797	1.32824	3415	374	0.755869	8	84	Wild-type	NA	Wild-type	0.604938	N	0	N	13.1261	2.56625	3.15861	1.21932	17.7716	0	1.26075	0	0	1.28991	5.06917	0.546437	0.315932	0.963467	0	3.22813	1.99681	0	0	2.45	0	0	1.30347	0.897744	0	0	0.0798164	0	0	2.58455	0	0
mBC	CPCT	HMF001851A	ER-	14703	5.14329	13639	965	0.309362	99	590	Wild-type	NA	Wild-type	0.929312	Y	0	N	3.43418	7.12663	6.12818	0	8.68095	0.211245	0.15925	0	0.0177466	0	11.1872	0	0	0	0	0	13.6204	0.430847	0	0.491759	0.26722	1.08866	0	1.73687	0	0.678986	0	0	0	2.15494	0	0
mBC	CPCT	HMF001654A	ER-	8165	2.85622	6435	1625	0.25969	105	485	Wild-type	NA	Mutant	0.895425	Y	0	N	8.23769	0.518788	0	0	18.1036	4.29576	0.642888	0	0.773224	0	2.70588	1.6083	0.435758	0.66325	0	0	2.95445	0	0.103628	1.96413	0	0.100087	0.953523	3.53755	0	1.80531	0.799163	0	1.20638	3.0876	0	0
mBC	CPCT	HMF002454A	ER-	17066	5.9699	15545	1432	0.750611	89	873	Wild-type	NA	Mutant	0.826687	Y	0	N	5.67666	13.5523	0	0.223242	0.894438	1.43957	0.342429	0	0	0	5.25032	0.812491	0.497636	0.968251	0	0	19.3819	0.212491	0	1.72505	0.0914715	0.182037	6.63361	1.12567	0	0.529723	0	0	0	2.35304	0	0.16519
mBC	CPCT	HMF002579A	ER-	6868	2.40251	6256	507	0.760417	105	340	Wild-type	NA	Mutant	0.445682	N	0	N	5.3044	4.56759	2.80881	0	4.98271	1.48708	2.3348	0	0	0.35068	0.152187	0	0.574652	0	0	0	8.9233	0	0	0.824414	0	0.332892	2.72188	2.52289	0	0.20246	0	0	4.13893	3.8438	0.926686	0
mBC	CPCT	HMF000727A	ER-	4086	1.42933	3178	852	0.592523	56	149	Wild-type	NA	Mutant	0.275862	N	0	N	8.88355	1.82965	0	0	2.61826	4.28306	1.90508	0	0.857694	0	3.5129	0.44251	0.246627	1.09001	0	0	3.65278	0	0	2.79715	0	0.306545	4.99849	1.80598	0	0	0.291814	0	0	3.57434	4.91047	0
mBC	CPCT	HMF002195A	ER-	9304	3.25466	8687	564	0.616046	53	726	Wild-type	NA	Mutant	NA	NA	1	Y	5.50976	6.38857	13.4101	0	13.6721	0	2.66659	0	0.121625	0.435213	3.75575	0	0	0.186656	0	0	10.5354	0.919119	0.789842	0.529132	1.16444	4.2882	0	0.358719	0	0.961131	0	0	0	1.5846	1.59199	0.143442
mBC	CPCT	HMF001459A	ER-	4355	1.52343	3469	839	0.40301	47	74	Wild-type	NA	Wild-type	NA	NA	0	N	18.6095	2.14452	5.87778	0	0	0	1.18318	0	0.460482	0	4.35123	1.55657	0.538472	1.06616	0	0	1.0465	0	0.136093	5.36653	0	0	2.10967	1.60784	0	1.1597	1.39929	0	0.841066	0	1.46032	0.387103
mBC	CPCT	HMF002775A	ER-	32394	11.3318	30281	1868	0.524898	245	819	Wild-type	4.8473	Mutant	0.968134	Y	2	Y	2.30958	4.29496	17.9307	0	2.93788	0.0515672	0.889889	0	0.293994	0.0513922	4.49314	2.86105	0.485175	0	0	4.2973	13.5304	1.43051	0.604016	1.70137	0.758866	2.77252	0	0.758911	0	0.350163	0.33592	0	0.417618	2.21655	0	0.0806613
mBC	CPCT	HMF001418A	ER-	7267	2.54209	6481	750	0.833741	36	238	Wild-type	7.5879	Mutant	0.952083	Y	0	N	11.4222	7.45248	0	0	0.371009	0.688134	5.44976	2.01759	0	0.687583	0	0	2.69013	0.372587	0	4.05272	6.35292	0	0	1.78502	0	0.0105116	0.442504	1.26774	0.57972	0.659305	0	0	0	1.60946	0	0.433822
mBC	CPCT	HMF001473A	ER-	6757	2.36368	5669	1060	1.58537	28	278	Wild-type	NA	Mutant	0.943182	Y	1	Y	10.9746	2.17195	0	1.12226	13.8526	0	0.531521	0	0	0.104123	6.35745	0.518933	0.573662	1.25245	0	0.349003	2.98652	0	0	0	0	0.0930086	5.18653	2.44765	0	0.0251459	1.10242	0	0	1.60167	0	0
mBC	CPCT	HMF001641A	ER-	5850	2.0464	4963	829	0.786638	58	230	Wild-type	NA	Mutant	0.941919	Y	0	N	8.45739	0	0	1.40614	11.7662	3.40925	0.972128	0	0.47307	0	10.0276	2.46751	1.23393	1.00378	0	0	2.4289	1.32265	0.92598	1.65087	0	0.164705	7.33231	1.96995	0	0	0.682223	0	0	0	0	0.0973203
mBC	CPCT	HMF000515A	ER-	3961	1.38561	3441	501	0.949416	19	340	Wild-type	6.5446	Wild-type	0.868085	Y	2	Y	10.33	5.41021	1.00955	0.376544	19.1182	4.79129	0	0	1.71437	0.819321	4.48983	0.102453	0.0841623	2.20908	0	0	4.30287	0	0.998243	1.60034	0.294504	0.157642	3.17778	0	0	0	0.249202	0	1.25253	0.594377	4.31811	0
mBC	CPCT	HMF003449A	ER-	12707	4.44507	10559	2080	0.685575	68	347	Wild-type	NA	Mutant	0.929577	Y	0	N	7.06781	1.49214	0	0	19.0117	4.08357	1.15763	0	2.43674	0.708048	3.76683	0	1.08125	0.755751	0	0	2.0672	0	0.971134	0.910875	0.787182	2.77151	17.8864	0.212918	0	0.926015	0.687056	0	1.11864	0.257472	1.37159	0
mBC	CPCT	HMF003005A	ER-	41913	14.6617	39036	1641	0.401366	1236	46	Wild-type	NA	Mutant	0.488462	N	0	N	0.245632	1.90991	0	43.3185	0	0	0	0	0	0.039514	4.67244	0	0.0241291	0	0	0.196678	3.49423	0.719803	0	2.80652	0	0	6.4925	1.42398	0	1.33925	1.30384	0	0	0	0	0
mBC	CPCT	HMF002657A	ER-	62422	21.836	61787	520	0.630094	115	185	Wild-type	NA	Mutant	NA	NA	0	N	1.03938	32.5161	0	0	0	0	0.187053	0	0.0681401	0	0	0	0	0	0	0	58.5613	0	0	0	0.230703	0.501316	0	0.976514	0.205828	0.331193	0.452063	0	0	0	0	0
mBC	CPCT	HMF001533A	ER-	9819	3.43481	8744	1015	0.642395	60	698	Wild-type	6.1484	Mutant	0.951807	Y	2	Y	10.7404	4.02282	5.83276	0	15.9172	0	0.223043	0	0	0.0801102	10.3302	3.085	0.766388	0.770226	0	0	5.57738	0	0	1.5202	0	0.253372	3.41796	1.1568	0	0.344	0	0	0	1.3683	0	0.120001
mBC	CPCT	HMF003509A	ER-	34087	11.9241	32639	1319	1.03864	129	880	Wild-type	NA	Wild-type	0.896853	Y	2	Y	2.64366	29.7533	0	0	0	0.41879	0	0	0.0570944	0	5.61481	0	0	0.216837	0	0	33.4203	0.014028	0.601673	1.09685	0	0.180801	1.51217	1.9153	0.499953	0.511472	0	0	0	0.954569	0.251872	0.102348
mBC	CPCT	HMF000144A	ER-	7817	2.73448	6945	835	2.86574	37	228	Wild-type	NA	Wild-type	0.432234	N	1	Y	8.61025	8.35714	0.143268	3.48394	17.8674	4.33029	1.04235	0	1.69385	0	4.51303	1.37511	1.1939	0.66444	0	2.09304	6.51721	0.320123	0	2.38274	0	0.447797	0.172403	1.58985	0	1.44752	0	0	0	1.28231	3.57217	0.105605
mBC	CPCT	HMF003446A	ER-	15637	5.47002	14746	813	0.459605	78	1123	Wild-type	4.3949	Mutant	0.798923	Y	3	Y	4.69999	13.2764	8.07785	0	4.64107	1.41948	1.84632	0	0	0.109896	4.98388	0	0.269909	0.350954	0	0	18.8588	0.215382	0	2.66262	0	0.512241	1.3012	0.473651	0	0.706391	0	0	0	0	0.880518	0.453251
mBC	CPCT	HMF000119A	ER-	6058	2.11916	5396	602	0.649315	60	199	Wild-type	NA	Mutant	0.911519	Y	1	Y	8.2055	4.12656	0	0.981131	20.3951	6.90641	1.8473	0	0.187114	0	4.23265	0.465873	0	1.77076	0	0	6.97801	0	0	0.21381	0	0.453884	0	0.287983	0	1.17572	1.44423	0	0	0	2.19954	0
mBC	CPCT	HMF001546A	ER-	6625	2.31751	5716	865	0.909492	44	313	Wild-type	4.2096	Mutant	0.431611	N	1	Y	7.16859	5.57106	0	4.40549	4.71762	0	0	0	0.50448	0.212422	0	0	1.29409	0.670356	0	0	2.99129	0	1.93685	2.40429	0	0.0945811	2.95936	0.882711	0	0.326327	0.571538	0	1.87655	0	0	0
mBC	CPCT	HMF000323C	ER-	16690	5.83837	15811	833	0.838852	46	883	Wild-type	NA	Mutant	0.935294	Y	2	Y	3.92005	21.2311	0	0	5.08702	1.47901	0	0	0.460481	0	5.09935	0.755366	0.0492225	1.8324	0	0	34.0176	0.90089	0	0.447298	0	0.318476	0.944262	1.19832	0	0.394097	0.490718	0	0	0.0339257	1.34839	0
mBC	CPCT	HMF000982A	ER-	10554	3.69192	9755	748	0.523422	51	533	Wild-type	3.0052	Mutant	0.973765	Y	1	Y	10.0904	1.11333	0.608208	0	2.35374	2.41179	1.04995	0	1.49519	0.607565	10.9385	6.4321	0.0758891	1.76707	0	3.02617	3.24709	0	0	2.18609	1.04093	0.707076	1.77312	1.52025	0	2.25821	0.902713	0	0	2.70297	0	0.399409
mBC	CPCT	HMF001384A	ER-	7586	2.65368	6385	1130	0.569444	71	323	Wild-type	NA	Mutant	0.817416	Y	0	N	8.03947	1.60466	0	0	9.08225	3.01289	0.206375	0	1.18717	0	0.92661	1.37014	0.983418	0.797688	0	0	2.03045	0	0	1.82177	0.351346	1.73761	1.79176	1.6094	0	0.921532	0.705175	0	2.02825	4.348	1.77389	0
mBC	CPCT	HMF003181A	ER-	7819	2.73518	6411	1324	0.467849	84	479	Wild-type	NA	Mutant	0.990794	Y	1	Y	7.10831	1.63904	0	3.26075	36.909	0	0	0	0.16333	0.619447	3.91941	0	0.0843507	0.807496	0	0.50584	2.35528	0	0	0	0	3.4317	0.662903	1.60541	0	2.23869	0.291944	0	0.769207	1.98543	0	0
mBC	CPCT	HMF001405A	ER-	4783	1.67315	4343	423	0.692	17	167	Wild-type	NA	Mutant	0.927894	Y	0	N	17.9066	2.43493	0	0.778394	12.6231	0	0	0	1.02884	0.248358	3.8323	3.09155	0.197349	2.86627	0	0.305946	5.14777	0	0	2.4058	0	0	1.32554	1.48646	0	1.68845	1.58015	0	0	0	1.3581	0.0480382
mBC	CPCT	HMF003666A	ER-	8372	2.92863	7471	851	0.722672	50	257	CN Gain	NA	Mutant	0.822558	Y	0	N	12.1474	1.59867	0	0	5.20879	0	0.218495	0	1.57675	0.0809743	3.81174	1.98755	1.44905	1.3401	0	0.503191	3.00614	0	0.9432	1.97339	0.132733	1.09136	5.27334	2.85974	0	0.923115	0.671858	0	3.78431	3.65092	3.14814	0.281386
mBC	CPCT	HMF000807A	ER-	7297	2.55258	6550	708	0.677725	39	643	Wild-type	4.5354	Mutant	0.924403	Y	1	Y	8.90161	17.475	2.52612	0	12.437	0	0	0	0	0.105447	5.26738	0.788044	0.217131	3.12139	0	0	10.8123	0.147371	0.158106	1.71754	0	0.141105	2.75509	0.766529	0	0.620847	0	0	1.73941	1.53654	0.180159	0
mBC	CPCT	HMF000372B	ER-	52025	18.199	51367	557	1.03285	101	102	Wild-type	3.1597	Mutant	0.145749	N	0	N	0.346225	56.4544	0	0	0	0	0	0	0.307922	0	0	0	0	0	0	0	34.4326	0.147002	0.925827	0	0	0	1.68766	0.549522	0	0	0.100681	0	0	0	0	0.0496072
mBC	CPCT	HMF002386A	ER-	10051	3.51596	8715	1297	0.417486	39	250	Wild-type	5.5715	Mutant	0.972015	Y	0	N	7.79912	1.80577	0	0	7.24137	1.83687	2.26056	0	0	0	4.29173	5.18703	0.541545	0.545384	0	0	5.7648	0.180808	1.82128	2.39399	0	6.28316	0	0.88349	0.520426	2.79148	0	0	0	0.172381	0	0
mBC	CPCT	HMF002725A	ER-	6083	2.12791	5242	807	1.03275	34	659	Wild-type	NA	Mutant	0.957447	Y	1	Y	7.15978	2.70237	0	1.20492	9.79268	5.05865	1.20821	2.4718	0	0.668836	3.18713	0	0.930496	1.30626	0	0	4.16393	0	1.90827	4.39909	0	0.408233	1.801	0	0	3.03522	1.34932	0	0.0373325	0	0	0
mBC	CPCT	HMF001455A	ER-	18562	6.49322	17064	1397	0.62065	101	797	Wild-type	6.161	Mutant	0.834703	Y	0	N	2.02796	3.96489	5.57883	0	3.53184	1.72858	1.59097	0	1.04624	0	7.49323	1.01653	0.269472	0	0	0	11.2629	0.448737	0	1.88225	0.157234	6.41693	2.0313	0	0	0.955068	0.231462	0	0	4.39984	0.0845135	0
mBC	CPCT	HMF001718A	ER-	11788	4.12359	9707	1859	0.240988	222	442	Wild-type	5.8028	Mutant	0.75576	Y	0	N	7.05515	0.398443	0	0	9.21617	0	0.365577	0	0.61267	0.156434	0	5.13288	0.338745	0.653857	0	0	2.5359	0	0.311268	0.338205	1.16427	1.68085	0	1.76987	0	1.29702	0.533666	0	6.77282	0	0	0.565048
mBC	CPCT	HMF000919A	ER-	6518	2.28008	5416	1073	0.608696	29	1832	Wild-type	3.8052	Mutant	0.961379	Y	4	Y	8.49207	4.50877	0	3.74641	8.97499	0	0	0	0	0.220888	1.83272	0	1.79963	0.819752	0	0	4.98943	0.348986	1.07019	2.55865	0	0.34645	1.26411	2.7458	0	1.47875	0	0	0	5.01428	0	0
mBC	CPCT	HMF000403A	ER-	7246	2.53474	6524	684	1.11765	38	237	Wild-type	4.9427	Mutant	0.961969	Y	2	Y	12.0425	5.86036	0	0.908184	23.8531	0	0.994855	0	0.047343	1.25202	2.43993	0.751429	0.519829	0.903275	0	0.43622	3.01941	0	3.25807	0	0	0.377488	2.35661	0.199805	0	1.73493	0.336561	0	0.452818	3.50268	0	0
mBC	CPCT	HMF002965A	ER-	5379	1.88164	4565	798	0.577075	16	251	Wild-type	5.4013	Mutant	0.75766	Y	0	N	13.5259	3.88872	0	1.54238	21.5718	0.198091	0.805015	0	1.97519	0	1.35405	3.34212	0.0680697	1.17298	0	0	3.40134	0	2.15333	0.512234	0	0.23588	0	1.80549	0.228737	1.96957	0.505572	0	0.72419	2.33327	0	0
mBC	CPCT	HMF000133A	ER-	9743	3.40822	8220	1477	0.474052	46	253	Wild-type	NA	Mutant	0.99446	Y	1	Y	7.92652	1.84558	0	0	17.0196	0	0.645166	0	0.261645	0	9.09697	3.43384	0.860905	0.109588	0	0	4.28678	0	1.4157	3.08153	0.258097	3.1612	0	0.971931	0	1.03161	0.497842	0	0	0	0	0
mBC	CPCT	HMF001263A	ER-	19277	6.74333	16623	2534	0.589711	120	993	Wild-type	NA	Mutant	0.925339	Y	1	Y	3.78031	4.59826	6.6538	0.877406	0	2.90918	0.332583	0	1.23096	0	6.2362	1.51211	0.746688	0.960787	0	0	7.43389	1.24371	0	2.54373	0.386947	4.02371	1.80778	1.27592	0	0.381052	0	0	0	0.257374	2.63659	0
mBC	CPCT	HMF001430A	ER-	14743	5.15729	13605	1067	0.624049	71	812	CN Gain	9.8856	Mutant	0.926014	Y	4	Y	4.8935	5.61188	11.7402	0	5.28591	0	3.45504	0	0.202949	0	9.68584	0	0.37427	0.249851	0	0.630927	13.6633	0.551394	1.47759	3.43725	0	0.971504	0	0.563142	0	1.18405	0	0	0	0.115739	0	0
mBC	CPCT	HMF003800A	ER-	14118	4.93865	13385	667	0.595694	66	669	Wild-type	NA	Wild-type	0.93871	Y	3	Y	5.70047	27.377	3.07187	0	0.720088	1.1491	0	0	0.378689	0.233226	2.98493	0	0.500033	2.65321	0	0	25.7185	0.655222	0	1.74245	0	0.157591	0	1.23317	0	0	0	0	0	3.31797	0	0.104377
mBC	CPCT	HMF000583A	ER-	7952	2.78171	7049	870	1.11165	33	1209	Wild-type	3.2114	Wild-type	0.971581	Y	4	Y	7.9954	9.76533	0	2.40635	20.3419	0	1.56786	0	0	0.431189	2.12524	1.92337	0.704028	0.267259	0	0	8.31058	0	2.93836	0.644114	0	0.197053	0	1.31924	0	1.84947	0.445756	0	0	0.313546	0	0
mBC	CPCT	HMF002364A	ER-	6828	2.38852	6096	704	1.15951	28	303	Wild-type	NA	Mutant	0.913832	Y	0	N	12.7894	3.32093	0	0	19.3372	0.526228	0.148872	0	0.341476	0.260482	1.63185	1.03591	0.634802	0.52126	0	0	7.52399	0	2.19393	2.47387	0	0.396945	2.30507	0.827212	0	2.55853	0	0	1.06344	2.14866	1.57342	0
mBC	CPCT	HMF001041A	ER-	23459	8.20625	22231	1062	0.487395	166	370	Wild-type	NA	Mutant	0.848837	Y	0	N	3.32415	6.59478	0	0	0	0	2.21452	2.89622	0.573005	0.0206825	0	9.14859	0	0	1.0988	0.541378	8.5717	0	2.07221	0.116863	0.0979517	1.07699	11.6219	1.2821	0	0.729405	2.78929	0	0	0	0	0
mBC	CPCT	HMF001461B	ER-	49671	17.3755	48749	816	0.530957	106	217	Wild-type	NA	Mutant	0.746331	Y	0	N	1.76476	41.082	0	0	0	0.196466	0	0	0.364449	0	0	0	0	1.91159	0	0	42.3374	0	0	0.504979	0	0.0358054	0	0.894005	0.800982	0.154834	0.304206	0	0	0.934487	0.399559	0.00221994
mBC	CPCT	HMF000651A	ER-	12947	4.52902	11454	1408	0.812098	85	543	Wild-type	NA	Mutant	0.525	N	1	Y	5.40642	9.86366	3.55899	0.678938	10.3137	0.693253	0	0	0.111305	0	7.04368	0	1.17781	1.03731	0	0	11.6333	0	1.22895	0.525869	0	0.497823	1.26986	1.26576	0	0.418976	0	0	0	3.14048	1.61864	0
mBC	CPCT	HMF001269A	ER-	4469	1.56331	3721	703	0.558758	45	270	Wild-type	NA	Mutant	NA	NA	0	N	9.1329	0	0	0	12.9622	1.08282	1.24924	0	0.129517	0.56145	2.73704	0	0.741195	0.600612	0	0	0.769424	0.524151	1.02259	2.5777	0.288798	0.691466	8.43065	0.876693	0.739287	0.660547	1.12416	0	0	2.25089	0.965448	0
mBC	CPCT	HMF004215A	ER-	29315	10.2548	27920	1104	0.597685	291	815	Wild-type	NA	Mutant	NA	NA	0	N	2.24625	18.0268	0	0	0	0	1.2347	0	0.363916	0	9.65271	1.50411	0.141443	0.239557	0	0.681054	24.172	0.207036	1.04992	0.32484	1.02545	1.94959	3.04157	1.39378	0	0.0360362	0.12447	0.987944	0	0.374641	1.09232	0
mBC	CPCT	HMF003174A	ER-	2050	0.717116	1895	147	0.884615	8	121	Wild-type	4.7577	Mutant	0.833333	Y	0	N	4.9535	12.687	8.4132	0	0	0	0.371841	0	0	0.15867	0.505487	0	0.655919	1.94221	0	0	13.983	0.139909	2.86013	5.51506	0	1.22743	0	0.757936	0.452374	2.55903	0	0	0	4.23855	0	0
mBC	CPCT	HMF000035A	ER-	2919	1.0211	2453	438	0.604396	28	104	Wild-type	NA	Wild-type	0.564444	N	0	N	7.94035	2.81914	0.899398	0	48.9898	1.97427	0	0	0.664431	1.25979	10.0099	1.20136	0.630738	0.172141	0	0	1.66915	0	0	0	0	0	0	1.69514	0	0.532147	0.910099	2.56707	0.213023	0	0	0.00652192
mBC	CPCT	HMF002824B	ER-	24025	8.40424	21891	1911	0.297352	223	872	Wild-type	NA	Mutant	0.902174	Y	0	N	5.7495	1.74124	12.4052	0	7.49891	3.13597	1.23338	0.205782	0.829777	0	5.21686	4.79408	0	0.687817	0	1.75515	5.60625	0	0	0.793507	1.41509	9.4118	0	0.246627	0	0.903939	0.163899	0	0	0.511586	0	0
mBC	CPCT	HMF001223C	ER-	74770	26.1555	73087	1458	0.569429	225	545	CN Gain	NA	Mutant	0.972578	Y	0	N	1.70296	32.2766	0	0	0	0.854789	0.152615	0	0.368329	0	5.03468	0	0	1.82811	0	0.293876	42.8102	0	0	0.646152	0	0.122316	0	0.986542	0.459457	0.187863	0	0	0	0.178458	0	0
mBC	CPCT	HMF000992A	ER-	4577	1.60109	3918	624	0.324841	35	223	Wild-type	NA	Mutant	NA	NA	0	N	13.1585	2.06054	0	1.51357	29.0289	0.318842	1.28296	0	0.64145	0.976489	5.4626	2.56779	0.0693215	0.333443	0	0	2.09287	0	0	0	0.0217086	0.216128	0	0	0	0.890675	0	0	0.252033	1.49738	0	0
mBC	CPCT	HMF002539A	ER-	4752	1.66231	4050	685	1.29097	17	317	Wild-type	4.4566	Mutant	0.835052	Y	1	Y	11.7483	5.94424	6.08968	0.46132	6.6054	0	0.0966606	0	2.60822	0.976939	0	0.678218	1.39806	1.70362	0	1.10046	4.9682	0	2.45185	3.17148	0	0.594165	4.6309	0.0016144	0.670046	0	0	0	0	3.95765	1.84566	0
mBC	CPCT	HMF001504A	ER-	8734	3.05526	8090	585	0.616022	59	1030	Wild-type	NA	Mutant	0.923833	Y	3	Y	6.05202	2.94735	0	0	10.8831	0	0	0	0.0299848	0.49281	13.2798	0.372943	1.43819	0.851447	0	0	4.72877	1.01182	0	1.35396	0.219652	0.760226	4.2412	1.00132	0	0.700413	0	0	0	0.353412	0	0.247935
mBC	CPCT	HMF002988A	ER-	11755	4.11205	10034	1668	1.68599	53	420	Wild-type	4.0658	Mutant	0.872581	Y	0	N	7.56707	7.67719	0	1.56991	0	2.29978	0.86581	0	1.39518	0	2.27051	0.225088	2.60293	1.88277	0	0	7.27025	0	0.893302	3.08543	0	0.184228	5.96715	0.921816	0	0.896432	0.350305	0	0	2.38628	4.27307	0
mBC	CPCT	HMF001496A	ER-	10049	3.51527	8623	1369	0.366267	57	456	Wild-type	4.9624	Mutant	0.96129	Y	0	N	7.36436	3.30028	0	1.80596	32.0671	1.70909	0.169912	0.880814	0.309429	0.791759	5.657	2.37749	0.431032	0.370512	0	0	2.46051	0	0	0	0.141058	1.28648	0	1.06226	0	1.29004	0	0	0.966285	1.25879	0	0.0422898
mBC	CPCT	HMF001128A	ER-	8454	2.95731	7680	733	0.665909	41	224	Wild-type	NA	Mutant	0.949911	Y	0	N	6.23129	1.23258	0	1.33711	17.3543	5.43676	1.21473	0	0	0.165693	10.8427	1.13632	0.172597	0.478831	0	0	4.45774	0	0	0.707522	0	0	2.1649	1.08695	0	1.10516	0.397698	0	0	4.29821	0	0
mBC	CPCT	HMF000130A	ER-	8565	2.99614	7296	1089	0.917254	180	235	Wild-type	NA	Mutant	0.81445	Y	0	N	7.85947	1.81545	0	0	19.422	1.96343	0.702779	0	1.89944	0	0	0.850483	0.49332	1.81295	0	0	3.69245	0	0	0	0	0	0	3.57225	0	0.509388	0.458294	0	12.045	4.68164	0	0
mBC	CPCT	HMF000657A	ER-	7329	2.56378	6717	541	0.960145	71	285	Wild-type	NA	Mutant	0.870293	Y	0	N	5.66582	6.89871	5.26103	0	5.05447	0	1.40608	0	0	0	3.43152	0.0992791	0.536277	0.785676	0	0	9.67408	0.977848	0.339659	3.47898	0	0.635442	0	1.1594	0	1.30813	0	0	0.46425	6.36392	0	0.317237
mBC	CPCT	HMF000620A	ER-	6696	2.34234	6179	469	0.839216	48	158	Wild-type	NA	Mutant	0.288889	N	0	N	3.35957	5.40229	0	0	0	4.94408	1.65039	0.103177	0	0.343906	7.03808	0	0	0.321842	0	6.24818	6.92047	0	0	1.63817	4.85758	20.1725	0	0.747032	0	0	0.108665	0	0.646347	2.58707	0	0
mBC	CPCT	HMF000221A	ER-	7228	2.52844	6034	1145	0.502625	49	233	Wild-type	NA	Mutant	0.930556	Y	0	N	15.3542	1.45451	11.411	0	0	0	2.48798	0	0.356609	0.635929	0	1.63825	0.7616	1.13279	0	0	3.38328	0.433983	0	2.67609	0	0	4.99552	1.54936	0	0.436972	0	0	1.09355	2.92584	2.30207	0.298613
mBC	CPCT	HMF001103A	ER-	21974	7.68678	20738	1115	0.625364	121	346	Wild-type	NA	Mutant	0.901734	Y	0	N	0.822082	19.5915	0	0	0	0	0.21006	0	0.537373	0.0357585	0	0.264685	0	0.0313136	0	0.605515	21.1613	0	0.937168	0.558014	0	0.733337	21.3643	0.131245	0	0.196921	0	0	0	1.92031	0.994201	0.140056
mBC	CPCT	HMF001339A	ER-	7258	2.53894	6522	654	0.721053	82	553	Wild-type	NA	Wild-type	0.81642	Y	0	N	7.67217	0.0908264	0	0	20.0896	0	0.366619	0	0.349854	0	8.91278	1.8835	0.827534	0.358012	0	0	0.787458	0	0	2.01621	0.403633	0.79191	0	2.66203	0	1.53118	1.77787	0	2.17082	0.602716	0	0.682173
mBC	CPCT	HMF003626A	ER-	16175	5.65822	15549	582	1.13971	44	217	Wild-type	4.2632	Wild-type	0.891892	Y	0	N	4.11707	28.1949	0	0	0	0	0	0	0.100333	0	3.20701	0	0.915447	0.255313	0	1.00976	34.7327	0.333573	0.964466	2.01554	0	0.113336	1.23955	1.56275	0	0.574875	0	0	0	2.01663	1.89161	0
mBC	CPCT	HMF001971A	ER-	70228	24.5666	67816	2269	0.399753	143	417	Wild-type	NA	Wild-type	0.996169	Y	1	Y	1.10037	2.74066	0	0	0	0.531743	0.248198	0	0	0	4.38902	0	0	0	0	1.8366	4.91489	0	0	0	14.6219	56.0786	0	0	0	0	0.683152	0.20889	0	0	0	0
mBC	CPCT	HMF001033A	ER-	9736	3.40577	8457	1208	0.562743	71	293	Wild-type	NA	Mutant	0.851171	Y	0	N	6.2263	1.6493	0	2.55627	15.4991	1.12946	0	0	0.125091	0.209337	11.7771	0.690043	1.72042	0.175555	0	1.96187	0.91518	0	0	0	0.215754	1.59066	3.14788	2.12234	0	0.110542	0	0	0	1.50099	0	0.265495
mBC	CPCT	HMF001521A	ER-	7755	2.7128	7049	664	1.14887	42	158	Wild-type	NA	Wild-type	0.932	Y	0	N	6.55048	12.9977	0	0	15.0805	0	0	0	0	0.384696	12.964	1.32582	0.895632	0.644167	0	0	11.5103	0	1.49942	0.668423	0	0.270572	1.12432	1.17539	0	0.903706	0	0	0	0	0	0
mBC	CPCT	HMF001619A	ER-	18394	6.43445	17270	1046	0.749164	78	209	Wild-type	NA	Mutant	0.937581	Y	0	N	2.13602	1.78219	0	0	0	3.2488	0	0	1.87107	0.780402	10.6692	0.123696	0.355895	0.950475	0	0	1.39566	0.0869583	0	0.921145	9.54825	23.399	1.13834	1.27669	0	0.638507	0	0	0	2.70606	2.61777	0
mBC	CPCT	HMF000567A	ER-	8773	3.0689	7922	662	0.417559	189	910	Wild-type	NA	Mutant	0.797599	Y	2	Y	10.0954	2.53806	0	0	10.3315	0	1.38184	0	0	0.506904	0	0.818309	0.47748	0.72346	0	1.76313	3.90633	0	0	0	0.438456	0.697709	0	1.49256	0	0	1.14401	0	7.29297	1.09377	0.98921	0.0405846
mBC	CPCT	HMF001841A	ER-	2919	1.0211	2622	281	0.682635	16	132	Wild-type	NA	Mutant	0.356725	N	0	N	10.6652	0.163431	0	1.12439	27.6842	0.936316	0.10524	0	0	0.0680206	8.42322	0	0.115204	1.19651	0	0	1.43883	0	0	0	0	0.493791	1.25404	0.739181	0	0.930576	0	0	0	0.0811938	1.9032	0
mBC	CPCT	HMF003573A	ER-	17077	5.97375	15457	1475	0.594595	145	809	Wild-type	NA	Mutant	0.864151	Y	2	Y	3.33061	2.65727	0	0.435207	14.5451	2.216	0.13567	0	0	0.721685	12.4823	1.44879	0.379097	0.656617	0	0	3.95133	0.0877961	0.995864	0.679572	5.45086	14.7763	0	1.26337	0	0.60818	0	0	0	0.409049	0	0
mBC	CPCT	HMF002764A	ER+	9677	3.38514	8315	1281	0.377419	81	564	Wild-type	5.9179	Mutant	0.830803	Y	0	N	7.50502	4.21042	0	1.32491	12.5324	0.22455	0	0.597826	0.807946	0	3.59421	1.37143	0.407978	1.04858	0	3.88779	7.76008	1.45667	2.16785	0.675788	0	1.17669	0	2.12381	0.307833	1.2496	0.676774	0	0	2.43836	0.573644	0
mBC	CPCT	HMF000459A	ER+	7550	2.64108	7361	180	0.914894	9	39	Wild-type	7.1578	Wild-type	0.882075	Y	0	N	4.29484	35.6761	0.53758	0	1.06558	1.36992	0.479846	0	0.473148	0.207638	0.248102	0	0.231784	1.46831	0	0	28.0266	0.858732	0	2.20617	0	0.37275	0	0.62137	0	0.020739	0	0	0	2.83892	1.73777	0
mBC	CPCT	HMF003422A	ER+	4638	1.62243	4253	368	0.858586	17	192	Wild-type	6.6249	Mutant	0.956923	Y	0	N	9.76531	4.90596	0.344147	0	10.7123	2.27014	0	0	1.04503	0	4.35185	1.1455	1.141	0.796621	0	0	4.73108	0	0.936445	0.906754	0	0	7.85913	1.99329	0	1.84389	0.828617	0	0.91674	0	0.079203	0
mBC	CPCT	HMF003684A	ER+	9013	3.15286	8210	744	0.823529	59	244	Wild-type	NA	Wild-type	0.973036	Y	1	Y	4.68879	2.49124	8.51992	0	0	0.230463	0.64121	0.346228	1.41409	0.247507	7.26551	0	0.803988	0.569021	0	3.26869	3.45846	0	0	3.54208	7.32619	22.8744	0	0.653783	0	0	0	0	0.352709	0.646025	0	0
mBC	CPCT	HMF001390A	ER+	9777	3.42012	8813	907	0.828629	57	267	Wild-type	6.1708	Mutant	0.272563	N	0	N	6.23413	22.8849	0	0	4.55714	0	1.35709	0	0.0688165	0	4.87404	0.84162	0.194526	0.861133	0	0.462039	22.0702	0	0.330304	1.63996	0	0.129921	2.39781	1.53055	0	0	0.0532688	0	0	1.11361	1.54396	0
mBC	CPCT	HMF002735A	ER+	15419	5.39376	14362	964	0.365439	93	400	Wild-type	4.0748	Mutant	0.274151	N	0	N	2.61315	23.327	1.2701	0	0	0.795892	0	0	0.61317	0.107774	0	0	0	0.650289	0	0	46.4086	0	0	1.69603	0.0795151	1.06833	0	1.02329	0.608587	0.20592	0	0	0	2.43462	0	0
mBC	CPCT	HMF003586A	ER+	20970	7.33557	19592	1214	0.500618	164	615	Wild-type	6.7504	Mutant	0.903654	Y	1	Y	4.14039	18.9056	6.09461	0	0	0	0.0929831	0	0.803748	0.247384	6.96611	0	0.644345	0.91029	0	0	20.7023	0.94706	0.970798	1.72278	0.0561091	0.440189	4.76492	2.08334	0	0.16228	0	0	0	2.56313	0	0
mBC	CPCT	HMF001774A	ER+	7449	2.60575	6716	692	0.906336	41	736	CN Gain	9.6075	Wild-type	0.901099	Y	1	Y	5.98946	4.03133	13.7102	0.0613076	28.4444	1.06869	0.234416	0	0	0.515659	5.57661	1.51335	0.367685	0.051779	0	0	4.33937	0.268934	0	0	0	0	0	2.43648	0	1.14892	0.179599	0	0.662044	1.52485	0	0.161289
mBC	CPCT	HMF000273A	ER+	5652	1.97714	4932	687	0.526667	33	161	Wild-type	NA	Mutant	0.857143	Y	0	N	11.5364	2.50198	3.525	0	12.7372	4.60426	0	0	0.250556	0.0674948	8.71446	0.636403	0.951762	0.102855	0	0	3.01854	0	0	3.25273	0.189058	0.323009	0	2.37186	0	1.69279	0	0	0	1.12463	0	0
mBC	CPCT	HMF003399A	ER+	4922	1.72178	4390	500	1.29358	32	300	CN Gain	NA	Wild-type	0.338028	N	1	Y	7.21375	6.98259	8.97302	1.65852	19.517	0.58812	0	0	0	1.14416	4.07942	0	1.16498	1.38289	0	0	9.66158	0	0	2.04566	0	0.140828	1.67474	1.12167	0	1.39604	0	0	0.0553547	0.643137	0	0
mBC	CPCT	HMF000922A	ER+	84035	29.3965	83469	432	0.878261	134	112	Wild-type	5.3098	Wild-type	0.935323	Y	0	N	0.285001	47.4593	0	0	0	0	0	0	0.0115089	0	0	0	0	0	0	0	44.4199	0.207743	1.1013	0.1114	0	0	0.020218	0.609059	0.0150092	0	0	0	0	0	0	0
mBC	CPCT	HMF002560A	ER+	5369	1.87814	4680	653	1.00923	36	256	Wild-type	NA	Wild-type	0.21308	N	0	N	8.2449	2.48463	0	0.962645	6.59125	0	0	0	0	1.50447	8.02125	5.73444	0.832419	0.724806	0	1.72601	1.24336	0	1.46301	2.92477	0	0	0	2.2184	0	2.17382	0	0	1.16852	5.15394	0	0.401662
mBC	CPCT	HMF002270A	ER+	19061	6.66778	15485	3517	4.96102	59	465	Wild-type	6.6523	Wild-type	0.898488	Y	0	N	6.07513	1.90801	0	1.65619	0	0	0.140848	1.64568	0.65606	0.58324	4.54623	7.30961	0	0.454682	0	6.77214	0.944363	0	0.652117	3.39431	0.96248	1.42725	0	1.74248	1.5183	0	0.0395477	0	0.962375	0.911867	1.46673	0
mBC	CPCT	HMF000710A	ER+	3870	1.35377	3432	419	1.08458	19	48	Wild-type	NA	Mutant	0.634538	N	0	N	12.3337	11.0593	0	0.90975	23.9753	0	0.703759	0	0	0	6.27562	1.92963	0	2.83823	0	0	3.76583	0	5.09685	0.457184	0	0.0962793	0	2.10235	0	0.0976048	0.118631	0	0	0	1.01941	0
mBC	CPCT	HMF002358A	ER+	5993	2.09643	5148	821	2.06343	24	173	Wild-type	NA	Wild-type	0.371703	N	1	Y	7.9767	3.80485	0	0	11.7679	0	0.187011	0	0.856431	0	5.38767	4.45182	1.51287	1.12547	0	4.22265	3.37512	2.03965	2.1748	1.00802	0.735083	1.66487	2.52303	1.37753	1.11392	0	0	0	0	0.213171	1.73993	0
mBC	CPCT	HMF000577A	ER+	12249	4.28485	11142	995	0.610032	112	343	Wild-type	NA	Wild-type	0.402954	N	1	Y	4.43158	5.6906	14.8043	0	1.40026	0.974856	1.24675	0	0	0.0230947	7.31936	0.763097	1.071	0.7667	0	0	7.63268	0.396752	1.4879	2.18079	0	0.802083	1.07858	0.573002	0	0.413448	0.332468	0	0	2.32596	4.15307	0
mBC	CPCT	HMF001736A	ER+	4703	1.64517	4154	504	0.859779	45	183	Wild-type	NA	Wild-type	0.299376	N	1	Y	4.54309	4.42792	0	0.13775	13.4003	8.15706	2.13485	0	0	0	5.2246	1.10341	0.49827	1.99483	0	0	3.05215	0	0.00173407	1.91346	0	0.386091	0.177458	2.12393	0	2.51244	0.695577	0	1.11047	1.62363	0	0
mBC	CPCT	HMF000331A	ER+	6444	2.25419	5616	798	0.746171	30	189	CN Gain	NA	Mutant	0.39229	N	0	N	6.43873	13.1931	6.13716	2.50612	6.53906	5.6176	0.610919	0.140659	0	0	1.10322	0.390007	0.398173	2.30209	0	1.09259	4.3575	0	0	3.18256	0	0.412024	3.69473	2.07941	0	1.31507	0.856517	0	0	1.24861	0	0
mBC	CPCT	HMF003314A	ER+	9886	3.45825	8628	1126	0.262332	132	378	Wild-type	NA	Mutant	0.534653	N	0	N	8.64629	10.0794	5.13213	0	0	1.93586	0	0	0	0	5.70945	0.333639	0.710125	0.388132	0	0	13.0684	0	0	3.1409	0	0.733492	0	1.16608	0	0.857941	0.20096	0	0	6.24852	0.505784	0
mBC	CPCT	HMF003113A	ER+	8781	3.0717	7708	1034	0.623234	39	324	Wild-type	NA	Mutant	0.977431	Y	1	Y	9.05678	1.73502	0	0	6.94635	3.94288	3.95797	0	1.79915	0.016515	9.3616	1.59988	0.685655	0.0510427	0	2.91064	3.33661	0	0	1.40742	1.39235	8.68696	1.01993	1.88558	0	0.791188	0.555787	0	0.58263	2.82602	0	0
mBC	CPCT	HMF001031A	ER+	7508	2.62639	7034	430	0.806723	44	111	Wild-type	NA	Wild-type	0.34004	N	0	N	4.21523	16.0656	0	0	1.2272	1.67579	0	0	0.754284	0	8.0967	0.294074	0	1.83812	0	0	16.0169	0.100301	0.950473	3.04412	0	0.249345	14.2049	1.80369	0	0.543344	0	0	0	2.44027	0	0
mBC	CPCT	HMF000632A	ER+	48380	16.9239	47498	789	0.603659	93	24	Wild-type	NA	Mutant	0.929481	Y	0	N	1.67695	40.6154	0	0	0	0	0	0	0.225756	0	0	0	0	0.995797	0	0	47.8513	0	0.513623	0.0534173	0	0.0643618	0	0.934803	0.186632	0	0.332639	0	0	0	0.482506	0
mBC	CPCT	HMF002080A	ER+	15174	5.30805	14658	457	0.533557	59	481	Wild-type	NA	Mutant	0.932039	Y	1	Y	2.97358	22.9253	0	0	0	0.98769	0	0	0.325508	0	0	0	0	1.83038	0	0	42.4114	0	0	1.8639	0.050972	0.362712	0	0.88655	1.0105	0.91935	0.990298	0	0	0	0	0
mBC	CPCT	HMF001244A	ER+	12451	4.35551	11596	796	0.960591	59	204	Wild-type	NA	Wild-type	0.77724	Y	0	N	7.13036	1.78177	4.15264	0	14.4666	1.66273	3.07742	0	0.407177	0.645722	10.1795	2.66919	0.48321	0.470865	0	1.09425	3.17896	0.503548	1.01167	0.0275901	1.71691	4.06524	5.27363	0.613155	0	0.819352	0	0	0.3675	0.163876	0	0.515597
mBC	CPCT	HMF003168A	ER+	3200	1.1194	2803	389	1.1027	8	22	Wild-type	NA	Wild-type	0.948187	Y	0	N	10.0091	2.70218	0	0	15.5139	0	1.36554	0	0.573221	0.0648382	6.26252	1.77833	0	1.44542	0	0	3.31931	0	3.05587	2.15269	0	3.35025	3.26622	2.74255	0	1.40005	0.968463	0	0.891585	1.31625	0	0
mBC	CPCT	HMF001428A	ER+	2760	0.965482	2379	370	1.24242	11	30	Wild-type	NA	Wild-type	0.210438	N	0	N	8.74408	3.77552	0	0	18.7802	0	0	0	0	0.00778522	7.03699	0	0.847631	0.988164	0	0	0.529934	0	1.77629	2.71266	0	0.316824	0	1.57685	0	2.19705	0	0	0.357834	5.39138	1.86635	0
mBC	CPCT	HMF002642A	ER+	175019	61.2238	173159	1526	0.764162	334	178	Wild-type	NA	Wild-type	0.297619	N	0	N	0.68642	49.2627	0	0	0	0	0.377129	0	0.121022	0	0	0	0	0	0	0	44.4528	0	0.262162	0	0	0.0690892	0	1.13684	0.313306	0.0373612	0.213258	0	0	0	0	0
mBC	CPCT	HMF001163A	ER+	41552	14.5354	40177	1268	1.46214	107	393	Wild-type	NA	Wild-type	0.403941	N	1	Y	0.724391	36.5672	0	0	0	0.727412	0	0	0.305032	0	0.981378	0	0.0154765	0	0	0	45.1304	0.690052	0.556131	0.827407	0	0.129439	0.122975	0.297786	0	0.580256	0	0.245454	0	2.56915	0	0.145459
mBC	CPCT	HMF002568A	ER+	8921	3.12068	8305	582	0.634831	34	856	Wild-type	NA	Wild-type	0.952696	Y	1	Y	8.94464	18.9024	1.28027	0	7.89303	0.697061	0.137538	0	1.20784	0	0	0	0	2.87395	0	1.09986	25.6329	0	0	1.12159	0.0428878	0.200234	0	2.10904	1.15029	0.553696	1.13009	0	0	0	0	0
mBC	CPCT	HMF002846A	ER+	6607	2.31121	6263	312	0.793103	32	495	Wild-type	NA	Mutant	0.307292	N	2	Y	5.67892	13.4028	1.41641	0	0	0	0.514465	0	0.468417	0	1.63141	0.435554	1.85002	0	0	0	24.3107	0	0	2.65125	0.0868894	0.0351072	4.33332	0	0	0.600793	0.021119	0	0	1.9954	0	0
mBC	CPCT	HMF000907A	ER+	3093	1.08197	2673	407	1.26111	13	63	Wild-type	NA	Wild-type	0.624277	N	0	N	8.29352	2.66526	2.48351	0	18.2752	1.88282	3.02135	0	0.241796	1.23594	9.97727	2.60971	0.18399	0.947564	0	0	1.87722	0	0.245822	3.31072	0	0.329056	1.92558	1.11355	0	1.35033	0	0	1.69255	0.11756	1.97703	0
mBC	CPCT	HMF001327A	ER+	85835	30.0262	83969	1698	0.397531	168	656	Wild-type	NA	Mutant	0.887417	Y	1	Y	0.823276	18.9318	0	0	0	0.301801	0.23025	0	0	0	0	0	0	0	0	0	67.7986	0	0	0	0.168399	0.0999522	0	0	0.254753	0.770339	0.487162	0.00637612	0	0	0	0
mBC	CPCT	HMF001447A	ER+	17603	6.15775	16784	753	0.415414	66	190	Wild-type	NA	Wild-type	0.268105	N	1	Y	2.57851	26.2913	0	0	0	1.60717	0.997086	0	0.767113	0	2.24359	0	0	0.148108	0	2.50069	42.2148	0	0	0.673595	0	0.147278	0	1.21467	0.97272	0.22605	1.13032	0	0	0	0.119035	0
mBC	CPCT	HMF001138A	ER+	17022	5.95451	16554	426	0.526882	42	628	Wild-type	NA	Wild-type	NA	NA	3	Y	2.14687	24.9359	0	0	0	0.512041	0.537485	0	0	0	5.95653	0	0	0	0	0	45.2924	0.202051	0	1.53191	0	0.156581	0	0.498355	0.416863	0.296465	0	0	0	0	0	0.0985121
mBC	CPCT	HMF003528A	ER+	11978	4.19005	10516	1392	0.430627	70	369	Wild-type	NA	Mutant	NA	NA	1	Y	6.43804	12.0978	0	0	1.62699	0	0.0282887	0	1.05755	0	14.5629	0	1.28916	1.15722	0	0	12.3488	0	0.312657	2.6658	0	1.32282	1.66816	1.35569	0	1.097	0.0379511	0	0	0	0	0.0852415
mBC	CPCT	HMF000514A	ER+	5095	1.78229	4486	586	1.28906	23	178	Wild-type	NA	Wild-type	NA	NA	1	Y	10.3046	2.70657	0	0	20.5277	0.507765	0.583	0	0.393708	0.178396	9.68245	0.82911	0.778198	0	0	0	3.23795	0.598219	1.46771	1.24822	0	0.194785	4.35896	0	0	1.36254	0.0393606	0	0	3.21003	0	0
mBC	CPCT	HMF004170A	ER+	10682	3.7367	9928	698	0.558036	56	63	Wild-type	NA	Wild-type	NA	NA	0	N	6.67928	2.62575	0	0	7.49441	2.0716	2.30887	0	0	0.013802	15.3914	4.92481	0.382171	0.94976	0	2.44901	3.25935	0	1.00908	3.94748	0	0.074075	0	1.92365	0	3.08645	0.424201	0	0.345283	1.15939	0	0
mBC	CPCT	HMF003977A	ER+	8310	2.90694	7848	444	0.913793	18	80	Wild-type	NA	Wild-type	NA	NA	0	N	4.3809	39.1747	0	0	0	3.11148	1.63865	0	0.302266	0	7.41206	0	0	4.64279	0	0.892301	12.7972	0	0	1.56234	0	0	7.30314	1.81161	0	0	0	0	0	0	0.175088	0
mBC	CPCT	HMF004039A	ER+	33792	11.8209	31700	1796	0.70237	296	262	Wild-type	NA	Wild-type	NA	NA	0	N	1.76825	1.49415	20.2033	0	0	3.44087	1.26864	0.700083	0	0	19.2145	1.49308	0.802378	0.174201	0	1.36538	2.53897	0.371139	0	1.39133	2.27097	7.48564	0	1.9097	0	0.167124	0	0	0.957697	0	0	0
mBC	CPCT	HMF001298A	ER+	4729	1.65426	4195	515	0.879562	19	86	Wild-type	NA	Wild-type	0.430288	N	1	Y	9.59425	13.9189	0	0	5.80852	1.47306	0.258377	0	0	0	8.8491	2.61684	0	1.41881	0	0	12.6325	0	0	4.3058	0	0.458888	0	2.94382	0	2.64394	0.628752	0	0.348171	0	0	0.00670623
mBC	CPCT	HMF001443A	ER+	14007	4.89982	13657	317	0.60101	33	106	Wild-type	5.7665	Wild-type	0.321368	N	1	Y	4.82653	35.518	0	0	0	0	0	0	0.132524	0	4.00173	0	0.274305	1.53749	0	0	31.4706	0.117295	0.87453	2.76872	0	0.141496	1.06564	1.91669	0	0.626282	0	0	0	1.34354	0	0
mBC	CPCT	HMF000997A	ER+	3603	1.26037	3234	351	0.781726	18	78	Wild-type	5.2544	Wild-type	0.448864	N	0	N	6.46517	6.82798	0	0	15.0055	2.38231	0.112977	0	0	0	9.49428	0.101447	0.119062	0.957792	0	0	11.2416	0	1.71886	1.9752	0	0.662302	1.78675	0.7952	0	2.02381	0	0	0	0.657968	0	0
mBC	CPCT	HMF003072A	ER+	52561	18.3865	51735	709	0.776942	117	116	Wild-type	4.4527	Wild-type	0.811359	Y	0	N	0.902138	43.9264	0	0	0	0	0.0442359	0	0.118945	0	0	0	0	0.708671	0	0	43.8943	0.363925	0.293546	0.434974	0	0.173464	0	0.65478	0.0141242	0.134431	0	0	0	1.12513	0	0.0725954
mBC	CPCT	HMF003062B	ER+	5112	1.78824	4659	433	0.941704	20	170	Wild-type	5.6021	Wild-type	0.595281	N	1	Y	17.3396	2.26874	1.07715	0	21.5598	0.158619	1.52865	0	0	0	6.10903	0.925183	1.46777	0.795787	0	0	1.28122	0	3.60746	2.32898	0	0.520845	4.95611	0	0	1.55884	0.10468	0	0	0	0	0
mBC	CPCT	HMF000085A	ER+	3901	1.36462	3362	526	1.40183	13	63	Wild-type	5.6542	Wild-type	0.991853	Y	0	N	9.50402	0.886828	0	0	21.0186	0	0	0	0.717787	0.39276	4.13673	1.2145	0.482895	0.841542	0	0	1.36431	0	2.94746	1.43886	0	0.428754	3.73677	0.656906	1.41062	2.22033	2.42362	0	0	0	0	0
mBC	CPCT	HMF003771A	ER+	10554	3.69192	10044	466	0.517915	44	243	Wild-type	4.6509	Mutant	0.288828	N	0	N	3.48332	36.1536	0	0	0.451492	0	0	0	0.0876115	0	3.22035	0	0	0.97079	0	0.364102	27.4154	0	0	0.895966	0	1.31462	0	1.40205	0	0.492498	0.363641	0	0	0.382653	1.99981	0
mBC	CPCT	HMF003077A	ER+	2710	0.947992	2255	436	0.388535	19	33	Wild-type	NA	Wild-type	0.96124	Y	0	N	12.9963	6.00473	0	0	16.3422	0	0	0	0	0.822936	1.57853	2.41444	0.161339	1.34158	0	0	1.89455	0.484878	2.87626	2.98851	0	0	0.824245	1.76384	0	0.712701	0.666182	0	0	2.50563	3.65062	0
mBC	CPCT	HMF002042A	ER+	15252	5.33534	13748	1424	1.00846	80	596	Wild-type	NA	Wild-type	0.399381	N	1	Y	3.24526	12.2522	0	0	3.99052	1.35176	0	0	0.721115	0	7.69114	1.56719	1.70873	1.12321	0	1.63727	28.3685	0.583444	0.677047	0	0	0.477521	0	1.16159	1.82941	0.95242	0.226709	0	0	0	0	0
mBC	CPCT	HMF000295A	ER+	10871	3.80281	9649	1165	0.419001	57	223	Wild-type	4.8443	Wild-type	0.956395	Y	1	Y	4.61898	41.9597	0	0	4.32143	0.316723	1.09445	0	0	0.752203	2.81805	0	0.357222	0.895678	0	2.93035	7.37653	0	1.80558	0.518559	0	0.220731	0.0331778	1.90284	0	0.663566	0.790375	0	0	0.339366	0	0.014013
mBC	CPCT	HMF001656A	ER+	120208	42.0503	118595	1337	0.94898	276	143	Wild-type	6.0895	Wild-type	0.397436	N	0	N	0.200125	58.3554	0	0	0	0	0	0	0.180115	0	0	0	0	0	0	0	35.407	0.117981	0.868842	0	0	0	0.198557	0.615363	0	0	0	0	0	0	0	0.00493668
mBC	CPCT	HMF003753A	ER+	9259	3.23891	8564	580	0.752266	115	308	Wild-type	NA	Wild-type	0.882114	Y	2	Y	4.55986	29.0861	0	0	5.57979	0	0.899922	0	0.332468	0.00445011	8.40013	0.334003	0	0.48221	0	0.435906	6.35329	0	1.89491	1.15111	0	0.051033	3.79461	1.28023	0	1.60511	0.22137	0	0.0746844	1.59391	0	0.226614
mBC	CPCT	HMF003090A	ER+	5681	1.98728	5166	479	1.16742	36	397	Wild-type	5.0817	Wild-type	0.403983	N	1	Y	5.651	0.721269	0	0	13.1382	0.813138	0	0	0.873191	0.703975	8.27083	0.685164	0.485743	0.287479	0	0.0123377	1.61361	0	2.29727	0.516693	0.173145	3.50746	22.1944	0.181654	0	0	0	0	0	0.353286	2.937	0.144502
mBC	CPCT	HMF001940A	ER+	8198	2.86776	7625	539	0.911348	34	106	Wild-type	5.3214	Wild-type	0.844262	Y	0	N	4.10009	24.4691	0	0	3.74603	1.10739	0	0	0.184906	0	8.31373	1.92026	0.232302	0	0	0	23.0588	0.127969	0.140479	1.65513	0	0.300444	0	2.81623	0	0.883446	0.129209	0	0	0.32256	0.0971456	0.0297993
mBC	CPCT	HMF002985A	ER+	12491	4.36951	11214	1208	0.715909	69	376	Wild-type	NA	Mutant	0.89701	Y	0	N	7.72423	2.23052	8.38305	0.118323	0	1.23899	0.0803057	0	0	0	0.637798	2.17264	0.0187947	0.350759	0	0	6.05264	0.39461	0.558361	4.68537	0	0.00743442	0	0.120828	0.301737	2.38813	1.51087	0	0	2.35294	0	0.231668
mBC	CPCT	HMF002086A	ER+	8571	2.99824	7916	611	0.582902	44	505	Wild-type	NA	Wild-type	0.935294	Y	0	N	7.87654	15.5538	0	2.53503	16.7578	0	1.3202	0	0	0.152765	2.4032	0.942993	0.105527	1.77082	0	0.538676	8.16979	0	1.49878	0	0	0.00727719	3.71664	1.55734	0	0.393544	0	0	0	2.14352	0.270803	0.069843
mBC	CPCT	HMF002307A	ER+	12726	4.45171	12316	373	0.903061	37	109	Wild-type	NA	Wild-type	0.993952	Y	0	N	3.88613	31.552	0	0	0	2.76761	1.20059	0	0	0	3.19906	0	0	1.38876	0	0	29.9512	0	0.178996	1.6728	0	0.0610146	0	1.7158	0	0.994565	0.146986	0	0	1.6926	0	0
mBC	CPCT	HMF001820A	ER+	3257	1.13934	2812	430	1.44318	15	63	Wild-type	NA	Wild-type	0.223702	N	0	N	8.41032	5.28078	6.35539	0	35.6155	0.713957	0.487772	0	0.0195797	0.118015	4.73365	0.942792	0	2.21803	0	0	2.73104	0	0	0	0.821554	0.203052	0.869167	1.95102	0	1.72671	0.652484	0	0	0.682433	3.3825	0
mBC	CPCT	HMF000718A	ER+	6754	2.36263	5898	805	0.769231	51	544	Wild-type	NA	Wild-type	0.906911	Y	0	N	9.97065	2.1924	5.36347	0	20.3276	0	0	0.413556	0	0.0772708	6.80461	2.65919	1.02616	2.34905	0	0	2.23132	0	2.64019	0.991375	0	0.385035	2.85197	1.91377	0	1.66999	1.29882	0	0.384654	0	0	0
mBC	CPCT	HMF000713A	ER+	11134	3.89481	9615	1441	0.65063	78	544	Wild-type	NA	Wild-type	0.951952	Y	1	Y	11.0966	4.81414	0	3.20759	5.83584	2.84217	1.88658	0	0.799215	0	3.70875	0.804395	0.606042	1.61824	0	0.863651	6.00891	0	2.05234	1.18983	0	0	2.76645	1.81224	0	0.996823	0.946416	0	0	0.0961515	1.82745	0
mBC	CPCT	HMF003392A	ER+	8687	3.03882	7629	979	0.335607	79	234	Wild-type	NA	Mutant	0.995733	Y	0	N	7.79163	5.39376	5.77858	0	13.3501	1.35899	0.422378	0	1.38617	0	7.50857	3.5095	0.351081	0.172268	0	0	9.17384	0	2.10549	2.77249	0	0.151803	3.11707	0.485279	0	2.16162	0.820106	0	0	0.320914	0	0
mBC	CPCT	HMF002099A	ER+	42475	14.8583	41827	558	1	90	94	Wild-type	NA	Wild-type	0.323944	N	0	N	1.67879	41.9244	0	0	0	0	0	0	0	0	0	0	0	0	0	0	44.6439	0	0.698727	0.864705	0	0	0.24206	0.83653	0	0.0259146	0	0	0	0.225506	0	0
mBC	CPCT	HMF001969A	ER+	9787	3.42361	8794	953	1.15611	40	246	Wild-type	NA	Mutant	0.985185	Y	0	N	5.18284	17.4186	0.38278	1.84001	6.01624	0.302911	0	0	0.270579	0.626773	7.69424	0	1.72678	1.55614	0	0	11.7559	0	0.419472	2.60848	0	1.67857	4.32536	2.50399	0.271495	0.0841867	0.2088	0	0	0.12401	3.71972	0
mBC	CPCT	HMF000962A	ER+	53223	18.6181	52476	639	0.625954	108	298	Wild-type	NA	Wild-type	0.40411	N	1	Y	1.01076	48.2838	0	0	0	0.117376	0.0809199	0	0.201625	0	0.218478	0	0.384639	1.31184	0	0	37.4389	0.607169	0.0899456	0.422685	0	0.182785	0	1.26013	0	0.0624323	0	0	0	2.0231	0	0
mBC	CPCT	HMF000374A	ER+	2961	1.03579	2496	457	1.2402	8	54	Wild-type	5.4543	Wild-type	0.383954	N	0	N	12.6427	1.98229	2.96463	1.35046	17.9883	2.10124	2.20407	0	1.02729	0.665779	6.74712	0.169042	1.17278	0	0	0	1.11055	0	0	2.05968	0	0.123802	0	0.938367	0	1.04083	0	0	0.630686	0	0	0
mBC	CPCT	HMF002813A	ER+	12232	4.27891	10896	1296	0.978626	40	173	Wild-type	NA	Wild-type	0.808511	Y	0	N	5.7268	13.1021	0	0.555493	0	2.86792	2.45633	0	1.51759	0.0768517	4.85123	11.4566	1.07783	0.969964	0	1.22309	7.43846	0	1.49014	2.30585	0	0.794004	0	1.19984	0	1.13694	0.646576	0	0.704775	1.71705	0	0.135729
mBC	CPCT	HMF002796A	ER+	6931	2.42455	6098	792	0.685106	41	155	Wild-type	NA	Mutant	0.921011	Y	0	N	11.923	3.1071	0	0	11.1888	0	0	0	0	0	7.4479	1.88709	0.929088	1.05618	0	0.718774	2.44532	0	1.25138	0.962798	0	0.131209	1.27527	1.55842	0.494707	0.800102	0.297364	0	0	0.363988	0.691591	0.281757
mBC	CPCT	HMF000668A	ER+	4268	1.493	3744	512	0.822064	12	29	Wild-type	NA	Wild-type	0.917476	Y	0	N	16.3369	4.11151	0	0	10.6036	0	0.25755	0	0.0142776	0	8.69448	1.52362	0.840526	1.37996	0	0.0150716	1.65687	0	2.95102	4.58464	0	0.253701	2.70806	3.35398	0	1.42207	0.223282	0	1.30197	0.883889	0	0
mBC	CPCT	HMF003712A	ER+	5209	1.82217	4178	969	0.414599	62	267	Wild-type	NA	Wild-type	NA	NA	2	Y	6.7008	1.07527	0	0	20.2512	0	1.75484	0	0.210355	0.613583	13.3005	1.19914	1.17814	0	0	0	1.53289	0	1.97897	0.759583	0	0	1.66129	2.59621	0	0	1.01918	0	0	0	1.73775	0.60954
mBC	CPCT	HMF000625A	ER+	4631	1.61998	3597	963	0.716578	71	190	Wild-type	NA	Mutant	0.406475	N	1	Y	6.51527	1.07276	0	0	18.5116	0	1.86588	0	1.11475	0.560972	6.50943	0.936681	1.04042	0.163221	0	0	2.9324	0	3.06519	0.180643	0	0.189881	3.52192	0.442914	0.263042	0.80144	0	0	0	0.479862	0.358674	0
mBC	CPCT	HMF000988A	ER+	7544	2.63899	6391	1134	1.51441	19	290	Wild-type	NA	Wild-type	NA	NA	1	Y	12.09	3.44649	0	0	4.48572	2.78649	1.79226	0	0.79275	0	3.27308	0.949573	2.29829	2.03917	0	1.50968	1.12712	0.0803748	1.11219	1.75334	0	0.0842896	10.4424	3.14492	0	1.69688	0	0	0	1.42191	0.973057	0
mBC	CPCT	HMF002359A	ER+	3218	1.1257	2648	561	0.769716	9	159	Wild-type	NA	Wild-type	NA	NA	1	Y	15.0481	0	11.1053	0.21985	14.855	0	1.28691	0.955257	1.38705	0.860886	1.28674	0.312058	0.593315	0	0	0	0.884987	0	3.55977	5.37666	0	0.282516	0.433652	1.50277	0	2.09744	0.176148	0	2.48562	0.535162	0	0.734705
mBC	CPCT	HMF002196A	ER+	5131	1.79489	4298	807	1.11257	26	132	Wild-type	NA	Wild-type	NA	NA	0	N	5.96842	1.9498	0.191407	0	14.5489	1.72246	2.21818	0	0	0.691224	12.3173	1.95402	0.851753	0.400846	0	1.56575	2.29201	0	0	0.327597	0.01058	1.40283	0.472026	2.41917	0.718395	1.01872	0	0	0	0	0	0.121438
mBC	CPCT	HMF003701A	ER+	8696	3.04197	8012	652	0.663265	32	855	Wild-type	NA	Wild-type	NA	NA	3	Y	5.6954	1.85469	0.166596	0	0	0	1.03453	0	0	0	11.4096	3.92435	1.4781	0.57173	0	2.30622	4.06031	1.09683	1.30246	1.69399	0.132024	0.0493235	14.3319	0.144978	0.249265	1.09562	0	0	0	1.32961	0	0.734775
mBC	CPCT	HMF003519A	ER+	5223	1.82707	4605	588	0.656338	30	131	Wild-type	NA	Wild-type	NA	NA	0	N	10.5084	1.63683	0	0	21.2818	0	1.33066	0.470349	0	0	4.67558	1.91725	1.65498	0.117397	0	0	2.17878	0	2.49808	1.809	0	0.213709	0.474016	1.85463	1.58337	2.65265	1.51347	0	0	0	0	0.109695
mBC	CPCT	HMF000734A	ER+	4698	1.64342	3991	687	1.15361	20	363	Wild-type	NA	Wild-type	NA	NA	1	Y	7.56126	2.28339	7.32395	0.994736	15.2178	5.48494	2.77635	0.839591	0.709844	0.187953	4.45345	0	0.774955	1.84628	0	0.775588	3.31784	0	0.713659	0.950367	0	0	0	1.85314	0	0	1.21947	0	1.43159	0.162772	5.63272	0
mBC	CPCT	HMF004157A	ER+	13750	4.80992	12649	1003	0.211353	98	268	Wild-type	NA	Mutant	NA	NA	0	N	3.45232	0.556036	6.45801	0	0	0.811903	0.699236	0	0.307576	0.148504	14.3232	9.55169	0	0	0	6.23785	4.38305	0.388367	0	0.478052	1.15006	0.528474	0	0	0	0.458357	0	0	0	0	0	0
mBC	CPCT	HMF000817A	ER+	15432	5.39831	14108	1270	0.664482	54	382	CN Gain	NA	Wild-type	0.897989	Y	1	Y	8.9817	20.756	0	0	0	0.864829	0.494492	0	0.0236446	0	5.56012	0.492219	1.48703	2.22702	0	1.16681	23.9193	0.230537	1.04465	1.76588	0	0.206629	0	1.66839	0.523668	0.720928	0.486999	0	0	0	0.905761	0.170986
mBC	CPCT	HMF002608A	ER+	15735	5.5043	14877	789	0.453039	69	393	Wild-type	NA	Mutant	0.379947	N	0	N	2.97404	31.2481	0	0	1.85101	0.374417	0	0	0.0951951	0	4.87798	0.164169	0	1.93842	0	0	28.335	0.361899	0.66402	1.34809	0	0.230329	0.144498	1.54882	0	0.725479	0	0	0	1.82543	0	0
mBC	CPCT	HMF002360A	ER+	2612	0.91371	2402	204	1.06061	6	115	Wild-type	5.607	Mutant	0.166056	N	0	N	7.74265	4.31736	0	0	11.995	1.51471	0	0.804694	0.0100685	0	4.11223	0	0.243967	2.69573	0	0.10791	4.22117	0	1.921	3.20514	0	0.61357	2.52564	0.969359	0	2.57159	1.79223	0	0.164823	1.81614	0	0
mBC	CPCT	HMF002573B	ER+	31331	10.96	30907	378	0.938462	46	43	Wild-type	6.6176	Mutant	0.329412	N	0	N	1.44727	48.8499	0	0	0	0.199109	0.450583	0	0.197893	0	0	0	0	1.39223	0	0.45779	36.2996	0	0.345161	0.742511	0	0	0	1.44795	0.242824	0.118889	0	0	0	0.677709	0.183135	0.0371436
mBC	CPCT	HMF000309A	ER+	11534	4.03474	10216	1247	1.11356	71	537	Wild-type	6.1452	Mutant	0.987351	Y	1	Y	10.9172	1.66354	9.37404	0	0	0	0.824749	0	0.920104	1.06585	0.94895	3.10719	1.22542	0.825179	0	0	5.06509	0	0.656708	3.84128	0	0.460387	5.92069	0	0	0.793395	0	0	1.6347	0.6252	0	0
mBC	CPCT	HMF003368A	ER+	6893	2.41126	6143	719	0.820253	31	622	Wild-type	9.2499	Wild-type	0.92341	Y	1	Y	10.3994	1.68999	6.98332	0	3.62043	2.9378	0.658555	0.37603	0.784647	0.263342	2.58452	0.25295	2.08418	0.320254	0	0	3.03445	0.529849	0	2.26248	0.012439	0.695877	10.9428	2.29908	0	1.02395	0	0	0	0.931735	2.25565	0.542831
mBC	CPCT	HMF000889B	ER+	46478	16.2586	44326	2007	0.942885	145	333	Wild-type	5.4623	Mutant	0.956731	Y	0	N	1.37512	39.8349	0	0	0	0	0	0	0.824294	0	0	0	0	0	0	0	44.9924	0.320647	1.18163	0.14566	0	0.0320712	0	0	0.772883	0	0.250859	0	0	0	1.00034	0
mBC	CPCT	HMF002267A	ER+	2981	1.04279	2573	395	0.542969	13	143	Wild-type	6.7925	Wild-type	0.336898	N	0	N	12.4207	0.500683	0.465216	1.72491	10.9561	0.731846	2.92026	0.658365	0.0151162	1.38255	5.95625	0	0.744874	0.0766963	0	0	1.78168	0	0.947087	5.82434	0	0.365379	0	1.21753	0	0.237523	1.25544	0	1.65049	0	0	0.0716286
mBC	CPCT	HMF000857A	ER+	4566	1.59724	4106	438	1.12621	22	223	Wild-type	NA	Wild-type	0.295026	N	0	N	5.09068	13.1632	0	0	1.59583	0.324251	0	0	0	0	7.85874	0.0188062	1.66893	0.0945048	0	0	12.4968	0	0	3.77836	0	0.185504	1.52335	2.78039	0	1.25423	0	0	0.427507	2.12074	0	0
mBC	CPCT	HMF003670A	ER+	2410	0.843048	1994	408	1.15873	8	88	Wild-type	NA	Wild-type	0.458716	N	1	Y	12.6484	0	0.751552	0	21.7696	0	0.902383	0.361105	0.138878	0	7.90899	0	0.829301	2.83505	0	0	1.16541	0	4.84522	2.34816	0	0.402988	1.23413	0	0.159247	2.15177	0	0	1.0986	0	0	0
mBC	CPCT	HMF001478A	ER+	7697	2.69251	7085	585	0.616022	27	270	Wild-type	NA	Wild-type	0.298969	N	0	N	11.2759	2.09032	9.73181	1.94576	0	0	3.7175	0.908849	0	0	0.623373	0.682318	1.64675	0.731833	0	3.48407	2.31776	0	1.80676	1.72119	0	0.0723281	17.9825	0.250945	0	0.756501	0.957125	0	0	0.677958	0	0
mBC	CPCT	HMF001730A	ER+	3331	1.16523	2583	717	0.535332	31	35	Wild-type	NA	Wild-type	0.575269	N	0	N	10.9876	0.356942	1.75265	0	22.1577	0	0.637339	0	0	0	0.371786	0.542327	0.168623	0.616674	0	0	0.81004	0	1.17858	2.84243	0	0.0984968	0	1.48485	0.114181	2.23315	2.02165	0	0.0239306	0	0	0
mBC	CPCT	HMF003783A	ER+	7742	2.70825	6517	1131	0.690583	94	421	Wild-type	NA	Mutant	0.986915	Y	2	Y	9.88649	3.88317	4.42815	0	19.3349	2.96071	0	0	0	0.0231133	10.0536	1.9898	0.0533623	1.50602	0	0	5.37516	0	0.614828	0.380948	0	4.44822	0	0.941515	0	1.38212	0.701505	0	0.0662272	0.86117	0	0
mBC	CPCT	HMF002244A	ER+	5336	1.8666	4817	456	0.51495	63	113	Wild-type	NA	Mutant	0.985944	Y	0	N	7.49068	1.55286	8.51044	0	10.3095	0.801448	0.0998672	0	0	1.10916	15.8766	1.01983	0.164868	0.546535	0	0	2.37038	0	0	0.761117	0	0.287177	2.04667	0.535641	0.574895	1.05008	0	0	0	0.639803	0.496227	0.114932
mBC	CPCT	HMF001271A	ER+	4079	1.42689	3225	795	0.28433	59	146	Wild-type	NA	Wild-type	0.420382	N	1	Y	9.32195	1.902	0	0.245285	21.2897	2.03669	0.384156	1.02673	0	0	1.3597	0	0.309055	0.634692	0	0	3.12732	0	0	0.476398	0	0	4.73926	0.914906	0	0	1.45697	0	0.957937	0	0	0
mBC	CPCT	HMF003754A	ER+	3544	1.23974	3244	280	0.609195	20	374	Wild-type	NA	Mutant	0.267241	N	1	Y	8.59401	3.12391	4.98569	0	25.1988	1.93543	1.5048	0	0	0.0941739	6.55293	1.07883	0.398558	0	0	0	7.11329	0	0	0.811842	0	0	0.608845	0.641944	0	0	0	0	0.784968	0	0	0.216149
mBC	CPCT	HMF003374A	ER+	58962	20.6256	57311	1511	0.604034	140	210	Wild-type	NA	Wild-type	0.862579	Y	0	N	1.66848	52.5974	0	0	0	0	0	0	0.389275	0	0	0	0	0	0	0.0768103	35.9759	0	0.677625	0	0	0.159673	0	0.71638	0.531635	0.0420911	0.282764	0	0	0	0.638642	0
mBC	CPCT	HMF000941A	ER+	8066	2.82159	7257	777	0.890511	32	399	Wild-type	NA	Mutant	0.908517	Y	0	N	8.89105	0.94145	0	0	13.8917	0	0.83142	0.0507899	0.0102591	0	4.74931	3.38644	0.692934	0.593834	0	3.90232	3.30974	0.498236	5.02499	1.81475	0	0.197531	9.18782	0.513321	0.0136476	2.58037	0	0	0	0.774761	0	0.352037
mBC	CPCT	HMF002073A	ER+	3872	1.35447	3458	401	0.81448	13	112	Wild-type	NA	Wild-type	0.840142	Y	0	N	17.2611	0.578909	0	0	14.4336	0	2.30879	0	0	0.49909	0.918212	1.02376	0.48279	0.791679	0	0	1.23417	0	1.4251	5.48882	0	0	0	0.404159	0	1.83489	1.10316	0	1.23702	0	0	0.0448251
mBC	CPCT	HMF003362A	ER+	6392	2.236	5647	701	0.64554	44	260	Wild-type	NA	Wild-type	0.314079	N	1	Y	5.67731	1.2137	1.24755	0	0	3.09056	1.18683	0.533634	1.62672	0	7.62245	0	0.653196	0	0	5.3597	2.33451	0	0.801446	3.29641	2.46172	19.0406	9.49268	0	0	0	0	0	0	1.72021	0	0
mBC	CPCT	HMF002432A	ER+	10694	3.74089	9206	1456	1.0507	32	135	Wild-type	NA	Wild-type	NA	NA	0	N	14.8975	9.5437	0	0.81387	14.7494	0	3.28916	0	1.36542	0	0	1.80058	2.69563	1.46425	0	0.90909	2.03136	0	4.20816	1.93555	0	0.0156039	3.79462	1.54443	1.05866	1.70709	0.238056	0	0	1.90069	1.12434	0
mBC	CPCT	HMF002179A	ER+	8564	2.99579	7547	977	0.822761	40	196	Wild-type	NA	Wild-type	NA	NA	1	Y	9.53108	0.729067	6.87101	0	1.62818	2.40185	0	0	0	0	0	0.815519	0.159664	0.822313	0	0.0471814	0.977113	0	0.797564	3.44372	0	0.0866573	0.878926	0.931509	0	3.8371	1.38478	0	1.83829	1.03354	1.10027	0.276357
mBC	CPCT	HMF002744A	ER+	3641	1.27367	3204	423	0.949309	14	107	Wild-type	6.9296	Wild-type	0.163102	N	0	N	11.566	5.47715	4.48966	0	8.18407	0.125553	0	0	0	1.59573	3.99034	2.89611	0	1.6575	0	0	3.81035	0	0.319965	7.48662	0	0.00273306	0	1.55982	0	1.69478	0	0	1.72096	0.941154	0.355557	0
mBC	CPCT	HMF000558A	ER+	10557	3.69297	9707	770	0.730337	80	151	Wild-type	2.8704	Wild-type	0.463466	N	1	Y	4.12403	11.1381	0	0	0.0249775	0	0	0	0	0.135924	10.7272	3.56752	0	0.115238	0	3.36578	16.5775	0	0.535328	3.29624	0	0	0	2.31017	0	0.823748	0	0	0	1.03085	2.83174	0.168365
mBC	CPCT	HMF002461A	ER+	12052	4.21594	10890	1057	0.396301	105	351	Wild-type	6.9174	Mutant	0.871508	Y	0	N	4.76473	3.34065	13.1069	0	6.90073	0.140374	1.83754	0	0.474251	0	4.62686	0	0.339256	0	0	2.44206	11.9859	1.48152	0	1.08898	0	0.523235	0	0	0	0.363587	0	0	0.419244	1.01364	0	0.633352
mBC	CPCT	HMF001061A	ER+	12655	4.42688	11634	988	0.809524	33	666	Wild-type	4.9593	Mutant	0.860465	Y	2	Y	7.42141	20.0664	0	0	0	0	0	0	0.687206	0	6.61802	1.83783	0.707819	1.6656	0	3.78719	24.8939	0.16838	2.62265	1.9946	0	0.0520134	2.43728	1.36549	0	0.970251	0	0	0	0	0	0.140901
mBC	CPCT	HMF003252A	ER+	25765	9.01292	24625	1048	0.492877	92	388	Wild-type	6.5009	Mutant	0.872428	Y	3	Y	2.40452	31.2543	0	0	0	1.3316	0.445729	0	0.280541	0	2.67701	0	0	0.536842	0	0.31684	40.1156	0.0477089	0.060944	0.0512896	0	0.187927	0	1.109	1.44124	0.406712	1.11438	0	0	0	1.42962	0
mBC	CPCT	HMF001902B	ER+	3492	1.22155	3060	422	0.971963	10	56	Wild-type	7.088	Wild-type	0.974063	Y	0	N	17.5475	0.0332503	2.7518	0.632098	6.07384	0	0	0.392048	0	0.691349	3.75682	0.998885	0.681402	1.11547	0	2.85199	0.132569	0	0	2.46659	0	0.0325717	5.15541	1.12948	0.0694497	2.09937	1.28741	0	0.65518	0.481183	0	0
mBC	CPCT	HMF000818A	ER+	10851	3.79581	9883	922	0.67029	46	209	Wild-type	5.3814	Mutant	0.933824	Y	0	N	4.77946	22.9025	0	0	0	0.253577	0	0	0.121	0	7.64698	1.37705	0.42143	1.31638	0	0	22.9157	0	0.472161	2.27312	0	0.15429	0	2.06781	0	0.983202	0.0340261	0	0	0	1.71834	0.386321
mBC	CPCT	HMF000077A	ER+	5213	1.82357	4539	656	1.30986	18	272	Wild-type	NA	Wild-type	0.340659	N	1	Y	8.1528	0.634783	0.520638	0	15.1787	4.99287	2.51564	0.172622	0.167769	0.176494	7.26631	1.73581	1.13646	1.64064	0	0	2.68714	0	0.406999	0	0.229095	0.239015	11.9215	1.94097	0	1.48745	0	0	0.501014	0.625974	0	0
mBC	CPCT	HMF002554A	ER+	3170	1.10891	2713	438	0.70428	19	385	Wild-type	NA	Wild-type	0.987302	Y	1	Y	13.273	2.0879	0	3.40381	32.0992	0.909344	0	0.163525	1.1	0.243342	6.26321	0.136518	0.207458	0.216666	0	0	0.346631	0	0.671903	0.535634	0	0.132329	3.84878	1.7565	0	1.35124	0	0	0.0574637	0	0	0
mBC	CPCT	HMF001341A	ER+	3710	1.2978	3345	358	0.721154	7	290	Wild-type	NA	Mutant	0.8	Y	0	N	14.6599	6.37885	0.731644	0	12.6742	3.87814	2.99989	0.470771	0	0.0838841	0	0.0499882	1.16996	0.422797	0	0	2.99898	0	0	1.70025	0	0.183328	0	0.948244	0	1.82569	0.0185192	0	0	5.16148	0	0
mBC	CPCT	HMF002862A	ER+	4100	1.43423	3632	455	1.06818	13	35	Wild-type	NA	Wild-type	0.791183	Y	0	N	11.3875	11.8789	0	1.25355	17.2929	0	0	0	0	1.39524	3.15589	2.43184	0	1.30043	0	0	5.30479	0	2.59374	1.71485	0	0.0683045	0	2.63265	0	0.492322	0.856757	0	1.43955	0	1.67564	0
mBC	CPCT	HMF002995A	ER+	8614	3.01328	7826	729	0.668192	59	500	Wild-type	NA	Mutant	0.863014	Y	2	Y	4.62428	11.5332	0	0.0428047	5.89235	3.26288	0	0	0	0	8.0743	0.679451	0.570447	0.341488	0	0	8.97942	0	0.807315	2.50246	0	0	4.84677	1.69088	0	1.23176	0.159952	0	0	1.56004	1.02156	0.0417013
mBC	CPCT	HMF001671A	ER+	11594	4.05573	10906	659	0.716146	29	77	Wild-type	NA	Mutant	0.679365	Y	0	N	6.84089	1.69848	0	0	9.17852	2.25488	1.72098	0	1.64501	0.798853	8.31987	2.08638	0.0479388	0.282738	0	0	1.50765	0	0	0.668763	6.30568	16.7759	0	1.46045	0	1.03553	0	0	0	2.80642	0.513149	0
mBC	CPCT	HMF000275A	ER+	6714	2.34864	5971	709	0.729268	34	132	Wild-type	NA	Wild-type	NA	NA	0	N	16.8262	1.65473	0.649432	0	17.1255	0	1.67888	0	0.630151	0.05658	5.07689	1.12414	1.06107	1.06928	0	0.183032	2.75546	0	1.71865	0.462245	0.269118	1.03321	10.0117	0	0.255336	1.7802	0.527712	0	0.0417116	0	0.110349	0.0182628
mBC	CPCT	HMF003382A	ER+	3457	1.2093	3036	407	0.858447	14	124	Wild-type	NA	Wild-type	NA	NA	1	Y	9.6543	2.10616	1.63345	0	0	0	0	0	0	0	1.99867	1.93094	0.493906	1.23759	0	0	1.66646	0	0	7.6349	1.12172	0	3.34371	3.3556	0	1.70244	1.92167	0	2.56844	0	1.33237	0.624114
mBC	CPCT	HMF003545A	ER+	4085	1.42898	3384	674	0.434043	27	89	Wild-type	NA	Wild-type	NA	NA	0	N	8.03133	0	2.57867	0	20.1	3.3181	1.78984	0	0	0.167993	14.5776	1.20248	0.534834	0.982103	0	0	1.36735	0	2.05325	0	0	0.248917	0.346591	3.23956	0	0.865248	0	0	3.913	0	2.70102	0
mBC	CPCT	HMF004121A	ER+	5359	1.87464	4537	799	0.4319	23	190	Wild-type	NA	Mutant	NA	NA	0	N	13.6584	1.61553	2.65069	0.0755108	13.4298	0	2.22759	1.62186	1.5266	0.516079	5.93072	0	0.236996	0.784904	0	3.10621	1.73099	0.0932588	2.77974	3.45678	0	0.952597	1.52958	2.49776	0	1.57708	0	0	1.42308	4.30271	0	0
mBC	CPCT	HMF003871A	ER+	3333	1.16592	2969	351	0.781726	13	30	Wild-type	NA	Wild-type	NA	NA	0	N	12.3626	1.70994	0	0	5.7066	5.84259	0	0	0.348966	0.352851	8.82336	0.875443	0.540267	1.55778	0	0	1.06841	0	0.1873	4.87055	0	0	4.54969	0.606989	0	1.24527	0.906424	0	0.507027	3.97523	1.09084	0
mBC	CPCT	HMF003861A	ER+	5738	2.00722	4964	755	1.42765	19	98	Wild-type	NA	Wild-type	NA	NA	0	N	14.1114	8.2277	0	2.96228	13.8789	1.13056	3.30482	0	0	0.042727	6.39261	4.35746	1.15624	1.68194	0	0	5.04425	0	3.14203	1.58328	0	0	2.809	1.62869	0	0.811778	0.394217	0	0.721633	0	0	0.800542
mBC	CPCT	HMF002063A	ER+	22225	7.77458	20999	1140	0.818182	86	318	Wild-type	5.1589	Mutant	0.930693	Y	0	N	2.63036	22.3269	0	0	0	1.94822	0.175716	0	0.76461	0	2.0792	0	0	0.420226	0	0.719048	43.2366	0.992095	0	0.668424	0	0.364782	0	0.601294	0.693743	0.28935	0.811601	0	0	0	1.40027	0
mBC	CPCT	HMF002290A	ER+	5963	2.08593	5406	526	0.730263	31	882	Wild-type	5.9188	Mutant	0.898829	Y	2	Y	7.71668	17.494	0.073881	2.29474	0	2.89211	2.41217	1.43814	0	0.0238735	0.192472	0.177846	0.706661	1.08419	0	0	11.7206	0	0.920413	3.32983	0	0.00182587	2.13611	1.69773	0	0.871619	0	0	0.82382	3.85393	0	0
mBC	CPCT	HMF000806A	ER+	4060	1.42024	3581	459	1.04911	20	23	Wild-type	6.775	Wild-type	0.612022	N	0	N	8.24719	8.00194	0	0	29.9424	1.40457	0.75076	0	1.03256	0.0709824	5.43953	0	0.99858	0.982788	0	0	7.9956	0	1.84121	2.05167	0	0.0848849	2.225	0.954962	1.07049	0	0	0	0	1.67639	1.43742	0.0802063
mBC	CPCT	HMF002199A	ER+	3304	1.15578	2927	364	1.26087	13	45	Wild-type	NA	Wild-type	0.278207	N	0	N	10.9018	2.20093	0	0	28.9476	1.67353	2.2336	0	0	0.291656	7.68129	0.638396	0.506067	0.352454	0	0	1.28113	0	0	0.47603	0	0	2.11878	4.54473	0	0.526933	0.488635	0	1.75729	1.25222	4.02797	0
mBC	CPCT	HMF001323A	ER+	2508	0.87733	2156	341	1.24342	11	8	Wild-type	NA	Wild-type	0.938889	Y	0	N	17.0434	0.599443	7.15944	0	28.4156	0	0.20821	0	0.0493102	0	2.90198	0	1.48265	0.998234	0	2.0428	1.41099	0	1.76962	1.54254	0	0.0718086	0	1.15666	0	0	0.41081	0	1.71136	0	0	0
mBC	CPCT	HMF000196A	ER+	19485	6.8161	19071	344	0.515419	70	299	Wild-type	NA	Mutant	0.466216	N	0	N	2.63211	27.3573	0	0	0	1.09277	0	0	0.368674	0.0510925	2.00984	0	0	0.580077	0	0.00583718	41.7583	0	0	0.226926	0	0.111969	0	0.933091	1.21905	0.193595	1.55923	0	0	0	0	0
mBC	CPCT	HMF002932A	ER+	4908	1.71688	4453	432	1.02817	23	131	Wild-type	NA	Wild-type	0.975684	Y	0	N	10.0956	1.83382	4.85112	0	16.6838	0	1.15894	0	0	0.809764	6.20705	1.80239	0.759209	0.186127	0	1.22435	1.11081	0	0	1.65288	0.0933288	0	0	2.83618	0	0.158769	0	0	0	2.71563	0	0
mBC	CPCT	HMF003507A	ER+	5567	1.94741	5112	433	1.10194	22	55	Wild-type	6.1197	Wild-type	0.317919	N	0	N	6.49541	10.1318	0.557152	0	20.2174	0.738392	0	0	0	0	9.99924	0.813914	0.637685	0.99363	0	0	8.0596	0	0.620167	1.59269	0	0	6.71461	2.16503	0	1.63356	0	0	0	0.783179	0	0
mBC	CPCT	HMF000492A	ER+	20692	7.23832	19634	1007	1.59536	51	306	CN Gain	7.0122	Mutant	0.355811	N	0	N	3.41115	26.9086	0	0	0	0	0	0	0.80401	0	0	0	0	0	0	0.63823	45.1648	0	1.16216	0.137348	0	0.118808	0	0.326964	1.23606	0	1.3973	0	0	0	3.02998	0
mBC	CPCT	HMF001466A	ER+	10447	3.65449	9481	900	0.642336	66	322	Wild-type	6.9384	Mutant	0.260032	N	0	N	7.21982	3.36852	13.6601	0	14.0229	0	1.42369	0	0.243965	0	4.57098	2.22444	1.77985	0	0	0.170935	5.66764	0.914468	0.707841	1.87083	0.240463	0.168846	3.62206	1.72215	0	0	0.491469	0	0	0	1.73445	0
mBC	CPCT	HMF003206A	ER+	2984	1.04384	2587	387	1.31737	10	261	Wild-type	7.2119	Wild-type	0.51773	N	2	Y	12.9149	2.94588	0	0	37.2971	0	0.74782	0	0.0870163	1.16293	3.82193	0	0.416331	1.13605	0	0.996573	2.43573	0	0	1.52023	0	0.0997212	3.43636	1.87195	0	0.457793	0	0	0	0.839315	0	0
mBC	CPCT	HMF003096A	ER+	11508	4.02564	10762	690	0.971429	56	544	Wild-type	8.106	Mutant	0.936747	Y	1	Y	3.55943	7.23587	5.80146	0	0	4.05489	1.56214	0	0.389492	0.316821	10.9179	0	0.779145	0	0	4.3987	10.2245	0	0	2.84431	3.08195	19.1935	1.25623	0.600579	0	0.227013	0	0	0.67481	0.580301	0	0
mBC	CPCT	HMF002135A	ER+	13573	4.748	12424	1106	0.693721	43	303	Wild-type	NA	Wild-type	0.957831	Y	0	N	5.88556	23.9435	0	0	0	6.22312	1.25978	0	0.658785	0.00221311	5.74795	0.0534944	0	1.47174	0	1.68295	15.3936	0	0	3.01807	0	0.180626	1.80812	1.99602	0	1.46779	0.370896	0	0	0	0	0.0971175
mBC	CPCT	HMF002578A	ER+	6407	2.24125	5856	527	0.916364	24	72	Wild-type	NA	Wild-type	0.930417	Y	0	N	11.9257	7.81379	0.0419567	0	4.87503	0	0.807495	0	0	0.45245	6.86751	2.41526	1.39621	1.40041	0	3.32944	4.70635	0	2.67937	0.482524	0	0.247917	2.58982	2.10997	0	0.292219	0.121126	0	0	2.42951	0.505692	0.501787
mBC	CPCT	HMF002692A	ER+	13426	4.69658	12271	1083	1.05894	72	563	CN Gain	4.4335	Mutant	0.725613	Y	2	Y	3.57561	4.06622	0	0	12.4092	2.23499	1.41505	0	1.2089	0	14.2672	0.99674	0.245077	0.794918	0	0.802479	6.35113	0.505845	0.0900152	0.540546	1.28644	9.12696	5.23691	0.433058	0	0.952488	0	0	0	2.9723	0	0
mBC	CPCT	HMF000781A	ER+	3932	1.37546	3442	468	1.20755	22	244	Wild-type	NA	Mutant	0.505226	N	0	N	6.99068	2.36284	0	0	31.7478	1.6461	0.767955	1.08929	0.444541	0	2.7213	0	0.413978	0.675386	0	0	1.69232	0	0	0	0	0.199124	0.933212	0	0	1.55534	0.0571703	0	0	4.94319	0	0
mBC	CPCT	HMF002093A	ER+	8433	2.94997	7573	819	0.644578	41	262	Wild-type	NA	Wild-type	0.400631	N	0	N	7.36322	1.41763	11.3934	0	3.51099	5.0722	3.12402	0.264213	0	0	2.9144	6.9335	0	0.72268	0	1.16629	2.40369	0	0	3.59776	0.00893899	0.748388	0	1.44819	0	2.4257	1.38397	0	0	1.30314	0	0.284702
mBC	CPCT	HMF000901A	ER+	10102	3.53381	8857	1174	0.536649	71	111	Wild-type	NA	Wild-type	0.715474	Y	1	Y	8.05058	11.4358	0	0	14.2803	1.04057	0.0400369	0	0	0.407474	6.69453	0	0.547665	1.10819	0	0	8.14004	0	0	0.947459	0	0.023557	5.40098	0.961398	0	1.42618	0.243387	0	0.4519	3.18609	0.80592	0.209832
mBC	CPCT	HMF003802A	ER+	73016	25.5419	72476	387	0.689956	153	92	Wild-type	NA	Wild-type	0.214674	N	0	N	0.639467	35.3186	0	0	0	0	0.0664794	0	0.0207013	0	0	0	0.0156836	0	0	0	59.2778	0.386664	0.181927	0.261012	0	0	0	0.422709	0	0.0249508	0	0	0	0	0	0
mBC	CPCT	HMF001684A	ER+	9927	3.47259	9348	481	0.835878	98	173	Wild-type	NA	Wild-type	0.965066	Y	0	N	6.58662	1.53856	18.8036	0	6.11806	0.567392	0.303732	0	0.231715	0	15.7411	1.60157	0.461567	0.111357	0	0	3.76497	0	0	1.30939	0	0.0330324	0	1.45996	0	2.14353	0.994744	0	0.054621	1.38039	1.19768	0
mBC	CPCT	HMF001191A	ER+	3781	1.32264	3278	493	1.07143	10	70	Wild-type	NA	Wild-type	0.209459	N	0	N	12.6324	5.59868	0	0	18.0387	0	0	0	0.333331	1.15161	2.83719	2.69555	0.777065	2.06697	0	0.775222	1.65494	0	4.87223	0.346254	0	0	5.87677	0.570296	0	0.554269	0.865281	0	1.984	3.33734	0	0.031198
mBC	CPCT	HMF003429A	ER+	10745	3.75873	9578	1126	0.816129	41	182	Wild-type	NA	Wild-type	0.9	Y	0	N	11.5624	4.00808	1.01194	1.02707	15.8987	0	1.48105	0.438577	1.98106	0.850466	2.8066	2.25512	1.63991	1.14826	0	0.541013	2.2218	0	3.97049	1.3986	0	2.67222	1.36163	2.32349	0	0	1.02749	0	0	1.11094	3.34054	0
mBC	CPCT	HMF001708A	ER+	62227	21.7678	61581	528	0.913043	118	49	Wild-type	NA	Wild-type	0.450549	N	0	N	1.11942	46.2327	0	0	0	0.361825	0.299106	0	0.057872	0	0	0	0	0.137199	0	0	46.2585	0	0	0	0	0.0329156	0	0.731602	0.418557	0.0869868	0.210607	0	0	0	0.410021	0
mBC	CPCT	HMF000758A	ER+	24032	8.40669	22321	1119	0.510121	592	458	Wild-type	NA	Mutant	0.935867	Y	0	N	1.00458	1.2324	0	17.8128	0	1.47351	0	0	0	0.235004	5.46226	0	0	0.0991919	0	3.71714	1.54805	0	0	6.15464	0.156793	1.85173	7.37385	2.67862	0	0.758413	1.33154	0	0	1.4656	5.2663	0
mBC	CPCT	HMF002484A	ER+	9141	3.19764	7864	1213	0.591864	64	402	Wild-type	NA	Wild-type	0.970199	Y	0	N	8.10061	3.03056	5.58593	0	0	0	0	0	0.115395	0	10.6141	0	1.38694	0.879658	0	0	3.78625	0.133448	0.560025	2.14207	0	0.179967	0.642101	1.16862	0	0.17238	0	0	0	2.0751	5.19821	0
mBC	CPCT	HMF001615A	ER+	3505	1.22609	3092	400	1.22222	13	16	Wild-type	NA	Wild-type	0.993127	Y	0	N	10.7152	5.32758	0	0	21.5365	0.84794	1.73787	0	0	0.149958	4.35819	1.49259	0.425148	1.37885	0	0	1.98369	0	1.06427	0.778885	0	0.567063	2.31075	1.97422	0	3.0015	0.565741	0	0	1.91364	0	0
mBC	CPCT	HMF003745A	ER+	6893	2.41126	6232	633	1.32721	28	88	Wild-type	NA	Wild-type	0.914163	Y	0	N	10.9641	5.24934	0	1.97037	17.057	5.08629	0.832711	2.10813	0	0.19767	8.83476	2.45461	1.14693	0.453311	0	0	2.15993	0	1.49891	2.17093	0	0.298672	1.38033	0.873263	0	0.522864	0.473995	0	0	0	1.53662	0
mBC	CPCT	HMF001392A	ER+	37584	13.1474	35099	1653	0.465426	832	71	Wild-type	NA	Mutant	0.316832	N	0	N	0.73298	1.07562	0	47.8503	0	0	0	0	0	0.0768289	5.00276	0	0	0	0	1.31013	2.15038	0	0	4.03036	0	0	4.05081	1.20531	0	0.518485	0.0248636	0	0	0	1.25263	0.419851
mBC	CPCT	HMF001729A	ER+	3947	1.38071	3323	609	0.977273	15	86	Wild-type	NA	Wild-type	0.259574	N	0	N	12.2683	4.14158	0	0	21.3034	0	0	0	0	0.375568	5.09708	1.81018	0.997003	1.83854	0	0	0.868003	0	2.83445	2.41906	0	0.216612	0	0.505156	0	1.17132	0	0	0.832875	3.17156	1.06424	0
mBC	CPCT	HMF002119A	ER+	2888	1.01026	2487	391	0.888889	10	24	Wild-type	NA	Wild-type	NA	NA	0	N	21.5294	2.41011	4.07624	0	26.6154	0	0.490811	0	1.45368	0.216689	0	2.15825	0.520205	0.680734	0	0	1.52764	0	0	1.10569	0	0.131813	2.50407	2.43496	0	0.362072	1.09856	0	0	0	0	0
mBC	CPCT	HMF004381A	ER+	7008	2.45149	6451	526	0.315	31	352	Wild-type	NA	Mutant	NA	NA	1	Y	10.5166	1.0096	5.92494	0	2.8836	5.89306	1.89838	0	0.8999	0.545706	10.8815	2.19185	0.864743	0	0	3.14371	2.12207	0	0.0898699	1.57674	1.79531	8.56227	0	0.944521	0	0	0	0	1.15341	5.42095	0.0909684	0.479126
mBC	CPCT	HMF004094A	ER+	1839	0.643305	1706	126	1	7	42	Wild-type	NA	Wild-type	NA	NA	0	N	10.8752	1.10727	4.06994	0	2.68842	0	0	0	0	0.864992	6.70945	1.14968	0.802113	0.578158	0	0	1.18681	0	0	4.25856	0	0	0	4.27174	0	3.56935	0	0	1.55283	6.69821	0	0
mBC	CPCT	HMF003825A	ER+	33705	11.7904	32344	1203	0.556274	158	549	Wild-type	NA	Wild-type	NA	NA	1	Y	3.65867	29.6117	1.08659	0	0	0	0.506687	0	0.161275	0	4.3758	0	0.568232	0.682393	0	0	34.5236	1.25785	0.62994	0.782982	0	0.318015	0	1.07763	0	0.211458	0	0	0	1.66979	0.629327	0.0176253
mBC	CPCT	HMF001160A	ER+	22740	7.95474	21873	817	0.630739	50	101	Wild-type	NA	Mutant	0.173221	N	0	N	1.7162	39.7033	0	0	0	0.595317	0	0	0.440452	0	0.708144	0	0	0	0	0.275913	37.9554	0	0.615764	0.142856	0	0.0312583	0	1.25299	0.406411	0.199998	0.86856	0	0	0	1.79856	0.00270221
mBC	CPCT	HMF002680A	ER+	4264	1.4916	3710	537	0.98155	17	221	Wild-type	NA	Wild-type	0.251073	N	1	Y	7.91444	8.23586	0	0	34.4688	0.797168	0	0	0	0.127848	7.60393	0	0.716903	0.283204	0	0	6.26368	0.253794	0	0	0	0.182928	1.81614	1.94751	0	0.906896	0.375587	0	0	0	0	0
mBC	CPCT	HMF001962A	ER+	7556	2.64318	7044	467	1.03043	45	275	Wild-type	4.845	Wild-type	0.769895	Y	1	Y	5.28061	12.894	3.3214	1.18136	0	0.505024	0	0	0.109457	0.792942	0.214008	0.780452	0	1.58607	0	2.71896	14.5664	0.621855	0	2.30415	0	0.0233298	5.84245	0	2.30177	0.757192	0.0809153	0	0	0.503368	0	0
mBC	CPCT	HMF000476A	ER+	9306	3.25535	8514	764	0.881773	28	285	Wild-type	4.0556	Mutant	0.879713	Y	0	N	5.04378	20.3362	0	0	13.9194	2.7641	0	0	0.0902915	0	6.81983	0.380007	0.734423	1.5707	0	0	18.7084	0.501315	0	0.746558	0.188345	0.683495	3.6829	1.49486	0	0.607464	0.266036	0	0	1.68849	1.86755	0
mBC	CPCT	HMF000693B	ER+	25389	8.88139	24315	943	1.08168	131	349	Wild-type	7.9519	Wild-type	0.553265	N	0	N	1.7296	2.8067	0	0	0	2.05749	2.02356	0	0.167982	0.334263	10.1068	0	0.187854	0	0.314208	4.58963	4.04399	0	0	0	19.7829	36.9716	0	0.242796	0	0	0.967183	0	0	0	0	0
mBC	CPCT	HMF001094A	ER+	54034	18.9018	53563	401	1.03553	70	47	Wild-type	6.0026	Wild-type	0.220859	N	0	N	0.643408	80.3869	0	0	0	0	0	0	0.161615	0	0.229109	0	0	0	0	0.234514	6.57535	0	0.800435	0.261595	0	0.358331	0.453248	1.61631	0	0	0.210609	0	0	0	0	0
mBC	CPCT	HMF000950A	ER+	6151	2.1517	5454	666	0.876056	31	499	Wild-type	4.6093	Wild-type	0.92132	Y	2	Y	11.9954	9.5754	2.43207	0	0	0	1.3095	0	0.971574	0	7.81645	0	1.83339	0.384955	0	1.19522	8.02225	0	0.613585	3.90431	0	0	0	1.67508	0	1.86052	0.610723	0	1.61356	0.268921	0	0
mBC	CPCT	HMF001780A	ER+	5346	1.8701	4424	873	0.914474	49	147	Wild-type	8.4931	Wild-type	0.454802	N	1	Y	12.3086	2.30887	5.49528	0	8.37306	0	1.3666	0	1.23741	0.594095	6.38232	0	2.16962	0.720105	0	0.685711	1.63548	0	0.247793	3.77383	0	0.289492	11.2218	2.74884	0	1.82271	0.0747093	0	0.0405627	2.38922	0	0
mBC	CPCT	HMF000397A	ER+	8592	3.00559	8013	545	0.769481	34	160	Wild-type	4.3366	Mutant	0.323741	N	0	N	7.20162	13.7	0.878513	0	1.82939	0	0	0	0.0938621	0.104122	13.1906	0	1.29809	0.763658	0	0.274523	14.9205	0	0.801018	2.03361	0	0.22068	7.36197	1.08555	0	0.395272	0	0	0	0	0	0
mBC	CPCT	HMF001516A	ER+	2202	0.770287	1944	242	0.833333	16	57	Wild-type	7.0752	Wild-type	0.58125	N	1	Y	4.59036	1.16236	0.0636336	0	31.816	5.78047	3.08453	0	0	0	1.83702	1.02376	0	1.05627	0	0	0.662088	0	0	1.74396	0.00929059	1.06734	0	0	0	2.35831	0.671368	0	0.221353	2.75462	0	0
mBC	CPCT	HMF001019A	ER+	7365	2.57637	6500	824	1.59119	41	785	Wild-type	NA	Wild-type	0.518857	N	3	Y	8.58005	2.63645	0	0.580394	10.5298	0.145244	2.67428	0	0	0.24277	6.9691	0.883548	1.94124	0	0	0	3.95863	0	0	0.077385	0	0.22089	0.601532	1.71126	0.814346	0.0672279	1.00885	0	0	0.310083	3.50377	0
mBC	CPCT	HMF001569A	ER+	3297	1.15333	2906	369	1.23636	22	213	Wild-type	NA	Wild-type	0.918269	Y	1	Y	9.4145	3.97964	0	0.0890385	29.8012	3.49575	1.1586	0.004452	0.223832	1.03611	4.43636	0.601499	0.4765	1.48665	0	0	2.94757	0	0	0	0	0.000226617	2.95837	1.44464	0	0.653322	0.827543	0	0	2.48124	0.973728	0
mBC	CPCT	HMF001351A	ER+	142167	49.7318	140977	918	0.755258	272	24	Wild-type	NA	Wild-type	0.290404	N	0	N	6.05505	22.4248	0	0	23.6613	0	0	0	0.126713	0.37142	0	0	0	0	0	2.37625	20.6202	0	0	2.41765	0	0	0	1.45685	0.11079	0	0	0	0	1.30797	0	0
mBC	CPCT	HMF001982A	ER+	6592	2.30596	6195	353	0.619266	44	433	Wild-type	NA	Mutant	0.439189	N	2	Y	4.8113	18.7011	0	0	8.98052	0	0.501393	0	0	0	9.14394	1.55378	0	0.215586	0	0.124272	21.8822	0	0.741462	0	0	0	2.06166	1.3995	0.0334315	0.63528	0.871296	0	0	0	2.54154	0.0783323
mBC	CPCT	HMF003003A	ER+	4752	1.66231	4306	428	0.746939	18	170	Wild-type	NA	Wild-type	0.396601	N	0	N	6.66537	11.4725	2.56348	0	16.3576	0	0.213963	0	0.425407	0.458307	4.52665	0	0.444532	2.59908	0	1.20826	6.28418	0	0	0.688769	1.78046	9.29067	5.38478	0.979315	0	0.605258	0.672658	0	0	2.34079	0	0
mBC	CPCT	HMF002147A	ER+	2063	0.721663	1759	296	1.3871	8	18	Wild-type	NA	Wild-type	0.438127	N	0	N	12.2642	0.159196	0	0	42.5961	0	0	0	0	0.989234	6.51323	0	0.365829	1.21923	0	0	0.592313	0	2.34233	0	0	0.182061	2.06749	0.811744	0	0.571085	0	0	0	0	0	0
mBC	CPCT	HMF002562A	ER+	8263	2.8905	6401	1820	1.47956	42	130	Wild-type	NA	Wild-type	0.315789	N	0	N	7.10027	1.10992	0	0	5.9466	0	0	0	2.5572	0.243038	3.64474	0.805998	2.39731	0.831351	0	7.12309	1.57307	1.5762	0	2.10086	1.94667	3.86439	9.6213	2.45914	2.93403	0	0	0	0	1.93387	0	0
mBC	CPCT	HMF000735A	ER+	9189	3.21443	7606	1504	0.504	79	140	Wild-type	NA	Mutant	0.876068	Y	0	N	11.5955	2.38921	0	0.0427456	3.7271	0	3.05805	0	3.08172	0.241145	0	4.97829	1.40542	0.602699	0	2.73089	1.13312	0	2.40224	2.89476	0	0.0280884	0.506256	2.81483	0	1.50275	3.49997	0	1.80337	0	0	0.0112267
mBC	CPCT	HMF000502A	ER+	7719	2.7002	6878	779	0.486641	62	342	Wild-type	NA	Wild-type	NA	NA	1	Y	9.206	4.00781	2.74519	0.555729	26.769	1.17268	0	0	1.14347	0	8.66468	4.08715	0.518823	0	0	0	4.12955	0	2.42282	0.481174	0	0	6.65316	0	0	0.604302	0	0	0.259959	0.253772	0	0.0494629
mBC	CPCT	HMF004030A	ER+	4086	1.42933	3810	268	1.21488	8	39	Wild-type	NA	Wild-type	NA	NA	0	N	8.08082	2.71429	4.55261	0.455553	22.3088	3.54307	1.81421	0	0	0.295609	5.76581	0	1.72437	0.566873	0	3.96782	1.94531	0	2.79396	0	0	0.191268	6.61946	0.404313	0	1.30421	0.326722	0	0	1.7922	0	0
mBC	CPCT	HMF001982B	ER+	27127	9.48936	26305	728	0.983651	94	494	Wild-type	NA	Mutant	NA	NA	2	Y	1.5164	33.6695	0	0	0	0	0.799396	0	0	0	3.89727	0	0.00578405	0	0	0.527051	43.9939	0.737897	0.594818	0.178676	0	0.112654	0.607803	0.439442	0.0666484	0.0127093	0	0	0	0.68861	0.715783	0.0494501
mBC	CPCT	HMF004276A	ER+	4073	1.42479	3643	407	0.724576	23	50	Wild-type	NA	Wild-type	NA	NA	0	N	10.3929	5.21879	4.77855	0	15.8941	3.97329	1.96602	0	0.205624	0.232193	5.09669	3.71079	0.900943	0.59591	0	0	6.8123	0	1.45098	1.1087	0	0	2.49113	1.16054	0	0.768117	1.09056	0	0.185747	0.606719	3.53383	0
mBC	CPCT	HMF004163A	ER+	3302	1.15508	2890	397	0.764444	15	16	Wild-type	NA	Wild-type	NA	NA	0	N	12.8125	0	0	0	26.5091	3.15235	1.2169	0	0	0.57484	3.1032	2.30235	0	0.399132	0	0	0.654616	0	0	2.95329	0.114087	0.265535	0	1.11454	0	1.64407	1.85701	0	1.75915	0	0	0
mBC	CPCT	HMF002081A	ER+	7990	2.795	6952	996	1.45926	42	362	Wild-type	NA	Wild-type	0.4	N	2	Y	12.1169	1.95685	2.27925	0	11.9023	0	0	0	0.707895	0	8.78451	2.04542	1.26467	0.541732	0	3.11491	4.13161	0	3.53039	0.480844	0	0.109933	0	0.480206	0	1.08606	0.496781	0	0	2.48034	0	0
mBC	CPCT	HMF000251A	ER+	12515	4.3779	12022	451	0.628159	42	132	Wild-type	NA	Wild-type	NA	NA	0	N	3.53253	25.5633	0	0	0	0.342799	0	0	0	0	5.23859	0.615116	0.632658	0.391236	0	0.392586	29.0481	0.00228548	1.03536	2.10454	0	0.000785898	3.09571	1.47546	0	0.949772	0	0	0	0	1.08233	0.265641
mBC	CPCT	HMF003531A	ER+	6039	2.11252	5654	373	1.24699	12	56	Wild-type	4.7467	Wild-type	0.194384	N	0	N	7.45734	13.3617	0	0	33.5205	0	0	0	0	0	2.60293	0.954184	0.0281012	0.826269	0	1.22343	9.01387	0	0	3.3908	0	0	0	2.17732	0	0.608316	0	0	0	1.8269	0	0
mBC	CPCT	HMF002559A	ER+	9832	3.43936	8830	930	0.663685	72	351	Wild-type	6.7799	Mutant	0.819948	Y	0	N	4.17481	8.91439	0	0	8.65328	2.20754	0	0	0.195103	0.040509	12.8529	2.5425	1.22403	0.495312	0	0	6.17398	0	0	1.41243	0.172224	1.30676	0.105861	2.34622	0	0.0505879	0.787825	0	2.46803	0	5.78397	0
mBC	CPCT	HMF000228A	ER+	6498	2.27308	5784	683	0.71608	31	787	Wild-type	7.4796	Wild-type	0.946237	Y	3	Y	7.59722	1.32008	5.93976	0.467599	4.33328	0	2.02301	0	0	0.0199092	0	2.82414	0	0.469048	0	0	3.15501	0	3.30762	4.54966	0	0.505932	3.54204	0.501216	0	1.32978	1.84687	0	0	0	0	0
mBC	CPCT	HMF001607A	ER+	7527	2.63304	6807	690	0.960227	30	507	Wild-type	8.4085	Wild-type	0.958057	Y	2	Y	7.55034	9.45158	8.39044	0	8.83488	0.736074	0.185156	0	0.495744	0.717858	3.29968	0	0.653056	1.65176	0	3.40676	5.36627	0	0	2.76084	0	0	1.82409	2.51622	0	0.844828	0.58468	0	1.27537	2.73604	0.491902	0.0584467
mBC	CPCT	HMF001219A	ER+	4001	1.3996	3620	368	0.703704	13	124	Wild-type	5.4318	Mutant	0.443213	N	0	N	14.069	7.84985	1.21381	0.815794	0	2.92979	0.0615282	0	0	0	5.20226	0	0.00799099	1.07389	0	4.70262	7.01307	0	0	4.41981	0	0.388176	3.82399	1.31171	0	2.43993	0.597846	0	0	1.02493	0	0
mBC	CPCT	HMF001721A	ER+	5277	1.84596	4916	329	0.890805	32	373	Wild-type	NA	Wild-type	0.986717	Y	1	Y	6.94405	1.14224	0	0	1.50182	0	0	0	0	0	15.8984	0	1.53477	1.85808	0	0	3.70388	0	0	3.38221	0	0	0	0.863414	0	2.14873	1.41096	0	0	0	0	0
mBC	CPCT	HMF001157A	ER+	10918	3.81925	10097	744	0.496982	77	253	Wild-type	4.1298	Mutant	0.935588	Y	0	N	7.1777	21.1417	0	0	11.549	0	0	0	0.259441	0.231974	8.142	0	1.09594	0.758878	0	0	19.5811	0	0	0.596493	0	0.266631	3.20011	1.24555	0	0.356939	0.0273855	0	0	0	0	0.0851708
mBC	CPCT	HMF000381A	ER+	6429	2.24894	5970	435	0.629213	24	473	Wild-type	3.2837	Mutant	0.784211	Y	0	N	7.5692	2.48655	0	0	8.52722	4.79351	2.09746	0	0.336286	1.13241	10.9412	0.739248	1.49518	1.23644	0	1.4689	3.21062	0	0	1.54518	0.592024	3.00832	5.09765	1.49287	0	0.935821	0.798868	0	0.945539	0	0	0
mBC	CPCT	HMF001860A	ER+	4444	1.55457	3975	447	1.11848	22	92	Wild-type	8.5758	Wild-type	0.921788	Y	0	N	8.99381	9.68921	3.19767	0	0	3.31934	1.58576	0	0.281907	0	2.75477	0	0.256467	1.60061	0	0	3.42512	0	0.00712658	4.34121	0	0.200575	4.01969	2.07782	0	0.0710166	1.64634	0	2.21634	0	1.82467	0
mBC	CPCT	HMF002201A	ER+	3745	1.31005	3390	347	1.31333	8	45	Wild-type	6.8557	Wild-type	0.231441	N	0	N	11.476	18.8782	0	0	17.6578	0	1.83206	0	0.83726	0.583529	4.21179	0	0	2.70297	0	0.406687	7.05877	0	1.39103	0.984046	0	0.269813	1.04787	2.33662	0.12187	1.18106	0	0	0	0.167736	1.58688	0.0528445
mBC	CPCT	HMF002589A	ER+	20227	7.07566	18542	1571	0.522287	114	933	Wild-type	6.5029	Mutant	0.872581	Y	1	Y	3.71949	18.1556	0	0	0	1.39819	1.29354	0	0.17204	0	4.90983	2.96273	0	1.49792	0	0	32.2102	0.333142	1.58172	1.21165	0	0.387789	0	0.619891	0.279607	1.26402	0.22455	0	0	0	0	0.119403
mBC	CPCT	HMF003264A	ER+	4223	1.47726	3690	515	0.83274	18	149	Wild-type	8.5355	Wild-type	0.388	N	0	N	12.7279	0.87963	0	0	12.7774	2.75259	1.50504	0	0.278261	0	12.0205	1.70436	0.0587742	1.09865	0	0.898621	2.84953	0	1.70123	2.56834	0	0.195976	2.89295	0.262776	0	2.0198	0.0256165	0	3.48581	0	0	0
mBC	CPCT	HMF003417A	ER+	6210	2.17234	5656	530	0.666667	24	63	Wild-type	NA	Wild-type	0.380165	N	0	N	6.45511	2.12763	13.8966	0	10.1068	0.0564166	1.73842	0.758646	0.964959	0.630303	0	2.18632	0.488905	0.567685	0	2.27042	1.562	0	2.40994	1.79339	3.88344	11.9458	0	1.63005	0	0	0.597113	0	0.663412	0	1.77367	0
mBC	CPCT	HMF002003A	ER+	20667	7.22957	19567	1040	1.38532	60	515	Wild-type	NA	Wild-type	0.909627	Y	0	N	2.35371	25.7769	0	0	0	0	0.238983	0	0.577431	0	2.80586	1.55352	0	0.155053	0	0	40.4501	0.626842	2.44586	0.827597	0	0.31067	2.02374	0.465242	0.423384	0.248622	0.374488	0	0	0	2.31721	0
mBC	CPCT	HMF001145A	ER+	13772	4.81762	12936	787	2.07422	49	141	Wild-type	9.8056	Wild-type	0.342857	N	0	N	4.41095	1.78689	0	0	0	0	0.61874	0	0.0228984	0	0.0734754	2.40033	1.59725	0.69847	0	3.80502	13.6494	0	0.155426	1.72449	1.23027	14.8991	1.30036	0	1.60012	0.524369	0	0	0	0.506177	0	0
mBC	CPCT	HMF003562A	ER+	6181	2.16219	5529	608	0.9	44	139	Wild-type	NA	Wild-type	0.244713	N	1	Y	7.13883	10.1328	8.01436	0	11.8259	2.05154	6.06083	0.0821915	0	0	0.0833211	0.213307	0.754579	0.719471	0	1.3937	7.1731	0	2.92271	0.261369	0.134849	0.144136	6.00025	1.07675	0	2.27455	0	0	0	1.71893	0.336981	0
mBC	CPCT	HMF000184A	ER+	4564	1.59654	4064	469	0.711679	31	29	Wild-type	NA	Mutant	0.933649	Y	0	N	17.9698	2.29652	0	0	25.1908	2.79551	0.713751	1.53356	0	0.119018	8.53128	3.18799	0.522951	2.14358	0	0	0.811928	0	1.46433	0	0	0	0.564885	1.8703	0	0.700869	0.884407	0	0	0	0	0
mBC	CPCT	HMF000255A	ER+	4308	1.50699	3526	765	1.42089	17	63	Wild-type	NA	Wild-type	0.254768	N	0	N	10.6999	2.47077	4.51343	0	20.4464	0	0.527386	0	1.41939	0	2.92369	2.07975	2.0045	1.60136	0	0	2.55866	0	0.511437	0	0	0	6.75461	0.384917	0	1.29633	0	0	1.45262	1.2002	0.885818	0
mBC	CPCT	HMF000354A	ER+	4223	1.47726	3664	535	0.693038	24	111	Wild-type	NA	Mutant	0.324633	N	0	N	12.1591	2.13289	0	0	23.3316	0.780084	0.392914	0	0	0.28072	7.77931	3.79275	0.660495	0.48558	0	1.30472	1.6054	0	0.272899	1.79562	0	1.20915	0	2.12387	0.402071	0.152037	1.27282	0	0	0	0.548523	0
mBC	CPCT	HMF003303A	ER+	9161	3.20463	7611	1454	0.797281	96	214	Wild-type	NA	Wild-type	0.205882	N	0	N	7.28524	5.21759	4.97176	0	6.75656	2.26661	0	0	0.554221	0	6.63844	2.47248	0.22785	2.09892	0	0	5.83101	0	1.44933	2.61763	0	0.78317	2.00513	1.84407	0.0325714	2.37104	1.12428	0	0	1.25691	3.72404	0
mBC	CPCT	HMF002721A	ER+	5409	1.89214	4391	972	0.431517	46	580	Wild-type	NA	Mutant	0.951883	Y	0	N	7.29683	1.17115	0	0	13.9065	0.731487	0.0118537	0	0.428413	0	6.16116	1.81545	0.110758	0.090781	0	0	4.43884	0	0	2.57208	0	0.422692	3.32826	2.74004	0	0.940609	0.580118	0	0	3.31336	0	0.580664
mBC	CPCT	HMF002368A	ER+	38461	13.4541	37938	455	0.743295	68	44	Wild-type	NA	Wild-type	0.30531	N	0	N	1.46918	42.9874	0	0	0	0.154821	0.0203323	0	0.0834838	0	0	0	0	0.245093	0	0	47.002	0	0	0	0	0	0	0.904708	0.355534	0	0.254682	0	0	0	1.21463	0
mBC	CPCT	HMF004062A	ER+	4003	1.4003	3578	404	0.896714	21	43	Wild-type	NA	Wild-type	NA	NA	0	N	20.6989	0.157491	0.963607	0	21.5208	0.0202675	1.74703	0	0	0.518231	3.33298	1.41415	0.753524	0.769248	0	0	0.56852	0	4.7438	1.64705	0.0814521	0.115617	1.39853	1.07289	0	0.158886	0	0	0.893309	3.67372	0	0.0833553
mBC	CPCT	HMF002831A	ER+	5166	1.80713	4577	564	0.602273	25	152	Wild-type	NA	Mutant	0.829352	Y	0	N	9.21001	5.73181	0	0	10.5505	0	0.893289	0	0.250671	0.144864	4.70082	1.51097	1.34335	0.636265	0	0	6.65402	0	2.20035	2.6915	0	0.414572	6.23327	1.91217	0	2.1262	0.693361	0	1.79079	0.0270946	0	0.0334149
mBC	CPCT	HMF001535A	ER+	12317	4.30864	10955	1318	0.631188	44	577	Wild-type	NA	Mutant	0.822635	Y	0	N	3.04861	25.7082	3.23051	0	0	2.11995	0.0572214	0	0.566652	0	0	0	1.05508	2.08286	0	0	22.2199	0	0.452593	2.1238	0	0.165182	0.307474	1.37753	0	0.740278	0.0773541	0	0	1.71456	0	0
mBC	CPCT	HMF001698A	ER+	43648	15.2686	42634	913	0.755769	101	556	Wild-type	NA	Mutant	0.944882	Y	3	Y	1.21532	52.5855	0	0	0	0.523953	0	0	0.221166	0	0.616006	0	0.0530508	1.06083	0	0	28.831	0.507457	0.230076	0.463709	0	0	0	1.52165	0	0.208195	0	0	0	2.17362	0	0.0195664
mBC	CPCT	HMF002878A	ER+	7158	2.50396	6342	781	1.09946	35	134	Wild-type	NA	Wild-type	0.980344	Y	0	N	7.78311	1.58494	0.398882	2.11645	0	0	2.03611	0.0903344	0	0.53566	2.66349	1.17141	1.62721	0.00518721	0	0.963119	0.811695	0.786361	0.258267	4.56169	0	0.513783	10.9794	1.88033	0.175931	0.143174	0.075852	0	0	3.72313	2.74785	0.200081
mBC	CPCT	HMF000984B	ER+	38682	13.5314	37925	656	0.782609	101	124	Wild-type	NA	Mutant	0.207143	N	0	N	1.35505	35.9644	0	0	0	0.416198	0	0	0.066796	0	0	0	0	0.51949	0	0	48.1038	0	0.252551	1.01463	0	0	1.38534	1.07238	0	0.0554489	0	0	0	0.940116	0	0
mBC	CPCT	HMF001172A	ER+	23219	8.1223	22387	737	0.775904	95	308	Wild-type	NA	Mutant	0.916968	Y	1	Y	3.47031	31.2941	0	0	0	0.560879	0	0	0.0902624	0	7.13935	0	0.619809	0.463897	0	0	29.4959	0.52644	0.486358	0.685962	0	0.926754	1.05064	1.39046	0	0.516848	0	0	0	0.731515	0	0.101985
mBC	CPCT	HMF003034A	ER+	3815	1.33453	3312	496	0.75265	7	248	Wild-type	NA	Wild-type	0.52649	N	0	N	12.6642	1.72325	3.43883	0.320707	7.00568	0	1.66401	0	0.528753	1.24563	4.27735	1.62333	1.51518	1.17938	0	0	2.19198	0	0.864293	3.80092	0	0.0547172	0.575948	2.68729	0	1.8706	1.15502	0	1.53395	3.11237	0	0
mBC	CPCT	HMF001690A	ER+	6297	2.20277	5754	498	0.817518	45	853	Wild-type	NA	Wild-type	0.507163	N	2	Y	6.89397	3.22918	2.22455	0	1.32572	0.132984	1.709	0	0	0.505617	3.89429	3.20349	0.94093	0.375908	0	0.460139	5.78525	0	0	0.662682	0	0	5.22206	0.585853	0	1.23476	0	0	1.54105	1.99091	1.20345	0.220547
mBC	CPCT	HMF002569A	ER+	8307	2.90589	7689	581	0.545213	37	305	Wild-type	5.9757	Wild-type	0.93617	Y	0	N	10.1559	8.13193	0	0	18.3708	0	0.834987	1.87731	0.362133	0.924037	3.86685	1.71232	0.595077	0.242576	0	2.43693	6.88661	0	1.61427	0.138782	0.224251	0.400756	0.576509	0.905854	0.375813	0.245443	0.866342	0	0	1.57955	0.595778	0
mBC	CPCT	HMF001148A	ER+	25127	8.78974	24071	963	0.680628	93	113	Wild-type	NA	Wild-type	0.483871	N	0	N	5.75634	27.5453	3.5393	0	0	0.237254	0	0	0.248915	0	0	0	0	1.50753	0	0	41.9318	0.678087	0	2.06708	0.13296	0.000179975	0	1.24976	0	0.699815	0	0	0	1.84563	0	0
mBC	CPCT	HMF004078A	ER+	5862	2.0506	5418	420	1.02899	24	158	Wild-type	NA	Mutant	NA	NA	0	N	10.3231	17.7549	0	0	10.1811	0	0	0	0.115068	0.0902556	2.08863	1.11672	0.485861	2.66745	0	1.84956	10.4	0	2.95478	1.21926	0	0.355089	10.9148	0.768669	0	0.327702	0.305674	0	0.0431558	2.24989	0.176393	0
mBC	CPCT	HMF000014A	ER+	9527	3.33266	8175	1287	0.718291	65	508	Wild-type	NA	Mutant	0.937405	Y	2	Y	10.1266	0.782088	3.98046	0	8.37884	0	0.605997	0.406389	0.499588	0	4.10788	0.418647	0.756491	1.77517	0	1.79409	1.23525	0.219542	1.61949	2.79306	0.267406	2.44241	3.88042	0.714677	0.165188	0.283804	0.0574865	0	0	2.5746	0.943315	0
mBC	CPCT	HMF000366A	ER+	14570	5.09677	13840	681	0.270522	49	322	Wild-type	NA	Wild-type	0.48996	N	1	Y	2.84334	28.6171	0	0	0	0.78592	0	0	0.14536	0	0.802713	0	0	0	0	0	43.1339	0	0.637732	1.81999	0	0.0839266	0	2.17448	0.680451	0.295723	0.891715	0	0	0	2.51351	0
mBC	CPCT	HMF001225A	ER+	4741	1.65846	4349	364	0.838384	28	184	CN Gain	NA	Wild-type	0.343115	N	0	N	10.1654	0.712284	0	2.75124	24.7933	0.658458	0.375216	0.211141	0	0.114723	13.6102	2.6551	0.457117	1.00481	0	0.485374	2.67626	0.113815	0	0	0.0747633	1.08105	0.156479	1.42913	0	1.87481	0	0	0	1.09242	0	0.212331
mBC	CPCT	HMF003025A	ER+	24696	8.63897	23897	716	0.817259	83	277	Wild-type	NA	Mutant	0.966321	Y	0	N	2.63199	32.0861	0	0	0	0.525389	0	0	0.0938043	0	1.91279	0	0.131754	0.852226	0	0.9112	34.336	0.451602	0.305116	1.22941	0	0.811651	3.89625	0.963783	0.0833869	0	0	0	0	2.76818	0	0.0145431
mBC	CPCT	HMF000851A	ER+	6773	2.36928	6376	354	0.580357	43	404	Wild-type	NA	Mutant	0.726012	Y	1	Y	7.05048	7.19983	4.22879	0	0	0	2.03111	0.317731	0	0.320005	0	0	0.735658	1.16569	0	0	18.2298	1.23717	0.558258	4.56503	0	0.726338	0	0.536493	0	1.0483	0	0	0	2.55862	1.99353	0.071979
mBC	CPCT	HMF002540A	ER+	6050	2.11637	5419	594	0.827692	37	221	Wild-type	NA	Wild-type	0.186786	N	0	N	7.081	0.147417	1.15749	0	5.35945	3.597	2.85215	0	0.694529	0	9.30823	0	0.925945	0.0169923	0	4.56316	4.77614	0.230733	0.389161	2.21839	3.2943	12.9632	1.82746	2.57472	0	0.901598	0.208797	0	0	1.2432	0	0
mBC	CPCT	HMF002280A	ER+	6039	2.11252	5072	889	0.271817	78	164	Wild-type	NA	Mutant	0.923913	Y	0	N	10.3766	6.61691	0	0	14.8122	0	1.02352	0	0	0.963528	2.975	0	0.939062	1.677	0	0	5.62017	0	0.734875	0.0469445	0	0	12.9667	0.532262	0	0	0.775604	0	0	2.63215	0.962403	0
mBC	CPCT	HMF001076A	ER+	8491	2.97026	7667	779	0.495202	45	496	Wild-type	NA	Mutant	0.796502	Y	0	N	7.52283	1.43569	0	0.069266	13.6654	0	1.53944	0.0371888	0	0.39452	8.08696	3.79204	0.301279	0.905228	0	0	4.18183	0.977139	2.32335	0.190278	0	0	5.11072	1.86088	0	0.235559	0.40849	0	0	0.958991	0.715522	0.296352
mBC	CPCT	HMF000828A	ER+	4764	1.66651	4358	389	0.916256	17	213	Wild-type	NA	Wild-type	0.2287	N	0	N	10.8513	8.33514	0	0	13.0977	0	0.689552	0	0.698773	0.19135	6.56998	0.734224	0	1.02757	0	0.0269707	5.48544	0	3.37182	2.40526	0	0	0	2.72746	0	1.96415	1.32654	0	0	0	0	0
mBC	CPCT	HMF002809A	ER+	12107	4.23518	11349	685	0.695545	73	859	MS Mutant	NA	Wild-type	0.915531	Y	2	Y	6.11978	4.87726	1.55778	0	2.0451	1.39026	4.43882	0	0	0.184815	7.31062	0	1.12144	0	0	3.43035	5.65874	1.61886	0	0	0.915672	1.64731	5.90236	1.45575	0	0.525598	0.327834	0	0	2.14581	0.0945556	0.466069
mBC	CPCT	HMF003645A	ER+	3678	1.28661	3165	503	1.27602	10	69	Wild-type	NA	Wild-type	0.286089	N	0	N	8.57323	2.577	8.54101	0	14.7049	0.782229	0.453776	0	0.201339	0.312072	4.94141	2.31577	1.04109	1.37805	0	0	1.97791	0	3.40297	1.09206	0	0	10.2127	1.0308	0	0.11896	0.424836	0	0	0	4.34947	0
mBC	CPCT	HMF002801A	ER+	25894	9.05804	25345	501	1.27727	48	180	Wild-type	NA	Mutant	0.370909	N	0	N	2.6924	35.1248	0	0	0	0.0749162	0.0428216	0	0.242532	0	0	0	0	0.465694	0	0	49.5017	0	0.111573	0.667498	0	0	0	0.656088	0.756263	0.241287	0.390046	0	0	0	1.49094	0.0648374
mBC	CPCT	HMF003283A	ER+	18709	6.54464	18120	562	1.28455	27	31	Wild-type	NA	Wild-type	0.283636	N	0	N	3.10845	44.3649	0	0	0	0	0.109403	0	0.331432	0	1.56329	0	0	1.79074	0	1.3036	27.1603	0	0.792203	1.33926	0	0	1.95029	2.01817	0	0.0775782	0	0	0	1.10025	0	0
mBC	CPCT	HMF002075A	ER+	45375	15.8727	43107	2125	0.854276	143	443	Wild-type	NA	Mutant	NA	NA	2	Y	1.93508	39.3475	0	0	0	0.831311	0	0	0.255858	0	3.63021	0.079354	0	1.45128	0	0	32.7953	0.0621693	0.425626	0.905723	0	0	1.69282	0.591935	0	0.271768	0	0	0	0.859568	0	0.151877
mBC	CPCT	HMF003099A	ER+	4234	1.48111	3367	822	0.306836	45	195	Wild-type	NA	Wild-type	0.314894	N	1	Y	16.0802	1.13206	8.09515	0.314883	29.479	0	1.11627	0	0	1.2942	2.47603	0.763413	0.947478	0.543336	0	0	0.0935562	0	3.87759	0.760327	0	0.349058	1.61487	1.21856	0	1.04589	0.155857	0	1.35566	0	0	0
mBC	CPCT	HMF000171A	ER+	29566	10.3426	28455	993	0.464602	118	921	Wild-type	NA	Wild-type	0.913514	Y	3	Y	5.31292	25.3694	4.35792	0	0	0	0.301457	0	0	0	5.26891	0.48447	0.708001	0.537013	0	0	26.6464	0.613024	1.31622	1.24513	0.39549	1.5499	0	1.67319	0	0	0	0	0	2.35868	0	0.0682593
mBC	CPCT	HMF003443A	ER+	13195	4.61578	12135	993	0.625205	67	506	Wild-type	NA	Mutant	0.971264	Y	1	Y	4.94712	26.1645	0	0	1.35532	0	1.7008	0	0.233	0	6.21598	1.27941	0.713327	0.596119	0	0	26.4653	0.762722	1.32985	0.525991	0	1.02481	2.25622	0.631013	0	0	0.128766	0	0	0	3.6998	0.0687416
mBC	CPCT	HMF002363A	ER+	5206	1.82112	3994	1146	0.364286	66	146	Wild-type	NA	Wild-type	0.284746	N	0	N	18.3251	1.53483	0	0.863252	0	0	1.6731	0	0.384562	0.828837	5.70259	2.16937	1.10153	1.47414	0	0	1.4466	0.570429	2.06762	5.12792	0.244144	0.105996	1.26646	2.11957	0	1.54526	1.11135	0	0	0	3.56232	0
mBC	CPCT	HMF002151A	ER+	5673	1.98449	5272	380	0.775701	21	11	Wild-type	NA	Wild-type	0.902027	Y	0	N	7.38253	30.4566	0	0	0	2.11776	0	0	0	0.0791521	2.98721	0	0.215233	2.2818	0	0	19.293	0.00861827	0.131953	1.34241	0	0	0.686283	2.065	0	0.645602	0.059219	0	0	2.54283	2.44844	0
mBC	CPCT	HMF002524A	ER+	3714	1.2992	3278	422	1.33149	14	230	Wild-type	4.268	Wild-type	0.487671	N	0	N	10.1741	5.4359	0	0	5.11355	3.05612	1.95042	0	0.995724	0	3.0831	1.34223	1.40883	1.12702	0	0	4.23651	0	0.0445147	1.13175	0	0.0356116	18.4648	0.508472	0	1.74929	1.04986	0	0	0	0	0
mBC	CPCT	HMF001349A	ER+	6291	2.20067	5809	437	0.820833	45	94	Wild-type	NA	Wild-type	0.948598	Y	0	N	7.80741	1.28533	0	0	6.03684	0	1.43034	0	0.976231	0.180875	20.601	1.34333	0.978677	0.707801	0	0.0476716	2.82728	0	0.771959	0.922959	0	0.453652	1.25018	1.88222	0	0	0	0	0	0.555034	0	0
mBC	CPCT	HMF004315A	ER+	3004	1.05084	2459	528	3.47458	17	80	Wild-type	NA	Wild-type	NA	NA	0	N	13.5601	2.29437	1.7476	0	20.5902	0.228516	2.91418	0	1.60416	0.0662682	8.1724	0.0270565	0.955089	0.615743	0	0	4.41756	0	0.523367	0.754348	0	0	0	1.14837	0	1.70378	0	0	0	1.23296	0	0
mBC	CPCT	HMF004286A	ER+	9824	3.43656	8608	1127	1.71566	89	416	Wild-type	NA	Mutant	NA	NA	0	N	5.45184	6.73743	8.22774	0	7.84459	0	1.37605	0	0.876373	0	6.2734	0	1.4807	0.528024	0	0.295422	7.7863	0.27871	1.88188	1.59378	0	1.24427	0.998208	0	0.824235	0.916126	0.484424	0	0	1.71153	0.233714	0.0313661
mBC	CPCT	HMF004004A	ER+	14381	5.03065	13828	526	0.80137	27	252	Wild-type	NA	Mutant	NA	NA	0	N	6.43706	27.8962	0	0	0	0.661259	0	0	0.515714	0	0.868879	0	0	1.60675	0	0	41.2198	0.292939	0	0.547102	0	0.0184815	0	1.62149	0.805459	0.104455	0.842523	0	0	0.343449	3.13561	0
mBC	CPCT	HMF001502A	ER+	10979	3.84059	9124	1802	0.904863	53	426	Wild-type	6.3322	Wild-type	0.895745	Y	0	N	7.95502	0.618989	1.44604	1.90218	15.2314	0	0.737727	0	1.0448	0	12.6786	0.262355	1.78603	0.600379	0	0	2.40611	1.37686	1.57659	0.118069	0	0.805164	8.05417	0	0	0.173621	0	0	0	0	0.18087	0
mBC	CPCT	HMF001275A	ER+	17514	6.12662	16860	577	0.506527	77	220	CN Gain	7.2754	Wild-type	0.299803	N	0	N	4.03266	24.1415	0	0	0	1.509	0.718205	0	0.481988	0	0.316855	0	0	1.59492	0	1.53663	42.6096	0	0.792818	0.0961946	0	0.145822	0	0.893195	0.696141	0.978535	1.17498	0	0	0	0	0
mBC	CPCT	HMF002448A	ER+	1836	0.642256	1578	255	1.10744	3	9	Wild-type	8.2895	Wild-type	0.301587	N	0	N	14.1459	1.11293	6.02692	0.391821	29.4604	0	0	0	0	0	8.41916	0.946056	0.383526	1.18703	0	0	0.188464	0	4.91442	0.0243034	0	0	3.60119	0	0	0.808493	0	0	0	0	1.67633	0
mBC	CPCT	HMF002463A	ER+	7110	2.48717	6801	258	0.911111	51	1435	Wild-type	NA	Wild-type	0.772727	Y	4	Y	6.99492	6.11552	4.21247	0	2.89063	0	2.61519	0	0	0.408381	2.12029	0	1.09919	1.46346	0	1.52753	5.13497	0	0.747767	1.24556	0	0	1.205	1.32788	1.55005	0.966306	0.732288	0	0.603837	2.43099	0	0.199704
mBC	CPCT	HMF002412A	ER+	3646	1.27542	3078	550	0.785714	18	156	Wild-type	NA	Wild-type	0.971108	Y	1	Y	10.2013	0.626911	0	0.491003	16.7629	3.09345	0.594244	0	0	0.645136	8.68234	6.62674	0	1.83135	0	0	1.19701	0	0	1.80621	0.0183029	0.0284785	5.14284	4.49714	0	1.72078	0	0	1.46824	0.593747	5.17	0
mBC	CPCT	HMF003730A	ER+	4106	1.43633	3690	400	1.0202	16	75	Wild-type	NA	Wild-type	0.595294	N	0	N	9.41214	10.5306	0	0	20.3063	0	1.96778	0.595767	0.320634	0.0308028	4.85613	0	0.0973219	1.0698	0	0	4.50163	0	1.4705	0	0	0.0305031	3.01647	1.00202	0	1.26921	0.940776	0	0.74246	0	0	0
mBC	CPCT	HMF001174A	ER+	39952	13.9757	39057	814	0.75431	81	163	Wild-type	NA	Wild-type	0.98324	Y	1	Y	3.3103	47.0361	0	0	0	0.695148	0.326456	0	0.394715	0	0	0	0	2.84989	0	0.609698	30.9953	0	0	0.254056	0	0.419086	0	1.31375	0.504997	0	0.465096	0	0	0	1.14121	0
mBC	CPCT	HMF003337A	ER+	22683	7.9348	21495	927	0.563238	261	1710	Wild-type	NA	Wild-type	NA	NA	2	Y	3.07044	1.58994	12.2083	0.447522	14.6867	1.23947	0	0	0	0	21.4641	2.44754	0.380986	0.0550892	0	0.520362	2.68376	0.868697	0.329529	0.233687	0	0.259629	0	1.16567	0	0	0	0	0.144219	0.395089	0	0.125368
mBC	CPCT	HMF000452A	ER+	5828	2.03871	5080	603	0.914286	145	250	CN Gain	5.3885	Mutant	0.34321	N	0	N	8.59314	0.143142	0	0.557099	16.7409	2.80374	1.18351	0	0.497667	0.125098	4.46641	3.11149	0	0.174089	0	0	1.8384	0	0.234898	1.37792	0	0.184614	4.22845	1.15616	0.136277	2.26397	0.716122	0	0	1.75856	0	0
mBC	CPCT	HMF003691A	ER+	8444	2.95382	6707	1655	0.300079	82	926	Wild-type	5.6778	Mutant	0.689655	Y	0	N	6.25579	1.36144	5.59849	0.0971138	13.4536	4.24244	0	0	0.209193	0	9.11516	0.253196	1.13995	0.919528	0	0	1.41356	0	0	2.83666	0.705803	0.553738	4.42764	0.572929	0	2.34794	1.02742	0	0	0.583557	0	0
mBC	CPCT	HMF003331A	ER+	16594	5.80479	14994	1515	0.702247	85	493	Wild-type	NA	Wild-type	0.830287	Y	1	Y	6.55874	8.60202	3.62514	0	1.75619	2.77005	1.29543	0	0.781975	0	6.24247	3.61821	1.37827	0.941161	0	0	11.8008	0.903973	0	2.90807	0	0	11.8073	2.04079	0	1.29193	0	0	0	3.2208	0	0.303451
mBC	CPCT	HMF003665A	ER+	8216	2.87406	7735	446	0.664179	35	533	CN Gain	NA	Wild-type	0.929293	Y	1	Y	8.07411	17.0605	1.83609	0	0	0	0	0	0	0	7.17631	2.09385	1.30064	1.16956	0	0	12.6492	0	0.187178	1.40757	0	0	9.60628	2.23759	0	0.100388	0	0	0	3.68384	2.14418	0
mBC	CPCT	HMF001775A	ER+	47429	16.5913	46594	723	1.62909	112	68	Wild-type	7.7758	Wild-type	0.422819	N	0	N	1.38966	37.6137	0	0	0	0	0.428283	0	0.34975	0	0	0	0	0.224726	0	0	51.4118	0	0.699125	0.324564	0	0.0472539	0.606893	1.14268	0.154121	0.309028	0.141694	0	0	0	0	0
mBC	CPCT	HMF003064A	ER+	3566	1.24743	2993	548	0.343137	25	77	Wild-type	4.5235	Wild-type	0.4329	N	0	N	8.36818	11.0468	0	0	31.159	0.291324	0.278435	0	0	0	5.97113	1.92839	0	0.991716	0	0	6.61832	0	0	2.36673	0.161808	0	0	1.68613	0	1.53812	0.465245	0	0	2.32253	0	0
mBC	CPCT	HMF000390A	ER+	5506	1.92607	4321	1114	0.446753	71	305	Wild-type	NA	Wild-type	0.959032	Y	0	N	9.27011	4.13901	0	0	2.42212	0	1.22352	0	0	0.0655051	6.15755	0	1.28541	1.74248	0	2.85132	3.08016	0.597474	0	1.41519	0	0.465972	2.61127	1.37113	0	0.992896	1.82575	0	0	0	0	0
mBC	CPCT	HMF000101A	ER+	3610	1.26282	3179	424	1.05825	7	48	Wild-type	NA	Wild-type	0.347926	N	0	N	9.61467	1.33441	0.717054	0	27.4869	4.60353	0.463505	0	0.311856	0	6.45665	1.30459	1.24091	0.730392	0	0	0.853551	0	0	1.76512	0	0.399229	4.86832	1.71395	0	1.72265	0.133089	0	0	2.2469	0	0
mBC	CPCT	HMF000867A	ER+	7919	2.77016	6988	895	0.744639	36	159	Wild-type	NA	Wild-type	0.880266	Y	0	N	9.52301	0.557439	0	0	3.35137	1.40774	0	0	0.433416	0.015228	10.2178	2.0783	1.13619	1.76168	0	0	1.8901	0	1.78609	2.58014	0	0.297062	17.0407	2.0776	0	1.05468	0.775707	0	0	1.36307	1.84034	0
mBC	CPCT	HMF000360A	ER+	7839	2.74218	6430	1322	0.444809	87	1072	Wild-type	4.465	Mutant	0.902834	Y	2	Y	12.458	2.21842	0	0.689394	23.155	1.65139	2.32751	0	0	0	4.73864	2.52009	0.668859	0.0417117	0	3.263	4.03365	0	1.08159	0.916749	0	0	0.353866	2.43054	0	2.17781	0.954567	0	0.768836	0	0	0
mBC	CPCT	HMF000708A	ER+	18595	6.50476	17097	1180	1.01365	318	182	Wild-type	NA	Mutant	0.423423	N	0	N	4.86313	25.9291	0	0	10.8092	2.26975	0.959882	0	0	0.239352	4.06592	0	0	1.84334	0	0.500046	20.5835	0	0	0	0	0.248119	0	2.19354	0.0235374	0.392073	0.298671	0	0	0.339798	0	0
mBC	CPCT	HMF001252A	ER+	25295	8.84851	23787	1404	0.432653	104	987	Wild-type	NA	Wild-type	NA	NA	1	Y	4.47704	25.4398	0	0	0	1.30152	0	0	0	0	5.98549	0	0	0.228031	0	1.07641	24.2185	0	0.611967	1.00726	0.0311069	0.0743418	0	1.79369	0	0.640341	0	0	0.181919	1.57133	0	0.129888
mBC	CPCT	HMF004135A	ER+	5383	1.88304	4821	543	1.11284	19	523	Wild-type	NA	Wild-type	NA	NA	1	Y	11.5893	2.53733	1.78551	1.46181	0	4.86359	1.40209	0	0.64292	0.572409	0	0	1.80497	1.04232	0	2.32061	6.60871	0	0.43259	3.24601	0	0.710766	1.71578	1.15983	0	1.19243	0.915088	0	0.700674	0	1.98211	0.337146
mBC	CPCT	HMF003804A	ER+	5479	1.91662	4985	459	0.621908	35	394	Wild-type	3.6615	Mutant	0.490338	N	1	Y	9.84367	4.04795	0	0.792402	20.8312	2.79645	3.49879	0	0.750865	0.3468	4.42448	0.715509	0.408786	0	0	0	2.70277	0	0	0.731997	0	0.354579	2.69961	1.05841	0	0	0.549038	0	0	0.336782	3.09924	0.0587779
mBC	CPCT	HMF002268A	ER+	5795	2.02716	5172	600	0.639344	23	441	Wild-type	NA	Mutant	0.908616	Y	2	Y	13.5513	3.26548	8.20691	0	0	0	0.495769	0	1.25332	0.375441	6.12657	0.213778	0.550686	1.46343	0	3.77649	4.7907	0	4.00525	3.21585	1.85894	6.58738	2.30392	1.15761	0	1.20241	0.295611	0	0	0.88293	0	0
mBC	CPCT	HMF000903A	ER+	14693	5.13979	13428	1194	1.12456	71	125	Wild-type	NA	Wild-type	0.328947	N	0	N	2.78959	7.33467	2.72863	0	0	5.0295	1.8389	0	0.669289	0	5.34903	0.484314	0.542148	2.08544	0	2.84163	7.15612	0	0	1.92792	0.79102	11.009	14.548	1.95964	0	0.661224	1.31438	0	0.0728382	0	0	0
mBC	CPCT	HMF002241B	ER+	7643	2.67362	6861	760	1.03209	22	152	Wild-type	NA	Mutant	0.941267	Y	0	N	5.90715	12.9013	0	0	0	1.01551	0	0	0.725116	0.457002	1.62412	0	1.37321	1.68453	0	0	11.6994	0	0.771518	3.11207	0	0	19.869	1.5027	0	1.13529	0.201267	0	0	2.07365	1.79953	0
mBC	CPCT	HMF000989A	ER+	8473	2.96396	7777	639	0.741144	57	548	Wild-type	NA	Wild-type	0.555012	N	2	Y	3.94358	10.8752	9.5639	0	8.41848	2.58191	1.49918	0	0.362471	0.145434	8.78974	0	1.02277	0.887446	0	0	10.0607	0	0	2.08264	0.619232	8.99338	0.385844	1.27896	0.487963	0	0	0	0	3.7737	1.27609	0
mBC	CPCT	HMF003676A	ER+	19152	6.69961	17638	1317	1.22843	197	332	Wild-type	NA	Mutant	0.384743	N	0	N	2.41283	4.73402	2.01807	0	0	1.0211	0	0	0.807931	0	0.376174	7.86035	0.0087819	0.354823	0	1.35199	14.3166	0	0.0273621	0.483731	0.0532919	12.2589	0	0	0.00923016	0.52767	0	0	0	0.0642266	0	0
mBC	CPCT	HMF004023A	ER+	10362	3.62476	9864	447	0.854772	51	780	Wild-type	NA	Wild-type	NA	NA	1	Y	5.70898	19.8024	5.52496	0	0	1.82825	1.79478	0	0	0	1.47175	0	0.389774	0.76224	0	0	18.5829	0	0.557382	2.41933	0	0.215847	0	3.68746	0	0.232812	0.959823	0	0	0.260458	1.7701	0
mBC	CPCT	HMF003325A	ER+	4380	1.53218	3803	548	0.943262	29	166	Wild-type	NA	Wild-type	0.573913	N	0	N	16.4311	2.58548	3.10071	1.55798	24.0715	0	0	0	0.837552	0.0650713	0.734286	1.60903	0.320685	0.684586	0	5.58079	2.06018	0	2.69825	0	0	0.0403359	3.6618	0.941297	0	0.146987	0.954072	0	0.953421	1.48755	0	0
mBC	CPCT	HMF001427A	ER+	8152	2.85167	7190	906	0.477977	56	63	Wild-type	NA	Wild-type	0.292857	N	0	N	10.2561	3.33313	1.36454	0	14.6048	2.08052	0	0	0.669197	0.338872	7.95653	0.34807	1.31548	0.291799	0	0	3.39522	0.193319	0	1.62469	0	0.124518	3.33634	1.01979	0	1.41686	0.881005	0	0.409661	0	0	0.00818798
mBC	CPCT	HMF002197A	ER+	8135	2.84572	7359	681	0.685644	95	160	Wild-type	NA	Wild-type	NA	NA	0	N	6.26836	1.42886	10.5632	0	11.0021	3.11465	0	0	0	0.0273841	15.2983	0	0.861485	0.44859	0	2.48298	3.057	0.68794	1.43231	3.12875	0	0.297451	0	2.01312	0.0223337	0.0405967	0.534917	0	0	0.714416	0.574648	0
mBC	CPCT	HMF004101A	ER+	5998	2.09818	5179	789	0.94335	30	226	Wild-type	NA	Wild-type	NA	NA	0	N	20.328	1.04596	0	0	9.57113	0	0.674903	0	2.2233	0.0464945	2.99471	0.136117	2.64875	1.46212	0	0	2.09997	0	3.65851	1.4304	0	0.994082	2.66826	1.17563	0	0.104576	1.40932	0	0.410943	0	6.2788	0.133866
mBC	CPCT	HMF003851A	ER+	14135	4.9446	13688	417	1.00481	30	225	Wild-type	NA	Wild-type	NA	NA	1	Y	2.70059	45.158	0	0	0	1.39734	0.741235	0	0.394162	0	1.77248	0	0	0.870598	0	0.851447	29.2125	0	0	1.48166	0	0.0553038	0	1.46083	0.195238	0.581078	0.513102	0	0	0	0	0
mBC	CPCT	HMF001779A	ER+	18614	6.51141	17008	1473	0.427326	133	926	Wild-type	3.683	Wild-type	0.920849	Y	3	Y	3.5837	23.1603	0	0	10.1726	0.318434	1.57339	0	0.636011	0.14963	4.82224	2.09842	0.56102	0.421814	0	0	21.8033	0	0.10059	0.492156	0.18109	3.02454	0	1.26271	0.49994	0.285634	0.195736	0	0	0.755632	0	0
mBC	CPCT	HMF001924A	ER+	29752	10.4076	28973	664	0.804348	115	95	Wild-type	NA	Mutant	0.390244	N	0	N	2.29765	35.5477	0	0	0	0.386501	0.0818434	0	0.357601	0	0	0	0.44373	0.907601	0	0	44.2551	0.24271	0.177576	1.0237	0	0	0	1.68856	0	0.228736	0	0	0	1.77815	0	0.0271282
mBC	CPCT	HMF002481A	ER+	4678	1.63642	4134	513	1.08537	31	314	Wild-type	NA	Mutant	0.430678	N	1	Y	11.0166	7.36948	0	0	24.9571	1.01083	2.39681	0.566178	0.411455	0.340024	4.37224	1.15566	1.10127	0.28332	0	0	4.69181	0.950127	1.47329	0.721321	0	0.0424999	5.86293	1.92543	0	0	0.494205	0	0	1.76428	3.25921	0
mBC	CPCT	HMF003792A	ER+	8438	2.95172	7031	1373	0.78776	34	448	Wild-type	NA	Wild-type	0.356436	N	2	Y	11.061	1.76847	3.9764	0	16.0502	0	0.447451	0	0.241047	0.103565	7.69257	2.51432	1.53467	1.14015	0	1.65332	4.40459	0	4.62827	0.688539	0	0.165811	1.61547	0.00642899	0	0.578217	0.779847	0	0	0	3.385	0.382804
mBC	CPCT	HMF002526A	ER+	19405	6.78811	18805	562	1.76847	38	184	Wild-type	NA	Wild-type	0.236074	N	1	Y	1.91416	42.6248	0	0	0	0.0633569	0.673669	0	0.113227	0	0	0	0	0	0	0	34.597	0	0.652693	0.548353	0	0	0	0.446484	0	0.476852	0	0	0	1.55836	0	0.0150071
mBC	CPCT	HMF001491A	ER+	5743	2.00897	5155	556	0.700306	32	778	Wild-type	NA	Mutant	0.900524	Y	2	Y	12.0829	4.87783	0	0	7.99271	5.08238	0.767742	0.0685756	0	0	5.09313	1.16179	0.752049	1.61561	0	0	5.37181	0.464265	0.264937	2.5656	0	1.19195	3.11234	0.800321	0	1.89836	0	0	0	2.20288	0	0
mBC	CPCT	HMF002495A	ER+	32476	11.3605	31856	520	0.580547	100	67	Wild-type	NA	Wild-type	0.317073	N	0	N	1.88981	30.0012	0	0	0	0.0115626	0	0	0.0838436	0	0	0	0	0.928663	0	0	49.5232	0	0.521227	0.939307	0	0.055689	0	0.966953	0	0.208713	0	0	0	1.96181	0	0.0380871
mBC	CPCT	HMF002325A	ER+	6544	2.28917	6139	387	0.851675	18	35	Wild-type	NA	Wild-type	0.155039	N	0	N	6.32928	25.6339	0	0	6.85482	4.45288	0	0	0	0	6.01389	0.344492	0	3.84841	0	0	16.6598	0	0	3.4105	0	0.159695	0	1.93732	0	1.37173	0.0249056	0	0	0.781825	0.526453	0
mBC	CPCT	HMF003092A	ER+	3139	1.09806	2747	376	1.10056	16	80	Wild-type	NA	Wild-type	0.264813	N	0	N	9.40709	0.559473	0	0	32.9008	0	0.212306	0	0	0	4.05971	2.4215	0	1.06559	0	0	0.159453	0	1.29294	0.12578	0	0	1.29945	0.838514	0	2.04583	0	0	0	2.1448	0	0
mBC	CPCT	HMF000953A	ER+	16916	5.91743	16210	668	1.06811	38	60	Wild-type	NA	Wild-type	0.267857	N	0	N	2.1995	36.3723	0	0	0	2.11414	0.707492	0	0.505256	0	0.233493	0	0	0.411593	0	0.299408	36.9344	0.0860671	0.895545	0.410297	0	0.163339	0	0.973611	0.417125	0.10225	0.928614	0	0	0	3.59657	0
mBC	CPCT	HMF003511A	ER+	11414	3.99276	10964	417	0.752101	33	136	Wild-type	NA	Wild-type	0.747573	Y	1	Y	4.84155	42.3197	0	0	3.71792	0.855406	1.13039	0	0.25708	0	3.5161	0	0	0.698202	0	0	16.9797	0	0.933432	1.08103	0	0.235557	1.77319	1.98139	0	0.996373	0.806227	0	0	0.0535199	0	0
mBC	CPCT	HMF003105A	ER+	2687	0.939946	2287	386	1.24419	14	63	Wild-type	NA	Wild-type	0.467249	N	0	N	14.9652	3.82502	8.29372	0.441533	10.1539	2.03954	0	0	0.797874	0	3.55167	1.56037	0.299922	1.05953	0	0	0.931864	0	0	3.73362	0	0.187398	2.18223	1.89821	0	2.007	0.0250285	0	2.42259	0.811297	2.26608	0
mBC	CPCT	HMF001064A	ER+	2950	1.03195	2549	388	1.1087	13	70	Wild-type	NA	Wild-type	0.317829	N	0	N	15.9884	2.14423	0	0	13.0266	0	2.16599	0	0	0	9.31777	0	1.03622	0.649239	0	0	1.56721	0	0	4.38696	0	0.573453	3.26722	1.00302	0	2.12755	0.437386	0	1.03188	0	0	0
mBC	CPCT	HMF001947A	ER+	16099	5.63163	12964	2995	0.349099	140	464	Wild-type	NA	Mutant	0.965517	Y	1	Y	10.1464	2.9025	3.05934	0	17.1033	0.318834	0.9203	0	0.945654	0	3.63694	0.17468	2.19379	0.733748	0	0	3.44003	0	4.76371	1.48428	0	0.296825	8.6214	1.06845	0.148553	2.06474	0.720127	0	0	1.1335	0.641575	0.0427417
mBC	CPCT	HMF001055A	ER+	20314	7.10609	19433	814	0.515829	67	252	Wild-type	NA	Wild-type	NA	NA	0	N	2.80771	30.9577	0	0	0	1.72794	0.3682	0	0.244329	0	4.83721	0.374812	0	0	0	0.108029	34.0881	0.00476689	0.273619	0	0	1.62574	2.79676	1.16093	0	0.662592	0.415452	0	0	0	3.43421	0.137627
mBC	CPCT	HMF004244A	ER+	3536	1.23694	3151	371	1.13218	14	111	Wild-type	NA	Wild-type	NA	NA	0	N	10.2515	7.86835	0	0	5.79583	0	4.89532	0	0	0.937616	0	2.08214	1.19368	0.657395	0	0.19069	4.87627	0	0	0.85688	0	0.293168	0	3.2312	0	0.160774	0	0	0.886058	7.3057	0	0
mBC	CPCT	HMF003817A	ER+	6193	2.16639	5461	696	1.18868	36	239	Wild-type	NA	Wild-type	NA	NA	1	Y	11.7898	1.33695	0	2.02303	2.73689	1.52044	0.927413	0	0	0.498268	8.16783	0.755322	0.421853	0.476334	0	4.80434	2.19828	0	2.19604	1.91033	0	0	0	2.48079	0	0	0.796123	0	1.39457	0.153832	0	0.32403
mBC	CPCT	HMF003938A	ER+	4642	1.62383	4209	409	1.18717	24	64	Wild-type	NA	Wild-type	NA	NA	0	N	6.72398	0.535824	5.02374	0	0	6.69587	1.21127	0	0.969387	0	9.50869	6.32192	1.4347	0.323738	0	3.07702	1.21631	0	0.516532	3.02589	0	0.121455	7.79689	0.483615	0	1.31762	0.706833	0	0.334752	0	1.53366	0.152092
mBC	CPCT	HMF004104A	ER+	8214	2.87336	7670	509	0.406077	35	986	Wild-type	NA	Mutant	NA	NA	4	Y	7.67287	2.87044	18.5327	0	9.70013	0	1.20552	0	0	0.189892	6.28076	0.973607	0.340506	0.09928	0	1.48363	5.3249	0	0	1.2227	0	0.412607	1.05619	1.53484	0	1.9781	0.515181	0	1.00213	1.53602	0	0.297612
mBC	CPCT	HMF000953B	ER+	17372	6.07694	16578	754	1.40895	40	76	Wild-type	NA	Wild-type	NA	NA	0	N	2.20583	37.681	0	0	0	0.970885	0.361652	0	0.517277	0	0.735266	0	0	0.413203	0	1.1558	37.5955	0.110249	1.41255	0.0606656	0	0.134501	0	0.823521	0.515522	0	0.885384	0	0	0.260344	2.23975	0
mBC	CPCT	HMF000150A	ER+	13122	4.59024	12570	524	0.740864	28	170	Wild-type	NA	Wild-type	0.933071	Y	1	Y	2.74862	41.3856	0	0	0	0.854894	0.766772	0	0.175512	0	1.0756	0	0	2.41026	0	0	30.6128	0	0	2.03294	0	0.0290066	0	1.21231	0	0.611946	0.595839	0	0	0	0	0
mBC	CPCT	HMF002638A	ER+	6661	2.3301	6197	432	1.33514	32	586	Wild-type	NA	Wild-type	0.96	Y	1	Y	10.2566	2.15468	14.0864	0	6.99253	3.03983	1.38084	0	0.45731	0	4.13943	3.54258	2.42092	0.870425	0	1.87784	3.95417	0	0.224328	2.32576	0	0	3.85181	2.28982	0	2.13118	0.24459	0	0	1.27338	0	0.519769
mBC	CPCT	HMF003459A	ER+	5738	2.00722	4869	814	0.559387	55	378	Wild-type	NA	Wild-type	0.830544	Y	0	N	7.26961	0.899872	0.00783659	0	26.3238	3.28721	0.90901	0	0	0.360999	11.555	4.95747	0.245274	0.704535	0	0	2.43859	0	0	0.467123	0	0.0922307	1.43662	1.47606	0.306554	3.22814	0	0	0.151216	1.03147	0	0
mBC	CPCT	HMF000766A	ER+	14241	4.98168	12493	1651	0.412318	97	880	Wild-type	NA	Wild-type	0.906568	Y	3	Y	8.23188	2.35973	9.14305	0	5.81856	0	0	0	2.75662	0.536018	0.904665	0	1.54799	0	0	5.88984	3.39629	1.01425	0	3.11184	3.9337	15.9687	3.32535	1.28778	0.233592	0	0.59979	0	0	3.66376	1.02833	0
mBC	CPCT	HMF003928A	ER+	5780	2.02192	5195	517	0.615625	68	153	Wild-type	NA	Mutant	NA	NA	1	Y	7.59023	0.391357	0	0	0	3.75147	2.49365	0	0	0.376622	3.82127	2.05922	0.958805	0	0	1.87457	1.90525	0	0	2.59714	0.157902	0	2.28857	2.615	0	1.0692	1.1069	0	6.74148	4.4852	0.29255	0.156027
mBC	CPCT	HMF000768A	ER+	13394	4.68539	11520	1667	0.320919	207	963	Wild-type	NA	Mutant	0.362135	N	5	Y	7.72053	1.71327	15.0373	0	9.17645	0	0.898262	0	2.22686	0	1.44984	1.60834	0.566692	0.233498	0	0.0343746	4.65188	1.32431	0	1.2233	0.808619	7.3215	1.517	0.728186	0	0.151276	1.40347	0	0	0.942604	0	0
mBC	CPCT	HMF000100A	ER+	5084	1.77845	4660	405	0.849315	19	388	Wild-type	NA	Mutant	0.522831	N	0	N	17.7492	2.89604	5.63902	0	15.1608	1.00883	1.00658	0	0	0	2.55931	2.82517	0.0936048	1.05211	0	1.42989	4.44093	0	0.823591	2.13551	0.0284177	0	0	0.51941	0	1.2584	1.03176	0	0	0	0	0.168186
mBC	CPCT	HMF003104A	ER+	3922	1.37196	3390	508	0.968992	24	114	Wild-type	NA	Wild-type	0.185468	N	1	Y	15.2074	2.58796	0	0	20.0651	0.565784	0.444523	0	1.81138	0.186315	6.66158	3.01622	0.601378	1.62014	0	0	1.70935	0	1.01937	3.63682	0.180239	0.0290252	0.760465	2.26487	0	0.8143	1.28878	0	0	1.10468	1.00951	0
mBC	CPCT	HMF000266A	ER+	5408	1.89179	4883	509	0.844203	16	366	Wild-type	NA	Wild-type	0.674033	N	2	Y	10.6339	6.86594	0	0	12.4814	2.25906	1.90284	0	0	0.70921	10.5928	0.537073	0.610368	1.17675	0	0	3.25204	0	2.38711	0.640854	0	0.846038	0	2.59205	0	0	0	0	0.53638	0	1.30636	0
mBC	CPCT	HMF000959A	ER+	10219	3.57473	8822	1355	1.23597	42	274	Wild-type	NA	Wild-type	0.90099	Y	0	N	9.96385	7.92518	0	0.822748	20.1545	3.69913	2.01899	0	0.446395	0.633839	3.1088	4.32507	0.913366	0.656657	0	2.06992	0.825403	0	2.22824	1.07285	0	0	1.27821	1.90051	0	2.16474	0.908381	0	1.02614	0.830447	0	0
mBC	CPCT	HMF000116A	ER+	5391	1.88584	4934	441	1.22727	16	47	Wild-type	NA	Wild-type	0.972603	Y	0	N	7.33868	20.5326	4.50775	0	11.8715	6.66746	4.13571	0	0	0	3.22383	0	0.92746	1.67965	0	0.111384	3.74853	0	0	1.52038	0	0	4.94681	1.81121	0	1.4946	0.377603	0	0.493749	2.15436	0.549351	0
mBC	CPCT	HMF000915A	ER+	3765	1.31704	3437	304	1.09655	24	607	Wild-type	NA	Mutant	0.479751	N	2	Y	14.5067	5.01676	4.52681	0	6.50984	0	0	0	0	0	1.55492	0.970242	1.70854	3.24067	0	1.6414	4.5675	0	1.46356	3.3697	0	0.0134725	1.67277	2.07112	0	2.56297	0	0	0.516609	4.48488	0.383856	0
mBC	CPCT	HMF001931A	ER+	4361	1.52553	3862	480	1.10526	19	54	Wild-type	NA	Wild-type	0.139896	N	0	N	16.0767	5.15662	0	0	23.9313	0.190449	3.47959	0	0	0.913213	4.8697	0.886972	0.666682	0.681993	0	0	0.296828	0	1.76814	0	0	0	5.65967	1.89588	0	0.987176	0.0144571	0	1.64142	0	0	0.335083
mBC	CPCT	HMF000935A	ER+	4343	1.51924	3742	579	0.702941	22	231	Wild-type	NA	Wild-type	NA	NA	1	Y	7.95375	1.40751	0	0	18.1916	0	0	0	0.280208	0	9.15092	2.11193	1.43463	0	0	0	1.45413	0	0	1.7422	0.572371	0.616111	18.3324	0.383438	0	1.09118	0.725939	0	0	0	0	0
mBC	CPCT	HMF002951A	ER+	45844	16.0368	44028	1662	0.820372	154	376	Wild-type	NA	Mutant	NA	NA	1	Y	1.13322	36.2459	0	0	0	0.492112	0	0	0.376842	0	0.290955	0	0.152041	1.50016	0	0	45.0096	0.535262	0.283366	0.904966	0	0.0763662	0.216556	1.06488	0.100821	0.170763	0	0	0	1.65674	0.507725	0.0940688
mBC	CPCT	HMF000773A	ER+	5399	1.88864	4710	674	1.41577	15	191	Wild-type	NA	Wild-type	NA	NA	0	N	14.935	8.9346	0	0	18.9067	0.89335	0	0	0.813915	0.0326555	1.00914	1.77297	1.94339	1.00435	0	0	1.47669	0	2.42531	0	0	0	8.43446	2.77065	0	1.03738	0.446734	0	0.352513	0.189915	0	0
mBC	CPCT	HMF000908A	ER+	4601	1.60949	4153	431	1.28042	17	226	Wild-type	6.6713	Wild-type	0.926724	Y	0	N	11.6058	6.55213	0	0	19.1305	1.62456	0.0299281	0	0	1.17816	8.08035	2.99933	0.396889	0.680789	0	0	1.77632	0	0	1.62765	0	0.138374	3.34826	2.51387	0	0.106916	0	0	1.40308	0.0399035	1.34487	0.0145178
mBC	CPCT	HMF000965A	ER+	8107	2.83593	7116	921	0.727955	70	210	Wild-type	NA	Mutant	0.678161	Y	0	N	5.62532	1.4135	0	2.57574	22.3421	2.31337	1.32686	0	0	0	15.5418	1.7632	0.725311	0.312974	0	0	1.87749	0	0	0	0	0.2031	0	2.74717	0	0.689259	0.625147	0	0	0.30497	0	0
mBC	CPCT	HMF003738A	ER+	38760	13.5587	38116	561	0.689759	83	263	Wild-type	NA	Mutant	0.319572	N	0	N	1.87373	36.1015	0	0	0	0	0	0	0	0	0	0	0	0.293012	0	0	51.7104	0	0	0	0	0	0	0.70002	0.428293	0	0.352343	0	0	0	1.75364	0
mBC	CPCT	HMF001580A	ER+	8512	2.9776	7797	682	0.536036	33	124	Wild-type	NA	Wild-type	0.840461	Y	0	N	7.58691	3.32965	0	0	15.9824	3.28082	0	0	0.503475	0	6.22603	4.37738	0.555431	0.92421	0	0	5.70296	0.0961191	2.51054	1.88872	0	0.382161	2.96747	1.79039	0	3.24944	1.1118	0	0	0.0438814	0	0
mBC	CPCT	HMF003102A	ER+	3437	1.20231	3007	404	1.18378	26	63	Wild-type	NA	Wild-type	0.253049	N	0	N	7.55	1.625	0	2.26627	27.4563	4.33967	0.523422	0	0	0.881247	5.56213	1.66354	0.279409	1.94011	0	0	0.373829	0	1.51817	1.51527	0	0	1.18591	1.71052	0	1.14118	0.0809412	0	0.668123	4.0201	0	0
mBC	CPCT	HMF003389A	ER+	8638	3.02168	7727	861	1.03546	50	815	Wild-type	NA	Mutant	0.836439	Y	1	Y	12.7546	8.84217	6.97526	0.538449	15.6844	2.59187	1.51988	1.09574	0	0.663473	4.98081	2.06273	1.14904	0.529895	0	0	8.93809	0.121762	2.7292	0	0	0.161394	0	0	0	0.905813	0	0	0	0	2.14392	0
mBC	CPCT	HMF003625A	ER+	32012	11.1982	30709	1191	0.464945	112	134	Wild-type	NA	Mutant	0.315385	N	0	N	1.31962	57.2527	0	0	0	2.11173	0.592139	0	0.507969	0	0.0281529	0	0	0	0	0.0582254	25.3654	0	0	0.346774	0	0.0425982	0	0.722986	0.10604	0.0202642	0.483036	0	0	0	1.17318	0
mBC	CPCT	HMF002424A	ER+	3511	1.22819	2923	570	1.2179	18	71	Wild-type	NA	Wild-type	0.168142	N	0	N	7.84704	6.96077	1.58415	0.219148	22.3993	4.88436	0.422426	0	0.905112	0	3.73826	0.433216	0.0969837	1.58832	0	0	2.16081	0	0	0	0.096305	0.263467	6.20677	3.02862	0	0.91825	1.09879	0	0	0	2.18624	0
mBC	CPCT	HMF003448A	ER+	15395	5.38536	14496	855	0.943182	44	246	Wild-type	NA	Wild-type	0.412403	N	0	N	5.56402	25.8465	0	0	0	2.72079	0.451764	0	0.946618	0.157854	4.94226	0.251683	0	0.225815	0	2.18986	28.7704	0	1.07135	1.41951	0	0.340518	0	1.24673	0.0186938	0.836479	0.767952	0	0	0	0	0.0593673
mBC	CPCT	HMF002435A	ER+	6737	2.35669	5882	817	0.963942	38	225	Wild-type	NA	Mutant	NA	NA	0	N	7.90847	1.3728	0	0.984932	3.30105	1.18436	1.63128	0	1.05231	0.0565373	10.2824	0.891101	0.517028	0.97538	0	1.71004	4.14139	0	0	2.25782	0	0.303592	1.06699	2.95649	0	0.967297	0.160632	0	0.076875	3.14774	0	0
mBC	CPCT	HMF003306A	ER+	5921	2.07124	5433	470	1.08889	18	367	Wild-type	NA	Wild-type	NA	NA	1	Y	9.97354	5.31617	0.166899	0	5.32014	4.33259	2.63801	0	0.91569	0.0513521	3.00346	0.802218	1.7929	0.860623	0	1.04424	3.25729	0	0.842076	2.22017	0	0.146447	10.87	3.5694	0	0	0.984324	0	1.93826	1.35823	4.00348	0
mBC	CPCT	HMF000504A	ER+	11424	3.99626	10566	780	0.797235	78	804	Wild-type	NA	Wild-type	0.570281	N	2	Y	4.18277	18.7128	0	0.47869	2.21008	1.13578	0	0	0	0.0156379	8.02336	0	0.72383	1.059	0	0	20.2753	0	0	3.11732	0	0.264005	0	1.74307	0	0.537504	0	0	0.0772213	1.64063	0.517592	0.216958
mBC	CPCT	HMF003453A	ER+	9937	3.47609	9266	651	1.19192	20	52	Wild-type	NA	Wild-type	NA	NA	0	N	7.14287	29.9815	0	0	1.49168	0	1.49471	0	0.205544	0.164422	5.84329	0.00487309	0.219223	2.5601	0	0	13.8009	0	2.11607	1.79848	0	0.183538	0	2.03721	0.156262	0.685131	0.98634	0	1.25017	1.08351	0	0
mBC	CPCT	HMF003981A	ER+	28933	10.1211	28010	841	1.11839	82	303	Wild-type	NA	Wild-type	NA	NA	0	N	1.72426	28.3664	0	0	0	0.666693	0	0	0.317145	0	3.17044	0	0	0.940795	0	0	40.7537	0.160219	0.641261	0.823828	0	0.0424481	2.39373	1.08025	0.120413	0.639499	0.264019	0.0342173	0	0.92282	0.428251	0.0688471
mBC	CPCT	HMF003997A	ER+	3513	1.22889	3323	178	0.728155	12	58	Wild-type	NA	Wild-type	NA	NA	0	N	16.0367	1.64518	0.654091	0	13.176	1.90976	0	0	0	0.661464	6.41074	0	0.7884	1.52664	0	1.82765	0.563399	0.207418	0	2.68944	0	0.178346	3.26782	3.37206	0	2.14095	0.55496	0	0	1.61182	0	0.0264938
mBC	CPCT	HMF004127A	ER+	4031	1.41009	3594	429	1.01408	8	73	Wild-type	NA	Wild-type	NA	NA	0	N	14.9761	3.69207	0	1.45698	13.2133	0	0	0	0	0.437322	4.14774	0.414301	0.652205	1.61241	0	0	1.24342	0	2.89051	1.31141	0	0.0497693	10.0276	2.92627	0	0.925979	1.84844	0	0.583761	0	2.57372	0
mBC	CPCT	HMF003071A	ER+	6316	2.20942	5697	574	0.572603	45	226	Wild-type	6.4857	Mutant	0.406484	N	0	N	11.431	3.35027	6.53039	0	11.6002	0	0.752647	0	0	0.313606	9.85412	0	0.632081	0.536501	0	0	3.84687	0	1.48326	1.02779	0	0	0	1.95945	0	2.52177	0.374872	0	0.314248	1.8563	0	0.193527
mBC	CPCT	HMF000802A	ER+	9029	3.15846	8358	622	0.98722	49	731	Wild-type	8.9783	Wild-type	0.944656	Y	4	Y	7.30648	4.37479	7.13284	0	0	0	2.55363	5.13007	0	0.23777	0.167076	0.474598	1.75995	0.0985423	0	4.40389	4.88858	0	1.41726	1.53939	0.084667	0	7.28605	0.653481	0	0	1.45858	0	2.18269	0.337713	0	0.59988
mBC	CPCT	HMF003401A	ER+	20515	7.1764	18648	1644	0.556818	223	652	Wild-type	6.5009	Wild-type	0.885559	Y	1	Y	2.60696	3.78552	5.42267	0	0	0.70758	1.55303	0	0	0.042855	11.5877	2.11777	1.07829	0.00162603	0	0	6.7166	0.163345	0.583242	1.89621	0.402085	0.626218	0	1.58833	0	0	0.631152	0	0	1.41618	0	0.220115
mBC	CPCT	HMF002904A	ER+	4030	1.40974	3597	411	0.533582	22	58	Wild-type	NA	Wild-type	0.227468	N	0	N	6.93021	11.5429	4.11927	0	12.5719	3.61757	0	0	0.191283	0.882341	4.72096	0.712021	0.810752	0.629199	0	0	2.3511	0	0	1.98671	0	0.41649	3.24117	3.27899	0	0.906798	0.545583	0	3.58315	3.54197	0	0
mBC	CPCT	HMF001017A	ER+	3343	1.16942	2974	352	1.07059	17	44	Wild-type	NA	Wild-type	0.263473	N	0	N	11.8112	6.48948	0	2.08262	25.3622	3.37217	0.233007	0	0	0.418355	5.91695	0	0.94545	1.23773	0	0	2.5747	0	0	0.766526	0.613357	1.8233	0.941549	1.85931	0	0.35738	0.34636	0	0	4.33526	0	0
mBC	CPCT	HMF001084A	ER+	17464	6.10912	15530	1854	0.819431	80	375	Wild-type	NA	Wild-type	0.915935	Y	0	N	9.13932	9.3807	0	0	0	2.4772	0.279942	0	0	0	6.47193	2.3076	1.33133	0.924107	0	0	13.5511	0.250377	0	2.4294	0	0	1.31955	1.2791	0.603746	1.83403	0.887881	0	0	1.59056	0	0.0551454
mBC	CPCT	HMF000968A	ER+	3050	1.06693	2573	462	1.52459	15	42	Wild-type	6.8154	Mutant	0.21371	N	0	N	15.3158	0.433054	7.30046	0	12.4606	4.11817	2.49012	0	0.2642	0	4.79111	0	0.347576	2.77405	0	3.47982	0.474981	0	2.2782	2.31436	0	0.00570286	0	1.17461	0	1.83306	1.55909	0	0	0.0976457	0	0
mBC	CPCT	HMF000964A	ER+	462959	161.949	255715	206451	0.0958005	793	376	Wild-type	NA	Mutant	0.980559	Y	0	N	0	0	0	0	0	0	0	0	1.09822	0	0	0	0.0970671	0	0	0	0.181985	0	34.9106	0	0	4.39553	0	0	0	16.3191	0	0	0	0	0	0
mBC	CPCT	HMF000637A	ER+	6339	2.21746	5702	587	0.33713	50	105	Wild-type	NA	Wild-type	0.184375	N	0	N	7.06373	22.5956	0	0	1.16036	1.32996	0	0	0	0	1.91829	0	0	1.06895	0	3.11744	20.2072	0	0	2.66387	0	0	3.04149	1.3284	0	1.19797	0.322536	0	0	0.789076	0	0.368681
mBC	CPCT	HMF002181A	ER+	4555	1.5934	4174	346	0.765306	35	546	Wild-type	NA	Wild-type	0.695652	Y	0	N	12.8949	2.99164	0	0	7.90148	0	0	1.45341	0	0	6.24417	2.08279	0.163527	1.47511	0	5.49085	3.54484	0	1.70484	2.9766	0	0.282203	0	0.652784	0	0	0	0	0.189254	3.42176	0.249981	0.115556
mBC	CPCT	HMF002701A	ER+	7776	2.72014	6465	1281	1.32909	30	245	Wild-type	NA	Wild-type	0.906566	Y	1	Y	18.0758	1.8753	0	0	28.7051	0	2.41593	0.0636741	0.741736	0.658753	4.21394	0	1.73354	0.0318633	0	0	1.45046	0	5.31929	0	0	0.0283244	1.71009	0.00408283	0.315137	1.37593	0	0	0	1.46515	0.00425295	0
mBC	CPCT	HMF004227A	ER+	24122	8.43818	21958	1901	0.471362	263	829	Wild-type	NA	Mutant	NA	NA	1	Y	4.3538	11.5056	0	0	0	0.562008	1.20642	0	0	0	9.30572	1.64516	0.809684	0.0324297	0	0	15.9545	0.458593	1.26164	1.81452	0.360242	0.82367	1.73628	1.20218	0	0.999	0	0	0	1.93424	0	0
mBC	CPCT	HMF001330A	ER+	8333	2.91499	7695	591	0.698276	47	136	Wild-type	NA	Wild-type	0.395872	N	0	N	4.49648	21.6181	0	0	7.69952	0	0.311163	0	0.257923	0	6.23221	0	0.773664	1.53249	0	0	17.7514	0	0	2.66846	0.318246	0.477962	1.7015	2.597	0	0.976841	0	0	0	1.01665	0.395583	0.0635007
mBC	CPCT	HMF003319A	ER+	7514	2.62849	6896	586	0.940397	32	253	Wild-type	NA	Wild-type	0.797753	Y	0	N	7.10942	13.167	0	0.533789	5.20031	1.81005	0.289961	0	0	0	0	1.84771	0.245173	0.0467452	0	0	10.5756	0	0	2.91969	0.378392	0.506358	0	1.93926	0	0	0.128425	0	0.0660237	2.85298	4.8801	0.120904
mBC	CPCT	HMF003568A	ER+	4146	1.45032	3760	369	0.782609	17	61	Wild-type	NA	Mutant	0.523622	N	0	N	11.9476	4.20017	0	0.479593	7.29183	2.50607	0.226419	0	1.00026	0.227886	11.6593	0	0.142367	1.7413	0	0	5.95865	0.715294	0	5.21182	0.0141213	0.137104	6.31309	2.59507	0.219843	1.65163	0.317118	0	0	0	2.43793	0
mBC	CPCT	HMF003513A	ER+	6804	2.38012	6299	488	1.09442	17	37	Wild-type	NA	Wild-type	0.281525	N	0	N	6.58453	33.365	0	0	14.0085	2.68565	1.68274	0	0	0.0692192	1.25141	0	0	0.601424	0	0	15.2719	0	0	1.73244	0	0.212138	3.24966	0.924775	0	0.104389	0	0	0	0.497396	0.394176	0
mBC	CPCT	HMF000737A	ER+	3599	1.25898	3150	436	1.02791	13	52	Wild-type	NA	Wild-type	0.246528	N	0	N	7.39826	7.50322	3.44304	0	0	6.46382	1.68929	0	0.176566	0.120978	2.26589	0.0882184	0.88287	1.09118	0	0	2.31755	0	0.555553	5.04055	0	0.0446591	1.05377	2.02283	0	0	1.76719	0	0	0	5.26684	0
mBC	CPCT	HMF002285A	ER+	9229	3.22842	8332	849	1.3649	48	590	Wild-type	NA	Wild-type	0.955013	Y	4	Y	6.92173	2.33764	0	0	12.5955	1.91256	0.354625	0	0.235336	0	7.75689	1.25935	1.45645	0.417138	0	0	3.28983	0	0	0.143558	0	0.154068	20.1321	3.08683	0	0.449235	0.374637	0	0	1.56866	2.80173	0.191603
mBC	CPCT	HMF001471A	ER+	11391	3.98471	10481	849	0.821888	61	106	Wild-type	NA	Wild-type	0.409836	N	0	N	5.0578	27.0001	0	0	9.11276	0.313488	0	0	0	0.30659	3.61349	0.203312	1.21488	1.66288	0	0	12.0424	0	0	0.628636	0.11728	0.531238	1.84877	1.71872	0	0.576924	0.600285	0	0	1.00078	0.923461	0.0678873
mBC	CPCT	HMF001228A	ER+	12995	4.54581	11991	919	0.489465	85	267	Wild-type	NA	Mutant	0.347826	N	0	N	3.87631	17.7284	0	0	0	1.0466	0	0	0.262101	0	10.7559	0	0	0	0	0.24139	29.087	0	0.950806	1.95575	0	0.140657	0	0.365906	0	0.921404	0	0	0	0	1.19313	0.494055
mBC	CPCT	HMF002470A	ER+	14670	5.13175	13729	901	0.794821	40	365	Wild-type	NA	Wild-type	0.83871	Y	0	N	7.24656	7.40004	0	0	0	2.41477	0	0	1.43233	0	9.70036	0	0.667365	0.984327	0	1.05172	16.041	0.876239	1.36086	2.44072	0	7.12684	6.66466	0.798872	0	1.18241	0.631806	0	0	0.83465	0	0
mBC	CPCT	HMF002615A	ER+	92007	32.1852	41277	50550	0.158341	180	338	Wild-type	NA	Mutant	0.821429	Y	1	Y	4.22872	0.143727	0	0	5.92544	0	0.430642	0	1.46698	0	1.17616	0	0.249242	0.0372791	0	0	3.69389	0.66081	17.481	0	0	0.628302	0	0	0.574667	0	0.343945	0	0	2.47739	9.27392	0
mBC	CPCT	HMF000598A	ER+	7482	2.6173	6588	832	0.715464	62	182	Wild-type	NA	Wild-type	0.3675	N	0	N	7.19513	8.18006	0	2.61552	12.1647	0.417964	0	0	1.24063	0	11.2202	1.20034	0.919788	0.756303	0	0	5.4292	0	0	1.05874	0	0.889367	5.2683	2.37396	0.116007	0	0.279042	0	0	0	3.55597	0
mBC	CPCT	HMF002037A	ER+	4649	1.62628	4121	499	1.42233	29	118	Wild-type	NA	Wild-type	0.343891	N	0	N	8.88532	4.05789	5.90234	0.933203	6.19761	0	3.5255	0	3.22014	0	4.13113	2.90862	1.30115	1.06987	0	0	5.74735	0	0.620191	1.9678	0	0	0.566632	0	0	0.11116	0.209616	0	0	1.8047	2.92543	0
mBC	CPCT	HMF002915A	ER+	17910	6.26514	16974	895	0.822811	41	199	Wild-type	NA	Wild-type	0.8	Y	0	N	4.44209	45.216	0	0	0	0	0.631494	0	0.552308	0.00126661	0.259383	0	0	3.37276	0	1.75502	18.1226	0	0.783278	1.15014	0	0.796408	2.42409	1.85713	0	0	0.32491	0	0	1.7735	0	0
mBC	CPCT	HMF004131A	ER+	29931	10.4702	28728	1101	0.680916	102	119	Wild-type	NA	Wild-type	NA	NA	0	N	5.09202	22.1233	0	0	0	0.0724985	0.0632619	0	0.517181	0	0.899305	0.371271	0	0.952736	0	1.16823	39.3238	0	1.32825	1.37931	0	0	1.97364	0.755828	0	0.98715	0.64863	0	0	0	0	0.299703
mBC	CPCT	HMF002761B	ER+	16167	5.65542	15220	894	1.67665	53	262	Wild-type	NA	Mutant	NA	NA	2	Y	1.73541	0.940077	0	0	0	3.63185	1.0572	0.857583	0	0.617517	9.8656	0	1.33502	0	0	1.94577	3.46835	0	0	0.0782891	16.552	31.5561	0	0	0	0	0.806478	0	0	0	0	0
mBC	CPCT	HMF001794A	ER+	6809	2.38187	6227	538	0.855172	44	385	Wild-type	NA	Wild-type	0.747292	Y	2	Y	10.5763	1.95782	0.873311	0	18.3459	0	0	0	0	0.419806	16.9699	0	1.10266	0.311506	0	2.47896	1.74823	0	1.10354	1.03697	0	0.236069	8.42799	0.868588	0	0.423467	0.0800591	0	0.366757	0	0	0
mBC	CPCT	HMF002822A	ER+	92016	32.1883	90628	1186	1.01358	202	72	Wild-type	NA	Mutant	0.33758	N	0	N	1.20323	44.7428	0	0	0	0	0.144484	0	0.169561	0	0	0	0	0.46462	0	0	48.4364	0	0.394071	0	0	0	0	0.646385	0.327303	0.0193516	0	0	0	0	0	0
mBC	CPCT	HMF001628A	ER+	36733	12.8497	35992	673	0.789894	68	63	Wild-type	NA	Wild-type	0.837472	Y	0	N	2.20396	31.4152	0	0	0	0.0183536	1.52508	0	0.0220052	0	0	0	0	0	0	0	54.5476	0	0	0	0.0225417	0.0428725	0	0.673438	0.490806	0	0.363421	0	0	0	1.83662	0
mBC	CPCT	HMF002265A	ER+	4049	1.41639	3640	391	0.635983	18	281	Wild-type	NA	Mutant	0.505495	N	1	Y	12.944	3.23497	0.609924	0	11.0052	0	0	0	0.0838525	0	12.1885	1.19214	0.435422	2.23885	0	0	5.25688	0	1.36264	2.9235	0	0.204826	0	2.4296	0	0.341916	0	0	0.767797	0.828208	4.44002	0
mBC	CPCT	HMF004081A	ER+	22092	7.72806	21384	665	1.11111	43	104	Wild-type	NA	Wild-type	NA	NA	0	N	2.75789	44.9247	0	0	0	1.74814	0.525341	0	0.732094	0	2.2254	0	0	2.7932	0	1.4501	27.9059	0	0	1.58328	0	0.0104601	1.59422	1.32306	0	0.401191	0.221016	0	0	0.389479	0	0
mBC	CPCT	HMF004287A	ER+	6456	2.25839	5924	516	1.16807	16	98	Wild-type	NA	Wild-type	NA	NA	1	Y	6.87952	25.6687	5.83358	0	5.87059	0.753271	0	0	0.209042	0	5.56207	0	0.298557	3.13487	0	0.446496	18.5582	0.042679	0	0.935326	0	0.209699	3.63679	1.80641	0	0.220184	0	0	0	0.77261	0	0
mBC	CPCT	HMF003810A	ER+	9990	3.49463	9480	468	0.879518	42	289	Wild-type	NA	Mutant	NA	NA	1	Y	4.03595	20.4178	4.32401	0	0	2.08002	0	0	0	0	8.52154	0	0.438439	0	0	0	29.6454	0	0.52521	2.00035	0	0.209191	0	0.999354	0	0.626088	0.0251914	0	0	0.169562	0.634074	0.0129644
mBC	CPCT	HMF000045A	ER+	3156	1.10401	2729	416	1.02927	11	20	Wild-type	NA	Wild-type	0.496599	N	0	N	14.2349	0.674136	2.33939	0.26864	25.0339	5.04872	0.215482	0	0	0	5.56242	0	0	1.15354	0	0	0.493621	0	0	0	0	0	0.868325	1.12323	0	1.15465	0.531859	0	0.496709	1.29039	0	0
mBC	CPCT	HMF002841A	ER+	10929	3.8231	10251	610	0.685083	68	868	CN Gain	NA	Mutant	0.952703	Y	2	Y	9.11199	2.5344	0	0	1.40137	2.13405	0.927603	0	0.00697481	0	13.3192	0.0987531	1.55186	0.322075	0	0	4.13922	0	0	2.80615	0	0.172875	10.9903	1.50515	0	0.728224	0.554377	0	0	0	0	0.220452
mBC	CPCT	HMF003935A	ER+	4604	1.61054	4096	493	0.964143	15	132	Wild-type	NA	Wild-type	NA	NA	0	N	9.40185	3.58057	4.09343	0.795596	14.2847	0.538141	1.08796	0	0	0.49635	5.32684	1.9612	1.3949	0.264392	0	4.72649	1.68125	0	4.75964	1.43125	0	0	9.88845	2.84908	0	0	0.901695	0	1.44319	0.290973	0	0
mBC	CPCT	HMF001130A	ER+	18337	6.41451	17707	575	0.74772	55	138	Wild-type	NA	Wild-type	NA	NA	0	N	3.71816	36.8574	0	0	0	0.450089	0	0	0.161715	0	1.25606	0	0.286284	1.47269	0	0	34.8656	0.520299	0.298164	2.00791	0	0.0734653	0	1.95686	0	0.375129	0	0	0.0768379	2.34162	0	0
mBC	CPCT	HMF003464A	ER+	6327	2.21326	5799	497	0.74386	31	232	Wild-type	NA	Wild-type	NA	NA	1	Y	7.63892	12.8394	0	2.09057	2.32138	4.89704	0.375599	0	0.212428	0.309036	7.53693	0	0.542717	1.65339	0	0	18.9167	0	0	2.20358	0	0.379075	0	1.38873	0.642037	1.42086	0	0	0	0.274043	0	0
mBC	CPCT	HMF003882A	ER+	2598	0.908813	2252	343	0.824468	3	60	Wild-type	NA	Wild-type	NA	NA	0	N	9.68866	0.782053	0	0	14.7454	6.92857	0	0	0.800465	0	10.8067	2.58063	0.704155	0.39075	0	0	0.963815	0.517072	0	3.55091	0	0.469327	5.2125	0.387877	0	3.04802	0.0538731	0	0	0	3.12559	0
mBC	CPCT	HMF003808A	ER+	3739	1.30795	3437	282	0.843137	20	161	Wild-type	NA	Mutant	NA	NA	0	N	8.80565	21.1718	5.62753	0	15.3737	1.21827	3.32014	0	0	0.175023	1.01795	0	0.311019	1.31563	0	0.256787	7.29853	0	0	0	0.0680676	0	1.59465	2.20134	0	0	0.24386	0	2.11308	3.86494	0	0
TMB, tumor mutational burden; InDel, insertion/deletion; SNVs, single nucleotide variants; MNVs, multi nucleotide variants; SV(s), structural variant(s); WGD, whole genome duplication; No., number; SBS, single base substitution; DBS, doublet base substitution; ID, InDel; pBC, primary breast cancer; mBC, metastatic breast cancer; ICGC, International Cancer Genome Consortium; EMC/NCI, Erasmus MC Ca…
[truncated: 181 more columns]

## Sheet: Table S3
Table S3. Relative contribution of major single base substitution signatures in primary and metastatic breast cancer genomes
pBC:	CHEK2 vs. HRD+			CHEK2* vs. HRD+			CHEK2 vs. ER-			CHEK2* vs. ER-			CHEK2 vs. ER+			CHEK2* vs. ER+
SBS signature	med. % r.c.	med. % r.c.	Padj	med. % r.c.	med. % r.c.	Padj	med. % r.c.	med. % r.c.	Padj	med. % r.c.	med. % r.c.	Padj	med. % r.c.	med. % r.c.	Padj	med. % r.c.	med. % r.c.	Padj
SBS1	8.419	3.281	1.8e-10	9.189	3.281	1.8e-07	8.419	8.225	0.71	9.189	8.225	0.53	8.419	12.111	0.0087	9.189	12.111	0.072
SBS2	3.684	2.505	0.032	4.269	2.505	0.08	3.684	2.837	0.54	4.269	2.837	0.65	3.684	3.732	0.93	4.269	3.732	1
SBS3	0.293	12.339	0.00016	2.007	12.339	0.0015	0.293	0	0.26	2.007	0	0.22	0.293	0	0.53	2.007	0	0.5
SBS5	13.941	0.028	2.3e-06	13.8	0.028	1.4e-06	13.941	1.284	0.0039	13.8	1.284	0.0021	13.941	9.527	0.42	13.8	9.527	0.45
SBS6	1.397	0	1.0E-05	1.222	0	0.00035	1.397	0	0.019	1.222	0	0.058	1.397	0.738	0.53	1.222	0.738	0.5
SBS8	6.093	14.197	3.9e-06	6.162	14.197	0.00021	6.093	5.641	0.83	6.162	5.641	0.83	6.093	5.673	0.93	6.162	5.673	1
SBS13	3.69	6.837	0.02	3.599	6.837	0.01	3.69	4.866	0.46	3.599	4.866	0.44	3.69	2.521	0.53	3.599	2.521	0.66
SBS18	1.791	0	0.00021	2.2	0	0.0015	1.791	0.39	0.46	2.2	0.39	0.42	1.791	1.083	0.72	2.2	1.083	0.55
SBS30	3.085	0.538	5.5e-08	3.024	0.538	4.2e-05	3.085	2.278	0.46	3.024	2.278	0.65	3.085	2.995	0.93	3.024	2.995	1
SBS37	4.01	1.699	0.028	3.134	1.699	0.15	4.01	1.12	0.029	3.134	1.12	0.18	4.01	0.071	0.00029	3.134	0.071	0.018
SBS39	4.735	17.953	6.4e-11	5.097	17.953	6.1e-08	4.735	7.968	0.026	5.097	7.968	0.058	4.735	3.613	0.29	5.097	3.613	0.5
SBS40	2.152	11.297	0.0024	2.964	11.297	0.0077	2.152	10.865	0.12	2.964	10.865	0.19	2.152	6.565	0.42	2.964	6.565	0.5
SBS58	1.007	0.106	0.0049	2.505	0.106	0.00078	1.007	0	3.4e-05	2.505	0	5.5e-05	1.007	0	1.1e-05	2.505	0	3.7e-05
mBC:	CHEK2 vs. HRD+			CHEK2* vs. HRD+			CHEK2 vs. ER-			CHEK2* vs. ER-			CHEK2 vs. ER+			CHEK2* vs. ER+
SBS signature	med. % r.c.	med. % r.c.	Padj	med. % r.c.	med. % r.c.	Padj	med. % r.c.	med. % r.c.	Padj	med. % r.c.	med. % r.c.	Padj	med. % r.c.	med. % r.c.	Padj	med. % r.c.	med. % r.c.	Padj
SBS1	7.483	3.645	0.0015	7.483	3.645	0.00059	7.483	7.164	0.76	7.483	7.164	0.95	7.483	7.421	0.57	7.483	7.421	1
SBS2	10.059	2.526	0.00035	8.468	2.526	0.00025	10.059	3.927	0.078	8.468	3.927	0.23	10.059	5.328	0.57	8.468	5.328	1
SBS3	0	10.935	3.3e-06	0.242	10.935	8.4e-05	0	0	0.44	0.242	0	0.75	0	0	0.61	0.242	0	1
SBS5	4.791	3.564	0.65	4.791	3.564	0.54	4.791	8.09	0.44	4.791	8.09	0.77	4.791	6.591	0.61	4.791	6.591	1
SBS8	3.105	12.04	3.9e-07	5.777	12.04	4.0E-05	3.105	4.321	0.56	5.777	4.321	0.81	3.105	4.851	0.57	5.777	4.851	1
SBS13	10.728	4.914	0.21	10.728	4.914	0.31	10.728	5.069	0.44	10.728	5.069	0.75	10.728	5.044	0.61	10.728	5.044	1
SBS17b	0.208	0.472	0.15	0.298	0.472	0.31	0.208	0.451	0.44	0.298	0.451	0.75	0.208	0.181	0.57	0.298	0.181	1
SBS18	1.467	0	0.00041	1.037	0	0.0071	1.467	1.286	0.44	1.037	1.286	0.8	1.467	1.278	0.57	1.037	1.278	1
SBS30	3.083	1.199	1.5e-05	3.054	1.199	6.7e-05	3.083	3.108	0.44	3.054	3.108	0.75	3.083	3.474	0.91	3.054	3.474	1
SBS37	0.677	1.736	0.88	1.561	1.736	0.6	0.677	2.396	0.44	1.561	2.396	0.95	0.677	2.69	0.57	1.561	2.69	1
SBS39	4.059	12.553	6.6e-08	4.225	12.553	3.5e-06	4.059	7.207	0.019	4.225	7.207	0.15	4.059	4.317	0.61	4.225	4.317	1
SBS40	0	7.544	0.0014	0	7.544	0.0009	0	4.765	0.11	0	4.765	0.18	0	2.869	0.57	0	2.869	0.74
SBS46	0.735	2.203	0.0044	0.854	2.203	0.033	0.735	1.494	0.44	0.854	1.494	0.75	0.735	1.212	0.61	0.854	1.212	1
SBS54	0.726	0.706	0.99	0.763	0.706	0.69	0.726	1.002	0.44	0.763	1.002	0.8	0.726	0.908	0.57	0.763	0.908	1
pBC, primary breast cancer; SBS, single base substitution; vs., versus; med. % r.c., median percentage relative contribution; Padj, Benjamini-Hochberg adjusted P-value; mBC, metastatic breast cancer

## Sheet: Table S4
Table S4. Relative contribution of major doublet base substitution signatures in primary and metastatic breast cancer genomes
pBC:	CHEK2 vs. HRD+			CHEK2* vs. HRD+			CHEK2 vs. ER-			CHEK2* vs. ER-			CHEK2 vs. ER+			CHEK2* vs. ER+
DBS signature	med. % r.c.	med. % r.c.	Padj	med. % r.c.	med. % r.c.	Padj	med. % r.c.	med. % r.c.	Padj	med. % r.c.	med. % r.c.	Padj	med. % r.c.	med. % r.c.	Padj	med. % r.c.	med. % r.c.	Padj
DBS1	0	0	0.26	0	0	0.5	0	0	0.99	0	0	0.97	0	0	0.82	0	0	0.88
DBS2	7.845	21.508	0.0023	9.139	21.508	0.01	7.845	10.071	0.99	9.139	10.071	0.97	7.845	5.033	0.67	9.139	5.033	0.88
DBS3	3.409	2.621	0.99	3.221	2.621	0.84	3.409	1.888	0.99	3.221	1.888	0.97	3.409	0	0.67	3.221	0	0.88
DBS4	19.842	16.667	0.52	20.701	16.667	0.56	19.842	18.022	0.99	20.701	18.022	0.97	19.842	19.277	0.82	20.701	19.277	0.88
DBS5	1.482	4.422	0.016	0.629	4.422	0.01	1.482	0.707	0.99	0.629	0.707	0.97	1.482	0.191	0.82	0.629	0.191	0.89
DBS6	7.735	14.363	0.00088	8.603	14.363	0.063	7.735	8.727	0.99	8.603	8.727	0.97	7.735	2.308	0.67	8.603	2.308	0.88
DBS7	5.469	6.219	0.99	7.331	6.219	0.59	5.469	4.367	0.99	7.331	4.367	0.97	5.469	5.105	0.82	7.331	5.105	0.88
DBS9	12.93	19.287	0.42	14.429	19.287	0.56	12.93	14.15	0.99	14.429	14.15	0.97	12.93	14.845	0.82	14.429	14.845	0.89
DBS11	7.718	7.773	0.52	6.191	7.773	0.67	7.718	7.202	0.99	6.191	7.202	0.97	7.718	5.854	0.67	6.191	5.854	0.88
mBC:	CHEK2 vs. HRD+			CHEK2* vs. HRD+			CHEK2 vs. ER-			CHEK2* vs. ER-			CHEK2 vs. ER+			CHEK2* vs. ER+
DBS signature	med. % r.c.	med. % r.c.	Padj	med. % r.c.	med. % r.c.	Padj	med. % r.c.	med. % r.c.	Padj	med. % r.c.	med. % r.c.	Padj	med. % r.c.	med. % r.c.	Padj	med. % r.c.	med. % r.c.	Padj
DBS1	0	0	0.053	0	0	0.12	0	0	0.89	0	0	0.94	0	0	0.94	0	0	0.9
DBS2	12.015	19.148	0.0045	12.015	19.148	0.068	12.015	12.185	0.89	12.015	12.185	0.94	12.015	11.898	0.94	12.015	11.898	0.9
DBS3	0.911	3.29	0.057	1.381	3.29	0.34	0.911	1.772	0.89	1.381	1.772	0.94	0.911	2.563	0.94	1.381	2.563	0.9
DBS4	13.472	17.068	0.22	15.589	17.068	0.58	13.472	15.635	0.89	15.589	15.635	0.94	13.472	13.654	0.94	15.589	13.654	0.9
DBS5	0.778	4.06	0.057	1.722	4.06	0.13	0.778	4.554	0.063	1.722	4.554	0.29	0.778	2.771	0.94	1.722	2.771	0.9
DBS6	6.608	17.553	1.4e-05	7.765	17.553	0.00066	6.608	11.181	0.063	7.765	11.181	0.29	6.608	8.126	0.94	7.765	8.126	0.9
DBS7	6.871	4.656	0.31	6.779	4.656	0.66	6.871	6.297	0.89	6.779	6.297	0.94	6.871	6.556	0.94	6.779	6.556	0.9
DSB8	0	0.719	0.13	0	0.719	0.22	0	0	0.89	0	0	0.94	0	0	0.94	0	0	0.9
DBS9	12.78	16.511	0.31	21.695	16.511	0.58	12.78	15.665	0.89	21.695	15.665	0.94	12.78	15.216	0.94	21.695	15.216	0.9
DBS11	18.466	7.604	0.0011	12.608	7.604	0.068	18.466	11.473	0.31	12.608	11.473	0.94	18.466	16.343	0.94	12.608	16.343	0.9
pBC, primary breast cancer; DBS, doublet base substitution; vs., versus; med. % r.c., median percentage relative contribution; Padj, Benjamini-Hochberg adjusted P-value; mBC, metastatic breast cancer

## Sheet: Table S5
Table S5. Relative contribution of major small indel signatures in primary and metastatic breast cancer genomes
pBC:	CHEK2 vs. HRD+			CHEK2* vs. HRD+			CHEK2 vs. ER-			CHEK2* vs. ER-			CHEK2 vs. ER+			CHEK2* vs. ER+
ID signature	med. % r.c.	med. % r.c.	Padj	med. % r.c.	med. % r.c.	Padj	med. % r.c.	med. % r.c.	Padj	med. % r.c.	med. % r.c.	Padj	med. % r.c.	med. % r.c.	Padj	med. % r.c.	med. % r.c.	Padj
ID1	24.711	9.046	1.5e-06	24.526	9.046	3.7e-06	24.711	28.461	0.24	24.526	28.461	0.67	24.711	27.461	0.17	24.526	27.461	0.56
ID2	8.718	6.525	0.064	9.064	6.525	0.02	8.718	11.424	0.054	9.064	11.424	0.23	8.718	6.782	0.17	9.064	6.782	0.11
ID3	4.124	3.054	0.47	4.232	3.054	0.34	4.124	3.95	0.94	4.232	3.95	0.76	4.124	5.411	0.15	4.232	5.411	0.42
ID4	8.953	5.109	0.0023	9.314	5.109	0.0015	8.953	10.777	0.054	9.314	10.777	0.23	8.953	10.146	0.15	9.314	10.146	0.47
ID5	2.777	2.837	0.87	2.883	2.837	0.97	2.777	0.976	0.48	2.883	0.976	0.6	2.777	3.922	0.58	2.883	3.922	0.64
ID6	1.815	23.707	1.9e-10	2.344	23.707	3.7e-08	1.815	1.502	0.58	2.344	1.502	0.3	1.815	0.993	0.15	2.344	0.993	0.05
ID8	13.289	15.903	0.16	14.064	15.903	0.21	13.289	3.551	2.3e-07	14.064	3.551	1.2e-05	13.289	4.325	1.7e-06	14.064	4.325	5.5e-05
ID9	3.88	12.406	6.2e-05	5.561	12.406	0.0064	3.88	9.622	0.017	5.561	9.622	0.19	3.88	6.114	0.2	5.561	6.114	0.64
ID10	5.915	0.731	2.5e-07	5.601	0.731	3.7e-06	5.915	1.13	9e-06	5.601	1.13	7.9e-05	5.915	1.686	4.5e-05	5.601	1.686	0.00033
ID11	1.696	0.712	0.066	2.404	0.712	0.018	1.696	1.961	0.61	2.404	1.961	0.89	1.696	2.681	0.31	2.404	2.681	0.74
ID12	4.05	0.904	0.0026	3.416	0.904	0.018	4.05	1.846	0.21	3.416	1.846	0.4	4.05	9.942	0.17	3.416	9.942	0.23
ID14	2.211	1.458	0.0069	2.478	1.458	0.018	2.211	1.02	0.0026	2.478	1.02	0.012	2.211	2.105	0.42	2.478	2.105	0.56
ID16	2.182	0	0.0033	1.597	0	0.01	2.182	0	0.0095	1.597	0	0.024	2.182	0	0.0032	1.597	0	0.012
mBC:	CHEK2 vs. HRD+			CHEK2* vs. HRD+			CHEK2 vs. ER-			CHEK2* vs. ER-			CHEK2 vs. ER+			CHEK2* vs. ER+
ID signature	med. % r.c.	med. % r.c.	Padj	med. % r.c.	med. % r.c.	Padj	med. % r.c.	med. % r.c.	Padj	med. % r.c.	med. % r.c.	Padj	med. % r.c.	med. % r.c.	Padj	med. % r.c.	med. % r.c.	Padj
ID1	27.583	8.498	7e-10	27.219	8.498	9e-09	27.583	22.466	0.18	27.219	22.466	0.42	27.583	26.821	0.8	27.219	26.821	0.96
ID2	9.436	5.781	0.0031	9.436	5.781	0.012	9.436	15.122	0.083	9.436	15.122	0.21	9.436	11.363	0.57	9.436	11.363	0.6
ID3	5.125	2.2	1e-05	5.161	2.2	0.00022	5.125	4.112	0.29	5.161	4.112	0.42	5.125	3.988	0.57	5.161	3.988	0.6
ID4	7.906	3.218	1.1e-07	7.979	3.218	1.4e-06	7.906	7.437	0.94	7.979	7.437	0.8	7.906	7.646	0.82	7.979	7.646	0.96
ID5	5.537	2.63	0.017	6.203	2.63	0.0079	5.537	3.19	0.43	6.203	3.19	0.27	5.537	4.413	0.8	6.203	4.413	0.6
ID6	37.617	37.617	2e-08	3.587	37.617	1.3e-06	37.617	3.589	0.58	3.587	3.589	0.8	37.617	2.159	0.57	3.587	2.159	0.6
ID8	13.331	20.599	5e-05	13.69	20.599	0.00042	13.331	12.293	0.94	13.69	12.293	0.8	13.331	12.018	0.8	13.69	12.018	0.75
ID9	3.627	2.711	0.024	3.292	2.711	0.094	3.627	4.391	0.94	3.292	4.391	0.8	3.627	3.515	0.8	3.292	3.515	0.96
ID10	6.306	4.08	0.0018	6.306	4.08	0.0048	6.306	6.322	0.94	6.306	6.322	0.96	6.306	6.779	0.8	6.306	6.779	0.9
ID17	1.248	0.55	0.0031	1.208	0.55	0.0088	1.248	1.539	0.94	1.208	1.539	0.8	1.248	1.429	0.82	1.208	1.429	0.96
pBC, primary breast cancer; ID, small insertion/deletion; vs., versus; med. % r.c., median percentage relative contribution; Padj, Benjamini-Hochberg adjusted P-value; mBC, metastatic breast cancer

## Sheet: Table S6
Table S6. Relative contribution of 6 known structural variant signatures in CHEK2 versus HRD, ER- and ER+ primary breast cancer genomes
pBC:	CHEK2 vs. HRD+			CHEK2* vs. HRD+			CHEK2 vs. ER-			CHEK2* vs. ER-			CHEK2 vs. ER+			CHEK2* vs. ER+
SV signature	med. % r.c.	med. % r.c.	Padj	med. % r.c.	med. % r.c.	Padj	med. % r.c.	med. % r.c.	Padj	med. % r.c.	med. % r.c.	Padj	med. % r.c.	med. % r.c.	Padj	med. % r.c.	med. % r.c.	Padj
SV1	2.835	7.301	0.003	2.311	7.301	0.0028	2.835	7.726	0.0093	2.311	7.726	0.016	2.835	1.729	0.14	2.311	1.729	0.48
SV2	44.093	20.013	0.00014	43.643	20.013	0.0021	44.093	24.311	0.0084	43.643	24.311	0.037	44.093	27.869	0.14	43.643	27.869	0.48
SV3	0.553	31.905	2.4e-07	0.386	31.905	4.4e-06	0.553	1.435	0.093	0.386	1.435	0.11	0.553	0	0.45	0.386	0	0.56
SV4	15.099	0.191	7.3e-06	13.551	0.191	9.5e-05	15.099	8.793	0.24	13.551	8.793	0.29	15.099	13.846	0.49	13.551	13.846	0.56
SV6	21.966	4.005	0.00073	24.346	4.005	0.00079	21.966	22.426	0.62	24.346	22.426	0.71	21.966	21.739	0.88	24.346	21.739	0.56
mBC:	CHEK2 vs. HRD+			CHEK2* vs. HRD+			CHEK2 vs. ER-			CHEK2* vs. ER-			CHEK2 vs. ER+			CHEK2* vs. ER+
SV signature	med. % r.c.	med. % r.c.	Padj	med. % r.c.	med. % r.c.	Padj	med. % r.c.	med. % r.c.	Padj	med. % r.c.	med. % r.c.	Padj	med. % r.c.	med. % r.c.	Padj	med. % r.c.	med. % r.c.	Padj
SV1	3.508	2.965	0.21	3.291	2.965	0.31	3.508	6.994	0.047	3.291	6.994	0.071	3.508	4.96	0.89	3.291	4.96	0.79
SV2	37.556	31	0.061	41.069	31	0.019	37.556	34.055	0.19	41.069	34.055	0.074	37.556	38.238	0.89	41.069	38.238	0.65
SV4	17.9	0.14	7.2e-10	17.9	0.14	9.5e-08	17.9	9.925	0.041	17.9	9.925	0.095	17.9	15.561	0.89	17.9	15.561	0.9
SV5	0.004	39.633	7.2e-10	0.194	39.633	8.8e-08	0.004	13.653	7e-05	0.194	13.653	0.0013	0.004	3.354	0.21	0.194	3.354	0.65
SV6	22.565	0	4.7e-08	16.851	0	1.2e-05	22.565	16.061	0.39	16.851	16.061	0.93	22.565	23.745	0.89	16.851	23.745	0.65
pBC, primary breast cancer; SV, structural variant; vs., versus; med. % r.c., median percentage relative contribution; Padj, Benjamini-Hochberg adjusted P-value; mBC, metastatic breast cancer

## Sheet: Table S7
Table S7. Somatic driver gene mutation frequencies in primary and metastatic breast cancer genomes
	primary breast cancer genomes																						metastatic breast cancer genomes
	ER- (n=100)		BRCA1 (n=30)		BRCA2 (n=25)		HRD (n=69)		HRD+ (n=124)		CHEK2 (n=21)		CHEK2* (n=14)		ER+ (n=329)		CHEK2 vs. HRD+	CHEK2* vs. HRD+	CHEK2 vs. ER-	CHEK2* vs. ER-	CHEK2 vs. ER+	CHEK2* vs. ER+	ER- (n=74)		BRCA1 (n=3)		BRCA2 (n=16)		HRD (n=41)		HRD+ (n=60)		CHEK2 (n=24)		CHEK2* (n=18)		ER+ (n=359)		CHEK2 vs. HRD+	CHEK2* vs. HRD+	CHEK2 vs. ER-	CHEK2* vs. ER-	CHEK2 vs. ER+	CHEK2* vs. ER+
Driver gene	N	Freq	N	Freq	N	Freq	N	Freq	N	Freq	N	Freq	N	Freq	N	Freq	Padj	Padj	Padj	Padj	Padj	Padj	N	Freq	N	Freq	N	Freq	N	Freq	N	Freq	N	Freq	N	Freq	N	Freq	Padj	Padj	Padj	Padj	Padj	Padj
AKT1	2	0.02	0	0	0	0	2	0.0289855	2	0.016129	1	0.047619	1	0.0714286	13	0.0395137	0.787115	0.665996	0.958587	0.832154	1	1	4	0.0540541	1	0.333333	0	0	5	0.121951	6	0.1	2	0.0833333	1	0.0555556	27	0.0752089	1	1	0.944052	1	0.941682	1
AKT2	1	0.01	0	0	0	0	1	0.0144928	1	0.00806452	0	0	0	0	2	0.00607903	1	1	1	1	1	1	6	0.0810811	0	0	0	0	3	0.0731707	3	0.05	0	0	0	0	10	0.0278552	1	1	0.915166	0.945363	1	1
APC	0	0	0	0	0	0	0	0	0	0	0	0	0	0	1	0.00303951	1	1	1	1	1	1	3	0.0405405	0	0	3	0.1875	2	0.0487805	5	0.0833333	2	0.0833333	2	0.111111	14	0.0389972	1	1	0.944052	0.833672	0.871467	0.818427
ARID1A	0	0	0	0	0	0	1	0.0144928	1	0.00806452	1	0.047619	1	0.0714286	16	0.0486322	0.575836	0.491015	0.52626	0.42755	1	1	4	0.0540541	0	0	1	0.0625	3	0.0731707	4	0.0666667	2	0.0833333	1	0.0555556	29	0.0807799	1	1	0.944052	1	1	1
ARID1B	5	0.05	3	0.1	2	0.08	10	0.144928	15	0.120968	0	0	0	0	8	0.0243161	0.36794	0.813959	1	1	1	1	4	0.0540541	1	0.333333	0	0	1	0.0243902	2	0.0333333	2	0.0833333	2	0.111111	15	0.0417827	1	0.853424	0.944052	0.833672	0.871467	0.818427
ASXL1	1	0.01	0	0	0	0	0	0	0	0	1	0.047619	1	0.0714286	0	0	0.36794	0.30762	0.7669	0.659384	0.276471	0.250667	2	0.027027	0	0	1	0.0625	4	0.097561	5	0.0833333	2	0.0833333	1	0.0555556	26	0.0724234	1	1	0.841895	0.945363	0.941682	1
ATM	0	0	0	0	0	0	0	0	0	0	0	0	0	0	2	0.00607903	1	1	1	1	1	1	7	0.0945946	1	0.333333	1	0.0625	7	0.170732	9	0.15	1	0.0416667	0	0	22	0.0612813	1	0.844285	0.947148	0.833672	1	1
ATR	1	0.01	0	0	0	0	0	0	0	0	0	0	0	0	2	0.00607903	1	1	1	1	1	1	4	0.0540541	0	0	3	0.1875	5	0.121951	8	0.133333	3	0.125	3	0.166667	23	0.0640669	1	1	0.932825	0.779139	0.871467	0.744264
ATRX	0	0	0	0	0	0	0	0	0	0	0	0	0	0	1	0.00303951	1	1	1	1	1	1	5	0.0675676	1	0.333333	2	0.125	4	0.097561	7	0.116667	1	0.0416667	0	0	22	0.0612813	1	0.853424	1	0.945363	1	1
AXIN1	1	0.01	0	0	0	0	0	0	0	0	4	0.190476	4	0.285714	1	0.00303951	0.00398069	0.00130116	0.0439961	0.0130754	0.000812813	0.000249264	3	0.0405405	1	0.333333	1	0.0625	6	0.146341	8	0.133333	4	0.166667	4	0.222222	30	0.0835655	1	1	0.388923	0.302473	0.871467	0.709366
BCOR	1	0.01	0	0	1	0.04	0	0	1	0.00806452	0	0	0	0	0	0	1	1	1	1	1	1	6	0.0810811	0	0	1	0.0625	4	0.097561	5	0.0833333	2	0.0833333	2	0.111111	10	0.0278552	1	1	1	0.972821	0.871467	0.718538
BRAF	1	0.01	0	0	0	0	0	0	0	0	1	0.047619	0	0	0	0	0.36794	1	0.7669	1	0.276471	1	2	0.027027	0	0	0	0	9	0.219512	9	0.15	2	0.0833333	1	0.0555556	12	0.0334262	1	1	0.841895	0.945363	0.871467	0.994692
BRCA1	2	0.02	0	0	0	0	3	0.0434783	3	0.0241935	3	0.142857	2	0.142857	0	0	0.155221	0.30762	0.179245	0.343615	0.00237512	0.0233429	3	0.0405405	0	0	2	0.125	4	0.097561	6	0.1	1	0.0416667	0	0	8	0.0222841	1	0.954683	1	1	0.871467	1
BRCA2	4	0.04	0	0	1	0.04	4	0.057971	5	0.0403226	1	0.047619	0	0	2	0.00607903	1	1	1	1	0.489779	1	5	0.0675676	0	0	1	0.0625	11	0.268293	12	0.2	2	0.0833333	2	0.111111	26	0.0724234	1	1	1	0.954442	0.941682	1
BUB1B	1	0.01	0	0	0	0	0	0	0	0	0	0	0	0	0	0	1	1	1	1	1	1	1	0.0135135	0	0	1	0.0625	3	0.0731707	4	0.0666667	0	0	0	0	8	0.0222841	1	1	1	1	1	1
CASP8	0	0	0	0	0	0	0	0	0	0	0	0	0	0	1	0.00303951	1	1	1	1	1	1	1	0.0135135	0	0	0	0	3	0.0731707	3	0.05	1	0.0416667	0	0	2	0.00557103	1	1	0.944052	1	0.871467	1
CBFB	0	0	0	0	0	0	0	0	0	0	0	0	0	0	15	0.0455927	1	1	1	1	1	1	1	0.0135135	0	0	2	0.125	0	0	2	0.0333333	3	0.125	2	0.111111	16	0.0445682	0.927051	0.853424	0.347836	0.605708	0.762596	0.85641
CBLB	0	0	0	0	0	0	0	0	0	0	0	0	0	0	1	0.00303951	1	1	1	1	1	1	1	0.0135135	0	0	0	0	3	0.0731707	3	0.05	1	0.0416667	1	0.0555556	14	0.0389972	1	1	0.944052	0.833672	1	1
CCND1	8	0.08	2	0.0666667	2	0.08	0	0	4	0.0322581	7	0.333333	5	0.357143	72	0.218845	0.00358115	0.00806956	0.0439961	0.110671	0.69819	0.651114	13	0.175676	0	0	3	0.1875	1	0.0243902	4	0.0666667	10	0.416667	8	0.444444	127	0.35376	0.0103341	0.0249778	0.295134	0.302473	0.886739	0.994692
CCND3	8	0.08	2	0.0666667	1	0.04	3	0.0434783	6	0.0483871	0	0	0	0	2	0.00607903	1	1	0.818184	1	1	1	4	0.0540541	1	0.333333	1	0.0625	4	0.097561	6	0.1	0	0	0	0	4	0.0111421	0.96098	0.954683	0.944052	0.945363	1	1
CCNE1	7	0.07	1	0.0333333	0	0	4	0.057971	5	0.0403226	1	0.047619	0	0	2	0.00607903	1	1	1	1	0.489779	1	11	0.148649	0	0	1	0.0625	4	0.097561	5	0.0833333	1	0.0416667	1	0.0555556	10	0.0278552	1	1	0.863665	0.945363	0.886739	0.9882
CDH1	2	0.02	0	0	0	0	1	0.0144928	1	0.00806452	3	0.142857	2	0.142857	32	0.0972644	0.050978	0.121667	0.179245	0.343615	0.91793	1	7	0.0945946	0	0	0	0	6	0.146341	6	0.1	5	0.208333	4	0.222222	54	0.150418	1	0.853424	0.653446	0.833672	0.871467	1
CDK6	0	0	0	0	0	0	3	0.0434783	3	0.0241935	0	0	0	0	3	0.00911854	1	1	1	1	1	1	4	0.0540541	0	0	0	0	4	0.097561	4	0.0666667	2	0.0833333	1	0.0555556	6	0.0167131	1	1	0.944052	1	0.762596	0.9882
CDKN1B	0	0	0	0	0	0	0	0	0	0	1	0.047619	1	0.0714286	2	0.00607903	0.36794	0.30762	0.52626	0.42755	0.489779	0.452694	6	0.0810811	1	0.333333	3	0.1875	2	0.0487805	6	0.1	1	0.0416667	1	0.0555556	23	0.0640669	1	1	1	1	1	1
CDKN2A	6	0.06	3	0.1	2	0.08	6	0.0869565	11	0.0887097	1	0.047619	1	0.0714286	7	0.0212766	1	1	1	1	0.835888	0.880613	12	0.162162	0	0	3	0.1875	13	0.317073	16	0.266667	2	0.0833333	2	0.111111	34	0.0947075	0.845369	0.853424	0.944052	1	1	1
CDKN2B	4	0.04	2	0.0666667	2	0.08	3	0.0434783	7	0.0564516	1	0.047619	1	0.0714286	3	0.00911854	1	1	1	1	0.580556	0.526623	12	0.162162	0	0	1	0.0625	13	0.317073	14	0.233333	2	0.0833333	2	0.111111	27	0.0752089	0.927051	0.954683	0.944052	1	0.941682	1
CIC	1	0.01	0	0	0	0	0	0	0	0	1	0.047619	1	0.0714286	0	0	0.36794	0.30762	0.7669	0.659384	0.276471	0.250667	5	0.0675676	0	0	1	0.0625	2	0.0487805	3	0.05	1	0.0416667	1	0.0555556	11	0.0306407	1	1	1	1	0.899415	0.994692
CNOT3	0	0	0	0	0	0	0	0	0	0	4	0.190476	2	0.142857	1	0.00303951	0.00398069	0.0603265	0.0165557	0.110671	0.000812813	0.0456125	3	0.0405405	0	0	3	0.1875	7	0.170732	10	0.166667	2	0.0833333	2	0.111111	23	0.0640669	1	1	0.944052	0.833672	0.941682	0.9882
CREBBP	2	0.02	0	0	0	0	0	0	0	0	4	0.190476	4	0.285714	2	0.00607903	0.00398069	0.00130116	0.0705167	0.0303012	0.00195369	0.000438287	8	0.108108	1	0.333333	2	0.125	5	0.121951	8	0.133333	4	0.166667	4	0.222222	34	0.0947075	1	1	0.944052	0.833672	0.871467	0.718538
CTCF	0	0	0	0	0	0	0	0	0	0	0	0	0	0	4	0.0121581	1	1	1	1	1	1	2	0.027027	1	0.333333	0	0	1	0.0243902	2	0.0333333	1	0.0416667	1	0.0555556	9	0.0250696	1	1	1	0.945363	0.885646	0.9882
CUX1	1	0.01	0	0	1	0.04	0	0	1	0.00806452	0	0	0	0	0	0	1	1	1	1	1	1	4	0.0540541	0	0	0	0	7	0.170732	7	0.116667	2	0.0833333	2	0.111111	15	0.0417827	1	1	0.944052	0.833672	0.871467	0.818427
DNMT3A	0	0	0	0	0	0	0	0	0	0	0	0	0	0	4	0.0121581	1	1	1	1	1	1	3	0.0405405	0	0	0	0	4	0.097561	4	0.0666667	1	0.0416667	1	0.0555556	7	0.0194986	1	1	1	1	0.871467	0.9882
ECT2L	0	0	0	0	0	0	0	0	0	0	0	0	0	0	1	0.00303951	1	1	1	1	1	1	7	0.0945946	0	0	1	0.0625	6	0.146341	7	0.116667	0	0	0	0	16	0.0445682	0.96098	0.853424	0.710315	0.833672	0.921574	1
EGFR	5	0.05	0	0	0	0	1	0.0144928	1	0.00806452	0	0	0	0	2	0.00607903	1	1	1	1	1	1	3	0.0405405	0	0	0	0	4	0.097561	4	0.0666667	1	0.0416667	1	0.0555556	20	0.0557103	1	1	1	1	1	1
ERBB2	28	0.28	0	0	0	0	5	0.0724638	5	0.0403226	6	0.285714	4	0.285714	44	0.133739	0.0138072	0.0601232	1	1	0.398081	0.44939	26	0.351351	0	0	3	0.1875	5	0.121951	8	0.133333	2	0.0833333	2	0.111111	62	0.172702	1	1	0.268387	0.437817	0.871467	1
ERBB3	1	0.01	0	0	0	0	0	0	0	0	0	0	0	0	2	0.00607903	1	1	1	1	1	1	5	0.0675676	0	0	1	0.0625	0	0	1	0.0166667	2	0.0833333	1	0.0555556	17	0.0473538	0.964925	1	1	1	0.871467	1
ERCC4	1	0.01	0	0	0	0	0	0	0	0	4	0.190476	4	0.285714	0	0	0.00398069	0.00130116	0.0439961	0.0130754	0.000422691	0.000153099	2	0.027027	1	0.333333	2	0.125	6	0.146341	9	0.15	3	0.125	3	0.166667	29	0.0807799	1	1	0.483264	0.437817	0.871467	0.818427
ESR1	1	0.01	0	0	0	0	1	0.0144928	1	0.00806452	0	0	0	0	5	0.0151976	1	1	1	1	1	1	5	0.0675676	2	0.666667	3	0.1875	7	0.170732	12	0.2	5	0.208333	4	0.222222	96	0.267409	1	1	0.388923	0.467149	0.921574	1
FBXW7	7	0.07	3	0.1	0	0	5	0.0724638	8	0.0645161	0	0	0	0	2	0.00607903	1	1	1	1	1	1	7	0.0945946	1	0.333333	0	0	5	0.121951	6	0.1	0	0	0	0	7	0.0194986	0.96098	0.954683	0.710315	0.833672	1	1
FGFR1	6	0.06	1	0.0333333	1	0.04	4	0.057971	6	0.0483871	5	0.238095	2	0.142857	52	0.158055	0.050978	0.491015	0.151629	0.70404	0.828203	1	9	0.121622	0	0	5	0.3125	6	0.146341	11	0.183333	7	0.291667	6	0.333333	91	0.253482	1	0.853424	0.388923	0.467149	0.921574	0.9882
FGFR2	1	0.01	1	0.0333333	0	0	0	0	1	0.00806452	1	0.047619	0	0	1	0.00303951	0.575836	1	0.7669	1	0.398081	1	3	0.0405405	1	0.333333	3	0.1875	3	0.0731707	7	0.116667	0	0	0	0	19	0.0529248	0.96098	0.853424	1	1	0.921574	1
FOXA1	0	0	0	0	0	0	0	0	0	0	2	0.0952381	2	0.142857	7	0.0212766	0.0822089	0.0603265	0.159942	0.110671	0.398081	0.267899	4	0.0540541	1	0.333333	4	0.25	10	0.243902	15	0.25	6	0.25	5	0.277778	46	0.128134	1	1	0.268387	0.241314	0.762596	0.718538
FOXP1	1	0.01	0	0	0	0	0	0	0	0	0	0	0	0	3	0.00911854	1	1	1	1	1	1	6	0.0810811	0	0	0	0	1	0.0243902	1	0.0166667	0	0	0	0	21	0.0584958	1	1	0.915166	0.945363	0.871467	1
GATA3	0	0	0	0	0	0	1	0.0144928	1	0.00806452	3	0.142857	2	0.142857	53	0.161094	0.050978	0.121667	0.0439961	0.110671	1	1	7	0.0945946	1	0.333333	5	0.3125	9	0.219512	15	0.25	4	0.166667	2	0.111111	62	0.172702	1	0.954683	0.944052	1	1	1
GNAS	0	0	0	0	0	0	0	0	0	0	6	0.285714	4	0.285714	2	0.00607903	0.000219402	0.00130116	0.000663594	0.00470032	4.80863e-05	0.000438287	11	0.148649	0	0	6	0.375	13	0.317073	19	0.316667	5	0.208333	5	0.277778	66	0.183844	1	1	0.944052	0.833672	1	0.9882
HRAS	1	0.01	0	0	0	0	0	0	0	0	0	0	0	0	0	0	1	1	1	1	1	1	2	0.027027	0	0	0	0	3	0.0731707	3	0.05	0	0	0	0	7	0.0194986	1	1	1	1	1	1
IGF1R	1	0.01	0	0	0	0	4	0.057971	4	0.0322581	1	0.047619	0	0	5	0.0151976	1	1	0.7669	1	0.758867	1	3	0.0405405	0	0	1	0.0625	12	0.292683	13	0.216667	5	0.208333	5	0.277778	12	0.0334262	1	1	0.268387	0.204652	0.209011	0.0548477
KDM6A	0	0	0	0	0	0	2	0.0289855	2	0.016129	0	0	0	0	3	0.00911854	1	1	1	1	1	1	10	0.135135	1	0.333333	0	0	3	0.0731707	4	0.0666667	1	0.0416667	0	0	8	0.0222841	1	1	0.863665	0.833672	0.871467	1
KRAS	3	0.03	2	0.0666667	0	0	2	0.0289855	4	0.0322581	1	0.047619	0	0	0	0	1	1	1	1	0.276471	1	5	0.0675676	0	0	0	0	3	0.0731707	3	0.05	2	0.0833333	2	0.111111	12	0.0334262	1	0.954683	1	0.954442	0.871467	0.795854
MAP2K4	1	0.01	1	0.0333333	1	0.04	1	0.0144928	3	0.0241935	1	0.047619	1	0.0714286	31	0.0942249	0.937945	0.805571	0.7669	0.659384	1	1	3	0.0405405	1	0.333333	2	0.125	3	0.0731707	6	0.1	1	0.0416667	0	0	49	0.13649	1	0.954683	1	1	0.871467	0.795854
MAP3K1	4	0.04	0	0	1	0.04	5	0.0724638	6	0.0483871	3	0.142857	3	0.214286	50	0.151976	0.36794	0.199487	0.374526	0.217622	1	1	4	0.0540541	0	0	4	0.25	1	0.0243902	5	0.0833333	4	0.166667	2	0.111111	30	0.0835655	1	1	0.483264	0.833672	0.871467	1
MDM2	3	0.03	0	0	0	0	1	0.0144928	1	0.00806452	3	0.142857	3	0.214286	10	0.0303951	0.050978	0.0333176	0.287412	0.16117	0.268852	0.108511	4	0.0540541	0	0	3	0.1875	7	0.170732	10	0.166667	7	0.291667	5	0.277778	32	0.0891365	1	0.954683	0.188592	0.241314	0.209011	0.540452
MED23	2	0.02	0	0	0	0	0	0	0	0	0	0	0	0	5	0.0151976	1	1	1	1	1	1	4	0.0540541	1	0.333333	1	0.0625	9	0.219512	11	0.183333	3	0.125	0	0	22	0.0612813	1	0.619243	0.932825	0.945363	0.871467	1
MEN1	0	0	0	0	0	0	0	0	0	0	1	0.047619	1	0.0714286	1	0.00303951	0.36794	0.30762	0.52626	0.42755	0.398081	0.362381	1	0.0135135	0	0	0	0	2	0.0487805	2	0.0333333	3	0.125	1	0.0555556	14	0.0389972	0.927051	1	0.347836	0.833672	0.762596	1
MLH1	1	0.01	0	0	0	0	0	0	0	0	0	0	0	0	1	0.00303951	1	1	1	1	1	1	3	0.0405405	0	0	0	0	2	0.0487805	2	0.0333333	1	0.0416667	1	0.0555556	8	0.0222841	1	1	1	1	0.871467	0.9882
MLL2	3	0.03	1	0.0333333	0	0	0	0	1	0.00806452	1	0.047619	1	0.0714286	1	0.00303951	0.575836	0.491015	1	0.969054	0.398081	0.362381	3	0.0405405	0	0	3	0.1875	2	0.0487805	5	0.0833333	2	0.0833333	2	0.111111	29	0.0807799	1	1	0.944052	0.833672	1	1
MLL3	11	0.11	1	0.0333333	1	0.04	2	0.0289855	4	0.0322581	3	0.142857	1	0.0714286	21	0.0638298	0.227035	0.916246	1	1	0.489779	1	11	0.148649	2	0.666667	2	0.125	13	0.317073	17	0.283333	1	0.0416667	1	0.0555556	45	0.125348	0.269364	0.619243	0.863665	0.945363	0.871467	1
MLLT4	3	0.03	4	0.133333	0	0	8	0.115942	12	0.0967742	1	0.047619	1	0.0714286	9	0.0273556	1	1	1	0.969054	0.91793	0.995185	1	0.0135135	0	0	0	0	2	0.0487805	2	0.0333333	2	0.0833333	0	0	4	0.0111421	1	1	0.630616	1	0.758362	1
MSH2	0	0	0	0	0	0	0	0	0	0	0	0	0	0	2	0.00607903	1	1	1	1	1	1	2	0.027027	0	0	3	0.1875	6	0.146341	9	0.15	1	0.0416667	0	0	6	0.0167131	1	0.844285	1	1	0.871467	1
MYC	23	0.23	9	0.3	12	0.48	18	0.26087	39	0.314516	3	0.142857	2	0.142857	46	0.139818	0.36794	0.569901	1	1	1	1	34	0.459459	1	0.333333	10	0.625	27	0.658537	38	0.633333	4	0.166667	3	0.166667	102	0.284123	0.00939327	0.0273452	0.268387	0.326123	0.871467	0.9882
NCOR1	2	0.02	0	0	1	0.04	0	0	1	0.00806452	1	0.047619	1	0.0714286	9	0.0273556	0.575836	0.491015	0.958587	0.832154	0.91793	0.995185	3	0.0405405	0	0	2	0.125	6	0.146341	8	0.133333	2	0.0833333	0	0	28	0.0779944	1	0.853424	0.944052	1	1	0.9882
NF1	3	0.03	1	0.0333333	0	0	2	0.0289855	3	0.0241935	1	0.047619	1	0.0714286	4	0.0121581	0.937945	0.805571	1	0.969054	0.686187	0.623106	8	0.108108	0	0	3	0.1875	7	0.170732	10	0.166667	2	0.0833333	1	0.0555556	47	0.130919	1	1	1	1	0.997156	1
NF2	0	0	0	0	0	0	1	0.0144928	1	0.00806452	1	0.047619	1	0.0714286	0	0	0.575836	0.491015	0.52626	0.42755	0.276471	0.250667	6	0.0810811	0	0	0	0	0	0	0	0	0	0	0	0	5	0.0139276	1	1	0.915166	0.945363	1	1
NOTCH1	0	0	0	0	0	0	1	0.0144928	1	0.00806452	0	0	0	0	1	0.00303951	1	1	1	1	1	1	4	0.0540541	0	0	1	0.0625	7	0.170732	8	0.133333	0	0	0	0	13	0.0362117	0.921312	0.853424	0.944052	0.945363	1	1
NOTCH2	4	0.04	0	0	0	0	0	0	0	0	0	0	0	0	2	0.00607903	1	1	1	1	1	1	15	0.202703	0	0	0	0	7	0.170732	7	0.116667	3	0.125	3	0.166667	17	0.0473538	1	1	0.944052	1	0.762596	0.709366
NRAS	0	0	0	0	0	0	1	0.0144928	1	0.00806452	0	0	0	0	0	0	1	1	1	1	1	1	6	0.0810811	0	0	1	0.0625	4	0.097561	5	0.0833333	2	0.0833333	2	0.111111	9	0.0250696	1	1	1	0.972821	0.860293	0.718538
PALB2	0	0	0	0	0	0	2	0.0289855	2	0.016129	4	0.190476	4	0.285714	1	0.00303951	0.0278516	0.0123233	0.0165557	0.00470032	0.000812813	0.000249264	1	0.0135135	0	0	0	0	2	0.0487805	2	0.0333333	4	0.166667	4	0.222222	26	0.0724234	0.659286	0.427795	0.268387	0.204652	0.762596	0.709366
PBRM1	0	0	1	0.0333333	0	0	0	0	1	0.00806452	0	0	0	0	0	0	1	1	1	1	1	1	6	0.0810811	0	0	1	0.0625	4	0.097561	5	0.0833333	1	0.0416667	1	0.0555556	9	0.0250696	1	1	1	1	0.885646	0.9882
PDGFRA	2	0.02	0	0	0	0	2	0.0289855	2	0.016129	0	0	0	0	0	0	1	1	1	1	1	1	1	0.0135135	0	0	0	0	1	0.0243902	1	0.0166667	1	0.0416667	0	0	8	0.0222841	1	1	0.944052	1	0.871467	1
PHF6	0	0	1	0.0333333	0	0	0	0	1	0.00806452	0	0	0	0	1	0.00303951	1	1	1	1	1	1	4	0.0540541	1	0.333333	1	0.0625	3	0.0731707	5	0.0833333	1	0.0416667	1	0.0555556	8	0.0222841	1	1	1	1	0.871467	0.9882
PIK3CA	25	0.25	10	0.333333	2	0.08	11	0.15942	23	0.185484	11	0.52381	7	0.5	136	0.413374	0.0161584	0.0777584	0.14198	0.326873	0.828203	1	27	0.364865	0	0	4	0.25	13	0.317073	17	0.283333	15	0.625	11	0.611111	181	0.504178	0.136109	0.427795	0.346348	0.467149	0.871467	0.994692
PIK3R1	4	0.04	0	0	2	0.08	2	0.0289855	4	0.0322581	1	0.047619	0	0	2	0.00607903	1	1	1	1	0.489779	1	4	0.0540541	0	0	0	0	2	0.0487805	2	0.0333333	0	0	0	0	11	0.0306407	1	1	0.944052	0.945363	1	1
PMS2	0	0	0	0	0	0	0	0	0	0	2	0.0952381	0	0	1	0.00303951	0.0822089	1	0.159942	1	0.0898672	1	2	0.027027	0	0	2	0.125	4	0.097561	6	0.1	3	0.125	2	0.111111	10	0.0278552	1	1	0.483264	0.833672	0.758362	0.718538
PRDM1	0	0	1	0.0333333	0	0	0	0	1	0.00806452	1	0.047619	1	0.0714286	0	0	0.575836	0.491015	0.52626	0.42755	0.276471	0.250667	7	0.0945946	1	0.333333	1	0.0625	12	0.292683	14	0.233333	1	0.0416667	0	0	28	0.0779944	0.659286	0.427795	0.947148	0.833672	1	0.9882
PREX2	0	0	1	0.0333333	0	0	0	0	1	0.00806452	1	0.047619	0	0	0	0	0.575836	1	0.52626	1	0.276471	1	19	0.256757	0	0	5	0.3125	12	0.292683	17	0.283333	4	0.166667	3	0.166667	68	0.189415	1	1	0.944052	0.945363	1	1
PTEN	19	0.19	14	0.466667	7	0.28	26	0.376812	47	0.379032	0	0	0	0	24	0.0729483	0.00398069	0.0290485	0.196353	0.42755	0.835888	1	9	0.121622	1	0.333333	4	0.25	7	0.170732	12	0.2	4	0.166667	4	0.222222	47	0.130919	1	1	0.993703	0.833672	0.899415	0.9882
RB1	15	0.15	12	0.4	2	0.08	20	0.289855	34	0.274194	0	0	0	0	3	0.00911854	0.0278516	0.118119	0.302129	0.659384	1	1	10	0.135135	2	0.666667	2	0.125	9	0.219512	13	0.216667	0	0	0	0	19	0.0529248	0.269364	0.427795	0.53105	0.833672	0.921574	1
RHOA	1	0.01	0	0	0	0	0	0	0	0	0	0	0	0	2	0.00607903	1	1	1	1	1	1	4	0.0540541	0	0	0	0	1	0.0243902	1	0.0166667	0	0	0	0	10	0.0278552	1	1	0.944052	0.945363	1	1
RUNX1	1	0.01	0	0	0	0	0	0	0	0	1	0.047619	1	0.0714286	3	0.00911854	0.36794	0.30762	0.7669	0.659384	0.580556	0.526623	2	0.027027	0	0	0	0	2	0.0487805	2	0.0333333	1	0.0416667	1	0.0555556	6	0.0167131	1	1	1	0.945363	0.871467	0.9882
SETD2	0	0	0	0	0	0	0	0	0	0	0	0	0	0	5	0.0151976	1	1	1	1	1	1	7	0.0945946	0	0	0	0	1	0.0243902	1	0.0166667	1	0.0416667	0	0	10	0.0278552	1	1	0.947148	0.833672	0.886739	1
SF3B1	0	0	0	0	0	0	0	0	0	0	0	0	0	0	13	0.0395137	1	1	1	1	1	1	0	0	0	0	1	0.0625	2	0.0487805	3	0.05	0	0	0	0	11	0.0306407	1	1	1	1	1	1
SMAD4	0	0	0	0	1	0.04	0	0	1	0.00806452	0	0	0	0	2	0.00607903	1	1	1	1	1	1	3	0.0405405	0	0	2	0.125	3	0.0731707	5	0.0833333	2	0.0833333	2	0.111111	7	0.0194986	1	1	0.944052	0.833672	0.762596	0.709366
SMARCA4	0	0	0	0	0	0	1	0.0144928	1	0.00806452	2	0.0952381	2	0.142857	1	0.00303951	0.206798	0.121667	0.159942	0.110671	0.0898672	0.0456125	10	0.135135	1	0.333333	2	0.125	2	0.0487805	5	0.0833333	4	0.166667	4	0.222222	16	0.0445682	1	0.853424	0.994663	0.945363	0.686736	0.34321
SPEN	3	0.03	1	0.0333333	0	0	0	0	1	0.00806452	0	0	0	0	9	0.0273556	1	1	1	1	1	1	1	0.0135135	0	0	3	0.1875	3	0.0731707	6	0.1	2	0.0833333	1	0.0555556	19	0.0529248	1	1	0.630616	0.833672	0.921574	1
STAG2	1	0.01	0	0	0	0	0	0	0	0	1	0.047619	1	0.0714286	1	0.00303951	0.36794	0.30762	0.7669	0.659384	0.398081	0.362381	7	0.0945946	1	0.333333	0	0	2	0.0487805	3	0.05	1	0.0416667	1	0.0555556	8	0.0222841	1	1	0.947148	1	0.871467	0.9882
STK11	0	0	0	0	0	0	0	0	0	0	3	0.142857	2	0.142857	1	0.00303951	0.0228387	0.0603265	0.0439961	0.110671	0.00799591	0.0456125	12	0.162162	0	0	2	0.125	0	0	2	0.0333333	3	0.125	3	0.166667	26	0.0724234	0.927051	0.728669	1	1	0.871467	0.795854
TBX3	1	0.01	0	0	0	0	0	0	0	0	2	0.0952381	2	0.142857	12	0.0364742	0.0822089	0.0603265	0.303699	0.217622	0.557685	0.438877	2	0.027027	0	0	1	0.0625	7	0.170732	8	0.133333	3	0.125	1	0.0555556	32	0.0891365	1	1	0.483264	0.945363	0.885646	1
TET2	0	0	0	0	0	0	0	0	0	0	0	0	0	0	1	0.00303951	1	1	1	1	1	1	2	0.027027	0	0	1	0.0625	1	0.0243902	2	0.0333333	2	0.0833333	2	0.111111	6	0.0167131	1	0.853424	0.841895	0.833672	0.762596	0.709366
TP53	73	0.73	26	0.866667	9	0.36	59	0.855072	94	0.758065	2	0.0952381	0	0	67	0.203647	7.97374e-07	2.051e-06	6.62014e-06	1.05958e-05	0.835888	0.362381	61	0.824324	2	0.666667	5	0.3125	25	0.609756	32	0.533333	2	0.0833333	0	0	123	0.342618	0.00939327	0.00153341	6.00914e-09	3.30107e-09	0.209011	0.0548477
USP9X	2	0.02	0	0	0	0	0	0	0	0	1	0.047619	1	0.0714286	1	0.00303951	0.36794	0.30762	0.958587	0.832154	0.398081	0.362381	7	0.0945946	0	0	0	0	4	0.097561	4	0.0666667	3	0.125	1	0.0555556	12	0.0334262	1	1	0.971788	1	0.762596	0.994692
XBP1	1	0.01	0	0	0	0	0	0	0	0	2	0.0952381	2	0.142857	3	0.00911854	0.0822089	0.0603265	0.303699	0.217622	0.25331	0.118751	4	0.0540541	0	0	1	0.0625	3	0.0731707	4	0.0666667	0	0	0	0	15	0.0417827	1	1	0.944052	0.945363	0.921574	1
ZFP36L1	1	0.01	0	0	0	0	0	0	0	0	0	0	0	0	1	0.00303951	1	1	1	1	1	1	1	0.0135135	0	0	0	0	2	0.0487805	2	0.0333333	1	0.0416667	0	0	5	0.0139276	1	1	0.944052	1	0.871467	1
ZNF217	3	0.03	1	0.0333333	0	0	3	0.0434783	4	0.0322581	5	0.238095	3	0.214286	29	0.0881459	0.0269644	0.120574	0.0439961	0.16117	0.276471	0.474512	13	0.175676	0	0	4	0.25	13	0.317073	17	0.283333	6	0.25	5	0.277778	75	0.208914	1	1	0.944052	0.833672	0.921574	1
ZNF703	6	0.06	1	0.0333333	1	0.04	4	0.057971	6	0.0483871	5	0.238095	3	0.214286	52	0.158055	0.050978	0.199487	0.151629	0.357461	0.828203	1	10	0.135135	0	0	4	0.25	9	0.219512	13	0.216667	8	0.333333	7	0.388889	98	0.272981	1	0.853424	0.347836	0.302473	0.885646	0.9882
N, number; Freq, frequency

## Sheet: Table S9
Table S9. Genes differentially expressed between TP53 mutant and wild-type pBCs
Ensembl ID	Gene name
ENSG00000090861	AARS
ENSG00000008311	AASS
ENSG00000183044	ABAT
ENSG00000254527	ABC11-48400900C8.1
ENSG00000165029	ABCA1
ENSG00000167972	ABCA3
ENSG00000103222	ABCC1
ENSG00000101986	ABCD1
ENSG00000204574	ABCF1
ENSG00000118777	ABCG2
ENSG00000144827	ABHD10
ENSG00000106077	ABHD11
ENSG00000139826	ABHD13
ENSG00000248487	ABHD14A
ENSG00000114779	ABHD14B
ENSG00000164074	ABHD18
ENSG00000011198	ABHD5
ENSG00000173210	ABLIM3
ENSG00000166016	ABTB2
ENSG00000213683	AC002056.3
ENSG00000261008	AC004158.2
ENSG00000223749	AC004383.4
ENSG00000214243	AC004980.10
ENSG00000227038	AC005077.12
ENSG00000227719	AC006042.6
ENSG00000250896	AC006230.3
ENSG00000279539	AC006486.10
ENSG00000231312	AC007246.3
ENSG00000223813	AC007255.8
ENSG00000227855	AC007276.5
ENSG00000225264	AC007276.6
ENSG00000128692	AC007405.5
ENSG00000280007	AC008079.10
ENSG00000229321	AC008269.2
ENSG00000229666	AC008872.1
ENSG00000224152	AC009506.1
ENSG00000225963	AC009950.2
ENSG00000230783	AC009961.2
ENSG00000226266	AC009961.3
ENSG00000264577	AC010761.8
ENSG00000203327	AC012358.7
ENSG00000236283	AC013463.2
ENSG00000271013	AC015849.15
ENSG00000270977	AC015849.16
ENSG00000173209	AC016747.2
ENSG00000228486	AC017099.3
ENSG00000235314	AC017116.8
ENSG00000229358	AC018633.4
ENSG00000236753	AC018642.1
ENSG00000231952	AC018648.5
ENSG00000269959	AC018755.24
ENSG00000275981	AC018816.2
ENSG00000278897	AC020951.1
ENSG00000233006	AC034220.3
ENSG00000229334	AC046143.3
ENSG00000229023	AC067945.3
ENSG00000228109	AC068302.3
ENSG00000258725	AC068831.8
ENSG00000235837	AC073333.8
ENSG00000225969	AC073846.5
ENSG00000204929	AC074391.1
ENSG00000227210	AC079145.4
ENSG00000237758	AC084031.1
ENSG00000280119	AC093642.1
ENSG00000237940	AC093642.3
ENSG00000197927	AC093724.1
ENSG00000203435	AC104600.1
ENSG00000233806	AC131097.3
ENSG00000224479	AC136289.1
ENSG00000273117	AC144652.1
ENSG00000255495	AC145124.2
ENSG00000060971	ACAA1
ENSG00000196177	ACADSB
ENSG00000075239	ACAT1
ENSG00000181513	ACBD4
ENSG00000144476	ACKR3
ENSG00000119673	ACOT2
ENSG00000177465	ACOT4
ENSG00000097021	ACOT7
ENSG00000101473	ACOT8
ENSG00000168306	ACOX2
ENSG00000162836	ACP6
ENSG00000142513	ACPT
ENSG00000123983	ACSL3
ENSG00000166743	ACSM1
ENSG00000005187	ACSM3
ENSG00000101442	ACTR5
ENSG00000113812	ACTR8
ENSG00000114739	ACVR2B
ENSG00000243989	ACY1
ENSG00000135074	ADAM19
ENSG00000042980	ADAM28
ENSG00000168615	ADAM9
ENSG00000134028	ADAMDEC1
ENSG00000154734	ADAMTS1
ENSG00000166106	ADAMTS15
ENSG00000140470	ADAMTS17
ENSG00000156218	ADAMTSL3
ENSG00000197381	ADARB1
ENSG00000078295	ADCY2
ENSG00000174233	ADCY6
ENSG00000148700	ADD3
ENSG00000020181	ADGRA2
ENSG00000205336	ADGRG1
ENSG00000112414	ADGRG6
ENSG00000148926	ADM
ENSG00000101126	ADNP
ENSG00000153531	ADPRHL1
ENSG00000130706	ADRM1
ENSG00000185100	ADSSL1
ENSG00000183077	AFMID
ENSG00000135439	AGAP2
ENSG00000186094	AGBL4
ENSG00000123908	AGO2
ENSG00000158467	AHCYL2
ENSG00000126878	AIF1L
ENSG00000042286	AIFM2
ENSG00000147853	AK3
ENSG00000165695	AK8
ENSG00000155085	AK9
ENSG00000203709	AL035209.2
ENSG00000232079	AL035610.1
ENSG00000235706	AL356017.3
ENSG00000159423	ALDH4A1
ENSG00000119711	ALDH6A1
ENSG00000143149	ALDH9A1
ENSG00000109107	ALDOC
ENSG00000253710	ALG11
ENSG00000101901	ALG13
ENSG00000120697	ALG5
ENSG00000137760	ALKBH8
ENSG00000073331	ALPK1
ENSG00000178038	ALS2CL
ENSG00000183684	ALYREF
ENSG00000184675	AMER1
ENSG00000145020	AMT
ENSG00000174945	AMZ1
ENSG00000153107	ANAPC1
ENSG00000166295	ANAPC16
ENSG00000196510	ANAPC7
ENSG00000214274	ANG
ENSG00000174606	ANGEL2
ENSG00000151687	ANKAR
ENSG00000132623	ANKEF1
ENSG00000176915	ANKLE2
ENSG00000164331	ANKRA2
ENSG00000088448	ANKRD10
ENSG00000167522	ANKRD11
ENSG00000198720	ANKRD13B
ENSG00000132466	ANKRD17
ENSG00000089847	ANKRD24
ENSG00000107890	ANKRD26
ENSG00000105186	ANKRD27
ENSG00000145700	ANKRD31
ENSG00000186352	ANKRD37
ENSG00000137494	ANKRD42
ENSG00000151458	ANKRD50
ENSG00000156381	ANKRD9
ENSG00000011426	ANLN
ENSG00000160746	ANO10
ENSG00000143401	ANP32E
ENSG00000276529	AP001505.10
ENSG00000129354	AP1M2
ENSG00000196961	AP2A1
ENSG00000100478	AP4S1
ENSG00000034053	APBA2
ENSG00000164062	APEH
ENSG00000169188	APEX2
ENSG00000138613	APH1B
ENSG00000100342	APOL1
ENSG00000128335	APOL2
ENSG00000128284	APOL3
ENSG00000157500	APPL1
ENSG00000103569	AQP9
ENSG00000169083	AR
ENSG00000124198	ARFGEF2
ENSG00000198826	ARHGAP11A
ENSG00000186517	ARHGAP30
ENSG00000114790	ARHGEF26
ENSG00000163947	ARHGEF3
ENSG00000214694	ARHGEF33
ENSG00000236699	ARHGEF38
ENSG00000137135	ARHGEF39
ENSG00000129675	ARHGEF6
ENSG00000102606	ARHGEF7
ENSG00000177479	ARIH2
ENSG00000185305	ARL15
ENSG00000214087	ARL16
ENSG00000144746	ARL6IP5
ENSG00000125962	ARMCX5
ENSG00000172379	ARNT2
ENSG00000136950	ARPC5L
ENSG00000281357	ARRDC3-AS1
ENSG00000140450	ARRDC4
ENSG00000006756	ARSD
ENSG00000141337	ARSG
ENSG00000173409	ARV1
ENSG00000151693	ASAP2
ENSG00000105011	ASF1B
ENSG00000129691	ASH2L
ENSG00000128203	ASPHD2
ENSG00000066279	ASPM
ENSG00000171456	ASXL1
ENSG00000156802	ATAD2
ENSG00000197785	ATAD3A
ENSG00000160072	ATAD3B
ENSG00000126775	ATG14
ENSG00000066739	ATG2B
ENSG00000198925	ATG9A
ENSG00000198513	ATL1
ENSG00000069849	ATP1B3
ENSG00000174437	ATP2A2
ENSG00000070961	ATP2B1
ENSG00000125375	ATP5S
ENSG00000205464	ATP6AP1L
ENSG00000147614	ATP6V0D2
ENSG00000143882	ATP6V1C2
ENSG00000100554	ATP6V1D
ENSG00000123191	ATP7B
ENSG00000054793	ATP9A
ENSG00000164053	ATRIP
ENSG00000066427	ATXN3
ENSG00000162650	ATXN7L2
ENSG00000127423	AUNIP
ENSG00000087586	AURKA
ENSG00000178999	AURKB
ENSG00000160862	AZGP1
ENSG00000214313	AZGP1P1
ENSG00000163512	AZI2
ENSG00000187676	B3GLCT
ENSG00000135454	B4GALNT1
ENSG00000139044	B4GALNT3
ENSG00000158470	B4GALT5
ENSG00000182240	BACE2
ENSG00000107262	BAG1
ENSG00000156735	BAG4
ENSG00000007516	BAIAP3
ENSG00000043039	BARX2
ENSG00000156127	BATF
ENSG00000168062	BATF2
ENSG00000009954	BAZ1B
ENSG00000123636	BAZ2B
ENSG00000119636	BBOF1
ENSG00000140463	BBS4
ENSG00000163093	BBS5
ENSG00000132692	BCAN
ENSG00000075790	BCAP29
ENSG00000124243	BCAS4
ENSG00000186666	BCDIN3D
ENSG00000171791	BCL2
ENSG00000140379	BCL2A1
ENSG00000126453	BCL2L12
ENSG00000129473	BCL2L2
ENSG00000113916	BCL6
ENSG00000186716	BCR
ENSG00000161267	BDH1
ENSG00000126581	BECN1
ENSG00000178409	BEND3
ENSG00000198908	BHLHB9
ENSG00000151746	BICD1
ENSG00000089685	BIRC5
ENSG00000166619	BLCAP
ENSG00000197299	BLM
ENSG00000125845	BMP2
ENSG00000261236	BOP1
ENSG00000166275	BORCS7
ENSG00000137274	BPHL
ENSG00000162813	BPNT1
ENSG00000171634	BPTF
ENSG00000100425	BRD1
ENSG00000028310	BRD9
ENSG00000104221	BRF2
ENSG00000011114	BTBD7
ENSG00000169814	BTD
ENSG00000145741	BTF3
ENSG00000133639	BTG1
ENSG00000159388	BTG2
ENSG00000112763	BTN2A1
ENSG00000166167	BTRC
ENSG00000169679	BUB1
ENSG00000156970	BUB1B
ENSG00000136261	BZW2
ENSG00000137720	C11orf1
ENSG00000174370	C11orf45
ENSG00000182919	C11orf54
ENSG00000109944	C11orf63
ENSG00000173715	C11orf80
ENSG00000168005	C11orf84
ENSG00000185480	C12orf48
ENSG00000139160	C12orf72
ENSG00000204954	C12orf73
ENSG00000235162	C12orf75
ENSG00000100629	C14orf145
ENSG00000119705	C14orf156
ENSG00000119650	C14orf179
ENSG00000179476	C14orf28
ENSG00000246223	C14orf64
ENSG00000140104	C14orf79
ENSG00000100802	C14orf93
ENSG00000167173	C15orf39
ENSG00000169609	C15orf40
ENSG00000186073	C15orf41
ENSG00000162062	C16orf59
ENSG00000174109	C16orf91
ENSG00000125319	C17orf53
ENSG00000108666	C17orf75
ENSG00000187624	C17orf97
ENSG00000166845	C18orf54
ENSG00000141452	C18orf8
ENSG00000188032	C19orf67
ENSG00000000460	C1orf112
ENSG00000131591	C1orf159
ENSG00000116667	C1orf21
ENSG00000221953	C1orf229
ENSG00000157181	C1orf27
ENSG00000143443	C1orf56
ENSG00000139178	C1RL
ENSG00000101220	C20orf27
ENSG00000157617	C2CD2
ENSG00000111731	C2CD5
ENSG00000088543	C3orf18
ENSG00000114529	C3orf52
ENSG00000188315	C3orf62
ENSG00000244731	C4A
ENSG00000174749	C4orf32
ENSG00000164241	C5orf63
ENSG00000196821	C6orf106
ENSG00000197261	C6orf141
ENSG00000185689	C6orf201
ENSG00000129696	C8orf41
ENSG00000160345	C9orf116
ENSG00000188959	C9orf152
ENSG00000148120	C9orf3
ENSG00000183784	C9orf66
ENSG00000165698	C9orf9
ENSG00000157693	C9orf91
ENSG00000063180	CA11
ENSG00000186312	CA5BP
ENSG00000178538	CA8
ENSG00000149679	CABLES2
ENSG00000154040	CABYR
ENSG00000158966	CACHD1
ENSG00000157388	CACNA1D
ENSG00000102001	CACNA1F
ENSG00000196557	CACNA1H
ENSG00000007402	CACNA2D2
ENSG00000165995	CACNB2
ENSG00000084774	CAD
ENSG00000105767	CADM4
ENSG00000183049	CAMK1D
ENSG00000148660	CAMK2G
ENSG00000162545	CAMK2N1
ENSG00000182472	CAPN12
ENSG00000203697	CAPN8
ENSG00000138380	CARF
ENSG00000153048	CARHSP1
ENSG00000110619	CARS
ENSG00000118307	CASC1
ENSG00000137812	CASC5
ENSG00000127995	CASD1
ENSG00000106144	CASP2
ENSG00000138794	CASP6
ENSG00000133962	CATSPERB
ENSG00000145439	CBR4
ENSG00000173894	CBX2
ENSG00000141570	CBX8
ENSG00000048342	CC2D2A
ENSG00000151773	CCDC122
ENSG00000183323	CCDC125
ENSG00000169193	CCDC126
ENSG00000244607	CCDC13
ENSG00000185298	CCDC137
ENSG00000144395	CCDC150
ENSG00000248712	CCDC153
ENSG00000163749	CCDC158
ENSG00000183401	CCDC159
ENSG00000120262	CCDC170
ENSG00000163617	CCDC191
ENSG00000024862	CCDC28A
ENSG00000186409	CCDC30
ENSG00000109881	CCDC34
ENSG00000183978	CCDC56
ENSG00000180376	CCDC66
ENSG00000198624	CCDC69
ENSG00000216937	CCDC7
ENSG00000120647	CCDC77
ENSG00000110104	CCDC86
ENSG00000173013	CCDC96
ENSG00000102962	CCL22
ENSG00000108700	CCL8
ENSG00000136280	CCM2
ENSG00000145386	CCNA2
ENSG00000134057	CCNB1
ENSG00000157456	CCNB2
ENSG00000147082	CCNB3
ENSG00000166946	CCNDBP1
ENSG00000105173	CCNE1
ENSG00000175305	CCNE2
ENSG00000162063	CCNF
ENSG00000113328	CCNG1
ENSG00000138764	CCNG2
ENSG00000134480	CCNH
ENSG00000126353	CCR7
ENSG00000150753	CCT5
ENSG00000226015	CCT8P1
ENSG00000116824	CD2
ENSG00000198821	CD247
ENSG00000120217	CD274
ENSG00000186407	CD300E
ENSG00000004468	CD38
ENSG00000102245	CD40LG
ENSG00000117335	CD46
ENSG00000153563	CD8A
ENSG00000102543	CDADC1
ENSG00000130177	CDC16
ENSG00000117399	CDC20
ENSG00000164045	CDC25A
ENSG00000101224	CDC25B
ENSG00000158402	CDC25C
ENSG00000106993	CDC37L1
ENSG00000093009	CDC45
ENSG00000094804	CDC6
ENSG00000097046	CDC7
ENSG00000184661	CDCA2
ENSG00000111665	CDCA3
ENSG00000146670	CDCA5
ENSG00000144354	CDCA7
ENSG00000164649	CDCA7L
ENSG00000134690	CDCA8
ENSG00000163814	CDCP1
ENSG00000139880	CDH24
ENSG00000062038	CDH3
ENSG00000170312	CDK1
ENSG00000058091	CDK14
ENSG00000123374	CDK2
ENSG00000124762	CDKN1A
ENSG00000147889	CDKN2A
ENSG00000100526	CDKN3
ENSG00000185267	CDNF
ENSG00000064309	CDON
ENSG00000167513	CDT1
ENSG00000079385	CEACAM1
ENSG00000115163	CENPA
ENSG00000138778	CENPE
ENSG00000117724	CENPF
ENSG00000153044	CENPH
ENSG00000102384	CENPI
ENSG00000120334	CENPL
ENSG00000100162	CENPM
ENSG00000166451	CENPN
ENSG00000138092	CENPO
ENSG00000151725	CENPU
ENSG00000203760	CENPW
ENSG00000110318	CEP126
ENSG00000103995	CEP152
ENSG00000138180	CEP55
ENSG00000112877	CEP72
ENSG00000130695	CEP85
ENSG00000172828	CES3
ENSG00000087237	CETP
ENSG00000160401	CFAP157
ENSG00000197748	CFAP43
ENSG00000206530	CFAP44
ENSG00000166596	CFAP52
ENSG00000172361	CFAP53
ENSG00000243710	CFAP57
ENSG00000156042	CFAP70
ENSG00000243649	CFB
ENSG00000126759	CFP
ENSG00000163320	CGGBP1
ENSG00000128849	CGNL1
ENSG00000275464	CH507-9B2.5
ENSG00000136457	CHAD
ENSG00000159259	CHAF1B
ENSG00000124177	CHD6
ENSG00000171316	CHD7
ENSG00000016391	CHDH
ENSG00000149554	CHEK1
ENSG00000183765	CHEK2
ENSG00000064886	CHI3L2
ENSG00000100288	CHKB
ENSG00000128656	CHN1
ENSG00000106069	CHN2
ENSG00000090539	CHRD
ENSG00000115526	CHST10
ENSG00000140835	CHST4
ENSG00000005194	CIAPIN1
ENSG00000100865	CINP
ENSG00000198894	CIPC
ENSG00000099622	CIRBP
ENSG00000114737	CISH
ENSG00000122966	CIT
ENSG00000169607	CKAP2L
ENSG00000175216	CKAP5
ENSG00000074054	CLASP1
ENSG00000163539	CLASP2
ENSG00000171365	CLCN5
ENSG00000163347	CLDN1
ENSG00000157224	CLDN12
ENSG00000165215	CLDN3
ENSG00000189143	CLDN4
ENSG00000258227	CLEC5A
ENSG00000162994	CLHC1
ENSG00000106665	CLIP2
ENSG00000105270	CLIP3
ENSG00000115295	CLIP4
ENSG00000113240	CLK4
ENSG00000165959	CLMN
ENSG00000102805	CLN5
ENSG00000092853	CLSPN
ENSG00000173727	CMB9-22P13.1
ENSG00000103121	CMC2
ENSG00000091317	CMTM6
ENSG00000174871	CNIH2
ENSG00000125107	CNOT1
ENSG00000176563	CNTD1
ENSG00000105219	CNTD2
ENSG00000106078	COBL
ENSG00000082438	COBLL1
ENSG00000135775	COG2
ENSG00000136152	COG3
ENSG00000103051	COG4
ENSG00000133103	COG6
ENSG00000124749	COL21A1
ENSG00000188153	COL4A5
ENSG00000196167	COLCA1
ENSG00000173163	COMMD1
ENSG00000119723	COQ6
ENSG00000236088	COX10-AS1
ENSG00000164919	COX6C
ENSG00000107864	CPEB3
ENSG00000168993	CPLX1
ENSG00000140848	CPNE2
ENSG00000103381	CPPED1
ENSG00000160917	CPSF4
ENSG00000110090	CPT1A
ENSG00000203710	CR1
ENSG00000095321	CRAT
ENSG00000143578	CREB3L4
ENSG00000164463	CREBRF
ENSG00000150938	CRIM1
ENSG00000165475	CRYL1
ENSG00000205758	CRYZL1
ENSG00000062485	CS
ENSG00000134830	CSAR2
ENSG00000124207	CSE1L
ENSG00000184371	CSF1
ENSG00000100368	CSF2RB
ENSG00000169118	CSNK1G1
ENSG00000101266	CSNK2A1
ENSG00000254598	CSNK2A3
ENSG00000077984	CST7
ENSG00000225362	CT62
ENSG00000224973	CTA-282F2.3
ENSG00000232872	CTAGE3P
ENSG00000233122	CTAGE7
ENSG00000275024	CTB-1144G6.6
ENSG00000248367	CTB-129O4.1
ENSG00000245146	CTB-131B5.4
ENSG00000267080	CTB-175E5.4
ENSG00000267394	CTB-175E5.7
ENSG00000213904	CTB-50E14.6
ENSG00000273654	CTB-52I2.4
ENSG00000270021	CTC-203F4.2
ENSG00000245060	CTC-205M6.2
ENSG00000280079	CTC-260E6.4
ENSG00000267383	CTC-260E6.6
ENSG00000247572	CTC-281B15.1
ENSG00000270133	CTC-303L1.2
ENSG00000280187	CTC-351M12.1
ENSG00000269044	CTC-429P9.3
ENSG00000267904	CTC-429P9.5
ENSG00000267575	CTC-459F4.3
ENSG00000246763	CTC-463N11.3
ENSG00000280106	CTC-523E23.3
ENSG00000254042	CTC-558O2.1
ENSG00000266904	CTC-559E9.1
ENSG00000267481	CTC-559E9.5
ENSG00000267565	CTC-559E9.8
ENSG00000102974	CTCF
ENSG00000258682	CTD-2002H8.2
ENSG00000267274	CTD-2006C1.12
ENSG00000219665	CTD-2006C1.2
ENSG00000260808	CTD-2007L18.5
ENSG00000244513	CTD-2013N24.2
ENSG00000249042	CTD-2015H6.3
ENSG00000274515	CTD-2026K11.5
ENSG00000276863	CTD-2047H16.5
ENSG00000249740	CTD-2127H9.1
ENSG00000254093	CTD-2135J3.2
ENSG00000198416	CTD-2173L22.4
ENSG00000269693	CTD-2192J16.20
ENSG00000249825	CTD-2201I18.1
ENSG00000241015	CTD-2224J9.2
ENSG00000248794	CTD-2248H3.1
ENSG00000259802	CTD-2256P15.2
ENSG00000266208	CTD-2267D19.3
ENSG00000260136	CTD-2270L9.4
ENSG00000271918	CTD-2287O16.5
ENSG00000258768	CTD-2292M16.8
ENSG00000245849	CTD-2339L15.1
ENSG00000247796	CTD-2366F13.1
ENSG00000258560	CTD-2376I20.1
ENSG00000278493	CTD-2382E5.6
ENSG00000251364	CTD-2516F10.2
ENSG00000272323	CTD-2517O10.6
ENSG00000268015	CTD-2525I3.3
ENSG00000247473	CTD-2544D21.1
ENSG00000257403	CTD-2547E10.3
ENSG00000245281	CTD-2547L16.1
ENSG00000274104	CTD-2553L13.10
ENSG00000258458	CTD-2555K7.2
ENSG00000280351	CTD-2561B21.8
ENSG00000268119	CTD-2561J22.5
ENSG00000268705	CTD-2561J22.6
ENSG00000167747	CTD-2568A17.3
ENSG00000271781	CTD-2589H19.6
ENSG00000269054	CTD-2619J13.3
ENSG00000267370	CTD-2623N2.3
ENSG00000188825	CTD-3014M21.4
ENSG00000259725	CTD-3032H12.1
ENSG00000258593	CTD-3051D23.4
ENSG00000266916	CTD-3064H18.1
ENSG00000254109	CTD-3107M8.4
ENSG00000267106	CTD-3116E22.4
ENSG00000245888	CTD-3203P2.2
ENSG00000268204	CTD-3214H19.6
ENSG00000267682	CTD-3220F14.2
ENSG00000276846	CTD-3220F14.3
ENSG00000144677	CTDSPL
ENSG00000163599	CTLA4
ENSG00000168036	CTNNB1
ENSG00000132792	CTNNBL1
ENSG00000169862	CTNND2
ENSG00000171793	CTPS1
ENSG00000064601	CTSA
ENSG00000109861	CTSC
ENSG00000135047	CTSL
ENSG00000136943	CTSV
ENSG00000085733	CTTN
ENSG00000142544	CTU1
ENSG00000139842	CUL4A
ENSG00000006210	CX3CL1
ENSG00000168329	CX3CR1
ENSG00000169248	CXCL11
ENSG00000138755	CXCL9
ENSG00000114395	CYB561D2
ENSG00000166347	CYB5A
ENSG00000167740	CYB5D2
ENSG00000071967	CYBRD1
ENSG00000119004	CYP20A1
ENSG00000186104	CYP2R1
ENSG00000167600	CYP2S1
ENSG00000233622	CYP2T2P
ENSG00000146233	CYP39A1
ENSG00000036530	CYP46A1
ENSG00000145476	CYP4V2
ENSG00000186377	CYP4X1
ENSG00000108669	CYTH1
ENSG00000178149	DALRD3
ENSG00000006634	DBF4
ENSG00000113758	DBN1
ENSG00000115827	DCAF17
ENSG00000139990	DCAF5
ENSG00000057019	DCBLD2
ENSG00000170959	DCDC1
ENSG00000272886	DCP1A
ENSG00000151065	DCP1B
ENSG00000129187	DCTD
ENSG00000104671	DCTN6
ENSG00000134574	DDB2
ENSG00000085788	DDHD2
ENSG00000165490	DDIAS
ENSG00000013573	DDX11
ENSG00000100201	DDX17
ENSG00000168872	DDX19A
ENSG00000165732	DDX21
ENSG00000124228	DDX27
ENSG00000123136	DDX39A
ENSG00000185163	DDX51
ENSG00000168350	DEGS2
ENSG00000213047	DENND1B
ENSG00000137145	DENND4C
ENSG00000174839	DENND6A
ENSG00000024526	DEPDC1
ENSG00000035499	DEPDC1B
ENSG00000136986	DERL1
ENSG00000204311	DFNB59
ENSG00000178700	DHFRL1
ENSG00000157379	DHRS1
ENSG00000278535	DHRS11
ENSG00000102796	DHRS12
ENSG00000157326	DHRS4
ENSG00000215256	DHRS4-AS1
ENSG00000187630	DHRS4L2
ENSG00000067248	DHX29
ENSG00000101452	DHX35
ENSG00000140829	DHX38
ENSG00000131504	DIAPH1
ENSG00000100697	DICER1
ENSG00000066084	DIP2B
ENSG00000083520	DIS3
ENSG00000150764	DIXDC1
ENSG00000130826	DKC1
ENSG00000008226	DLEC1
ENSG00000080845	DLGAP4
ENSG00000126787	DLGAP5
ENSG00000158856	DMTN
ENSG00000138346	DNA2
ENSG00000154099	DNAAF1
ENSG00000185842	DNAH14
ENSG00000118997	DNAH7
ENSG00000007923	DNAJC11
ENSG00000108176	DNAJC12
ENSG00000205981	DNAJC19
ENSG00000177692	DNAJC28
ENSG00000213551	DNAJC9
ENSG00000119661	DNAL1
ENSG00000130816	DNMT1
ENSG00000088305	DNMT3B
ENSG00000149927	DOC2A
ENSG00000115325	DOK1
ENSG00000147443	DOK2
ENSG00000197635	DPP4
ENSG00000178904	DPY19L3
ENSG00000245750	DRAIC
ENSG00000136048	DRAM1
ENSG00000171962	DRC3
ENSG00000113360	DROSHA
ENSG00000102385	DRP2
ENSG00000134755	DSC2
ENSG00000136982	DSCC1
ENSG00000149636	DSN1
ENSG00000125821	DTD1
ENSG00000169570	DTWD2
ENSG00000168393	DTYMK
ENSG00000167264	DUS2
ENSG00000158050	DUSP2
ENSG00000120875	DUSP4
ENSG00000077380	DYNC1I2
ENSG00000225137	DYNC1I2P1
ENSG00000135720	DYNC1LI2
ENSG00000187240	DYNC2H1
ENSG00000138036	DYNC2LI1
ENSG00000168589	DYNLRB2
ENSG00000135636	DYSF
ENSG00000256061	DYX1C1
ENSG00000101412	E2F1
ENSG00000007968	E2F2
ENSG00000112242	E2F3
ENSG00000169016	E2F6
ENSG00000165891	E2F7
ENSG00000129173	E2F8
ENSG00000123179	EBPL
ENSG00000121310	ECHDC2
ENSG00000198721	ECI2
ENSG00000114346	ECT2
ENSG00000131080	EDA2R
ENSG00000134109	EDEM1
ENSG00000116406	EDEM3
ENSG00000164176	EDIL3
ENSG00000078401	EDN1
ENSG00000104529	EEF1D
ENSG00000229715	EEF1DP3
ENSG00000140025	EFCAB11
ENSG00000172771	EFCAB12
ENSG00000186976	EFCAB6
ENSG00000114654	EFCC1
ENSG00000140598	EFL1
ENSG00000169242	EFNA1
ENSG00000235947	EGOT
ENSG00000110047	EHD1
ENSG00000103966	EHD4
ENSG00000176401	EID2B
ENSG00000255150	EID3
ENSG00000175376	EIF1AD
ENSG00000280739	EIF1B-AS1
ENSG00000106263	EIF3B
ENSG00000141543	EIF4A3
ENSG00000163412	EIF4E3
ENSG00000187840	EIF4EBP1
ENSG00000114867	EIF4G1
ENSG00000141642	ELAC1
ENSG00000120690	ELF1
ENSG00000102034	ELF4
ENSG00000062598	ELMO2
ENSG00000156030	ELMSAN1
ENSG00000134759	ELP2
ENSG00000163832	ELP6
ENSG00000231752	EMBP1
ENSG00000154920	EME1
ENSG00000132205	EMILIN2
ENSG00000125746	EML2
ENSG00000143924	EML4
ENSG00000149218	ENDOD1
ENSG00000108515	ENO3
ENSG00000132199	ENOSF1
ENSG00000197594	ENPP1
ENSG00000112796	ENPP5
ENSG00000197217	ENTPD4
ENSG00000187097	ENTPD5
ENSG00000120533	ENY2
ENSG00000120915	EPHX2
ENSG00000178567	EPM2AIP1
ENSG00000261150	EPPK1
ENSG00000151491	EPS8
ENSG00000132591	ERAL1
ENSG00000134899	ERCC5
ENSG00000186871	ERCC6L
ENSG00000117419	ERI3
ENSG00000204334	ERICH2
ENSG00000147475	ERLIN2
ENSG00000139684	ESD
ENSG00000164283	ESM1
ENSG00000135476	ESPL1
ENSG00000091831	ESR1
ENSG00000196482	ESRRG
ENSG00000143971	ETAA1
ENSG00000171503	ETFDH
ENSG00000244405	ETV5
ENSG00000196405	EVL
ENSG00000081177	EXD2
ENSG00000174371	EXO1
ENSG00000138190	EXOC6
ENSG00000157036	EXOG
ENSG00000171824	EXOSC10
ENSG00000130713	EXOSC2
ENSG00000120699	EXOSC8
ENSG00000064655	EYA2
ENSG00000106462	EZH2
ENSG00000198734	F5
ENSG00000057593	F7
ENSG00000117480	FAAH
ENSG00000165591	FAAH2
ENSG00000231584	FAHD2CP
ENSG00000177096	FAM109B
ENSG00000125898	FAM110A
ENSG00000197712	FAM114A1
ENSG00000055147	FAM114A2
ENSG00000188938	FAM120AOS
ENSG00000212747	FAM127C
ENSG00000141699	FAM134C
ENSG00000109794	FAM149A
ENSG00000188659	FAM154B
ENSG00000156050	FAM161B
ENSG00000113391	FAM172A
ENSG00000175170	FAM182B
ENSG00000222011	FAM185A
ENSG00000148481	FAM188A
ENSG00000188916	FAM196A
ENSG00000144649	FAM198A
ENSG00000164125	FAM198B
ENSG00000160256	FAM207A
ENSG00000163946	FAM208A
ENSG00000108950	FAM20A
ENSG00000164970	FAM219A
ENSG00000235618	FAM21EP
ENSG00000188732	FAM221A
ENSG00000219626	FAM228B
ENSG00000084444	FAM234B
ENSG00000189157	FAM47E
ENSG00000143409	FAM63A
ENSG00000129195	FAM64A
ENSG00000196550	FAM72A
ENSG00000188610	FAM72B
ENSG00000101447	FAM83D
ENSG00000186523	FAM86B1
ENSG00000244026	FAM86DP
ENSG00000187741	FANCA
ENSG00000181544	FANCB
ENSG00000158169	FANCC
ENSG00000144554	FANCD2
ENSG00000112039	FANCE
ENSG00000140525	FANCI
ENSG00000203780	FANK1
ENSG00000152767	FARP1
ENSG00000138399	FASTKD1
ENSG00000138829	FBN2
ENSG00000145743	FBXL17
ENSG00000155034	FBXL18
ENSG00000153558	FBXL2
ENSG00000108306	FBXL20
ENSG00000005812	FBXL3
ENSG00000182325	FBXL6
ENSG00000141665	FBXO15
ENSG00000214050	FBXO16
ENSG00000147364	FBXO25
ENSG00000151876	FBXO4
ENSG00000037637	FBXO42
ENSG00000112029	FBXO5
ENSG00000164117	FBXO8
ENSG00000275395	FCGBP
ENSG00000130475	FCHO1
ENSG00000157107	FCHO2
ENSG00000085265	FCN1
ENSG00000141965	FEM1A
ENSG00000168496	FEN1
ENSG00000088340	FER1L4
ENSG00000186188	FFAR4
ENSG00000127084	FGD3
ENSG00000070193	FGF10
ENSG00000077782	FGFR1
ENSG00000066468	FGFR2
ENSG00000172456	FGGY
ENSG00000189283	FHIT
ENSG00000132436	FIGNL1
ENSG00000213468	FIRRE
ENSG00000136068	FLNB
ENSG00000010932	FMO1
ENSG00000131781	FMO5
ENSG00000141560	FN3KRP
ENSG00000102531	FNDC3A
ENSG00000052795	FNIP2
ENSG00000168522	FNTA
ENSG00000129514	FOXA1
ENSG00000141568	FOXK2
ENSG00000111206	FOXM1
ENSG00000240445	FOXO3B
ENSG00000204060	FOXO6
ENSG00000049768	FOXP3
ENSG00000254685	FPGT
ENSG00000276291	FRG1HP
ENSG00000111816	FRK
ENSG00000114541	FRMD4B
ENSG00000273888	FRMD6-AS1
ENSG00000126391	FRMD8
ENSG00000073910	FRY
ENSG00000226124	FTCDNL1
ENSG00000148803	FUOM
ENSG00000172728	FUT10
ENSG00000033170	FUT8
ENSG00000163820	FYCO1
ENSG00000160211	G6PD
ENSG00000094755	GABRP
ENSG00000128683	GAD1
ENSG00000054983	GALC
ENSG00000136542	GALNT5
ENSG00000109586	GALNT7
ENSG00000261609	GAN
ENSG00000214013	GANC
ENSG00000175857	GAPT
ENSG00000106105	GARS
ENSG00000139354	GAS2L3
ENSG00000141448	GATA6
ENSG00000239521	GATS
ENSG00000274070	GATSL2
ENSG00000117228	GBP1
ENSG00000162654	GBP4
ENSG00000154451	GBP5
ENSG00000089154	GCN1
ENSG00000111846	GCNT2
ENSG00000164404	GDF9
ENSG00000158555	GDPD5
ENSG00000046647	GEMIN8
ENSG00000134864	GGACT
ENSG00000167925	GHDC
ENSG00000101193	GID8
ENSG00000196329	GIMAP5
ENSG00000101003	GINS1
ENSG00000131153	GINS2
ENSG00000147536	GINS4
ENSG00000010310	GIPR
ENSG00000108262	GIT1
ENSG00000182963	GJC1
ENSG00000176402	GJC3
ENSG00000138604	GLCE
ENSG00000167699	GLOD4
ENSG00000109738	GLRB
ENSG00000173221	GLRX
ENSG00000016864	GLT8D1
ENSG00000135821	GLUL
ENSG00000137198	GMPR
ENSG00000100938	GMPR2
ENSG00000128266	GNAZ
ENSG00000159921	GNE
ENSG00000172380	GNG12
ENSG00000163938	GNL3
ENSG00000130119	GNL3L
ENSG00000115523	GNLY
ENSG00000124713	GNMT
ENSG00000163281	GNPDA2
ENSG00000211451	GNRHR2
ENSG00000144674	GOLGA4
ENSG00000066455	GOLGA5
ENSG00000215252	GOLGA8B
ENSG00000232653	GOLGA8N
ENSG00000143457	GOLPH3L
ENSG00000114745	GORASP1
ENSG00000133114	GPALPP1
ENSG00000076650	GPATCH1
ENSG00000089916	GPATCH2L
ENSG00000076716	GPC4
ENSG00000125772	GPCPD1
ENSG00000152642	GPD1L
ENSG00000115159	GPD2
ENSG00000181619	GPR135
ENSG00000164849	GPR146
ENSG00000180758	GPR157
ENSG00000184194	GPR173
ENSG00000183150	GPR19
ENSG00000170075	GPR37L1
ENSG00000196917	GPR81
ENSG00000158301	GPRASP2
ENSG00000169258	GPRIN1
ENSG00000185477	GPRIN3
ENSG00000121957	GPSM2
ENSG00000166123	GPT2
ENSG00000178075	GRAMD1C
ENSG00000125388	GRK4
ENSG00000198055	GRK6
ENSG00000164082	GRM2
ENSG00000179603	GRM8
ENSG00000230470	GS1-115G20.1
ENSG00000232036	GS1-115G20.2
ENSG00000186088	GSAP
ENSG00000073605	GSDMB
ENSG00000177602	GSG2
ENSG00000213366	GSTM2
ENSG00000100577	GSTZ1
ENSG00000153767	GTF2E1
ENSG00000006704	GTF2IRD1
ENSG00000196275	GTF2IRD2
ENSG00000077235	GTF3C1
ENSG00000107937	GTPBP4
ENSG00000075218	GTSE1
ENSG00000151806	GUF1
ENSG00000188486	H2AFX
ENSG00000131373	HACL1
ENSG00000224189	HAGLR
ENSG00000084110	HAL
ENSG00000140511	HAPLN3
ENSG00000103044	HAS3
ENSG00000092036	HAUS4
ENSG00000249115	HAUS5
ENSG00000206344	HCG27
ENSG00000013583	HEBP1
ENSG00000281344	HELLPAR
ENSG00000119969	HELLS
ENSG00000130589	HELZ2
ENSG00000114735	HEMK1
ENSG00000162639	HENMT1
ENSG00000138641	HERC3
ENSG00000138646	HERC5
ENSG00000138642	HERC6
ENSG00000144485	HES6
ENSG00000163666	HESX1
ENSG00000186834	HEXIM1
ENSG00000185359	HGS
ENSG00000054392	HHAT
ENSG00000152804	HHEX
ENSG00000169635	HIC2
ENSG00000181061	HIGD1A
ENSG00000100084	HIRA
ENSG00000184357	HIST1H1B
ENSG00000196787	HIST1H2AG
ENSG00000124635	HIST1H2BJ
ENSG00000185130	HIST1H2BL
ENSG00000273703	HIST1H2BM
ENSG00000233822	HIST1H2BN
ENSG00000274641	HIST1H2BO
ENSG00000274267	HIST1H3B
ENSG00000278828	HIST1H3H
ENSG00000184270	HIST2H2AB
ENSG00000196890	HIST3H2BB
ENSG00000095951	HIVEP1
ENSG00000010818	HIVEP2
ENSG00000123485	HJURP
ENSG00000160883	HK3
ENSG00000181666	HKR1
ENSG00000159267	HLCS
ENSG00000101294	HM13
ENSG00000147421	HMBOX1
ENSG00000183624	HMCES
ENSG00000137309	HMGA1
ENSG00000164104	HMGB2
ENSG00000236086	HMGN2P28
ENSG00000189159	HN1
ENSG00000152413	HOMER1
ENSG00000215271	HOMEZ
ENSG00000175879	HOXD8
ENSG00000128709	HOXD9
ENSG00000115756	HPCAL1
ENSG00000186603	HPDL
ENSG00000105707	HPN
ENSG00000163755	HPS3
ENSG00000110756	HPS5
ENSG00000168453	HR
ENSG00000226742	HSBP1L1
ENSG00000167733	HSD11B1L
ENSG00000108786	HSD17B1
ENSG00000132196	HSD17B7
ENSG00000099251	HSD17B7P2
ENSG00000185122	HSF1
ENSG00000196684	HSH2D
ENSG00000096384	HSP90AB1
ENSG00000165868	HSPA12A
ENSG00000133265	HSPBP1
ENSG00000102241	HTATSF1
ENSG00000086758	HUWE1
ENSG00000164151	ICE1
ENSG00000128915	ICE2
ENSG00000166411	IDH3A
ENSG00000148057	IDNK
ENSG00000131203	IDO1
ENSG00000010404	IDS
ENSG00000169991	IFFO2
ENSG00000165949	IFI27
ENSG00000137965	IFI44
ENSG00000119917	IFIT3
ENSG00000118096	IFT46
ENSG00000096872	IFT74
ENSG00000032742	IFT88
ENSG00000089289	IGBP1
ENSG00000073792	IGF2BP2
ENSG00000136231	IGF2BP3
ENSG00000115457	IGFBP2
ENSG00000211896	IGHG1
ENSG00000211899	IGHM
ENSG00000182700	IGIP
ENSG00000161405	IKZF3
ENSG00000136634	IL10
ENSG00000081985	IL12RB2
ENSG00000134470	IL15RA
ENSG00000056736	IL17RB
ENSG00000134460	IL2RA
ENSG00000147168	IL2RG
ENSG00000104951	IL4I1
ENSG00000141401	IMPA2
ENSG00000178035	IMPDH2
ENSG00000196388	INCA1
ENSG00000149503	INCENP
ENSG00000128908	INO80
ENSG00000153391	INO80C
ENSG00000104613	INTS10
ENSG00000102786	INTS6
ENSG00000068745	IP6K2
ENSG00000103599	IQCH
ENSG00000183856	IQGAP3
ENSG00000184216	IRAK1
ENSG00000091409	ITGA6
ENSG00000139626	ITGB7
ENSG00000113263	ITK
ENSG00000150995	ITPR1
ENSG00000123104	ITPR2
ENSG00000148841	ITPRIP
ENSG00000205726	ITSN1
ENSG00000099840	IZUMO4
ENSG00000102221	JADE3
ENSG00000105639	JAK3
ENSG00000260231	JHDM1D-AS1
ENSG00000070495	JMJD6
ENSG00000234616	JRK
ENSG00000144445	KANSL1L
ENSG00000139620	KANSL2
ENSG00000083168	KAT6A
ENSG00000156650	KAT6B
ENSG00000261087	KB-1460A1.5
ENSG00000253669	KB-1732A1.1
ENSG00000260949	KB-1836B5.1
ENSG00000182359	KBTBD3
ENSG00000165572	KBTBD6
ENSG00000120696	KBTBD7
ENSG00000069424	KCNAB2
ENSG00000102057	KCND1
ENSG00000171385	KCND3
ENSG00000152049	KCNE4
ENSG00000143473	KCNH1
ENSG00000177807	KCNJ10
ENSG00000121361	KCNJ8
ENSG00000164626	KCNK5
ENSG00000184156	KCNQ3
ENSG00000198553	KCNRG
ENSG00000170745	KCNS3
ENSG00000110906	KCTD10
ENSG00000153885	KCTD15
ENSG00000155729	KCTD18
ENSG00000136636	KCTD3
ENSG00000167977	KCTD5
ENSG00000168301	KCTD6
ENSG00000004487	KDM1A
ENSG00000173120	KDM2A
ENSG00000107077	KDM4C
ENSG00000100441	KHNYN
ENSG00000088247	KHSRP
ENSG00000235750	KIAA0040
ENSG00000007202	KIAA0100
ENSG00000081791	KIAA0141
ENSG00000185261	KIAA0825
ENSG00000121210	KIAA0922
ENSG00000169330	KIAA1024
ENSG00000163807	KIAA1143
ENSG00000196872	KIAA1211L
ENSG00000114656	KIAA1257
ENSG00000116299	KIAA1324
ENSG00000250305	KIAA1456
ENSG00000183354	KIAA2026
ENSG00000138160	KIF11
ENSG00000136883	KIF12
ENSG00000197892	KIF13B
ENSG00000118193	KIF14
ENSG00000163808	KIF15
ENSG00000121621	KIF18A
ENSG00000186185	KIF18B
ENSG00000054523	KIF1B
ENSG00000112984	KIF20A
ENSG00000116852	KIF21B
ENSG00000079616	KIF22
ENSG00000137807	KIF23
ENSG00000142945	KIF2C
ENSG00000090889	KIF4A
ENSG00000166813	KIF7
ENSG00000088727	KIF9
ENSG00000237649	KIFC1
ENSG00000140859	KIFC3
ENSG00000149571	KIRREL3
ENSG00000134962	KLB
ENSG00000172059	KLF11
ENSG00000118263	KLF7
ENSG00000197776	KLHDC1
ENSG00000165516	KLHDC2
ENSG00000162873	KLHDC8A
ENSG00000162755	KLHDC9
ENSG00000003096	KLHL13
ENSG00000183655	KLHL25
ENSG00000239474	KLHL41
ENSG00000109790	KLHL5
ENSG00000198642	KLHL9
ENSG00000188883	KLRG2
ENSG00000128944	KNSTRN
ENSG00000184445	KNTC1
ENSG00000182481	KPNA2
ENSG00000183762	KREMEN1
ENSG00000229222	KRT18P4
ENSG00000229320	KRT8P12
ENSG00000141068	KSR1
ENSG00000186615	KTN1-AS1
ENSG00000126790	L3HYPDH
ENSG00000103642	LACTB
ENSG00000196976	LAGE3
ENSG00000172037	LAMB2
ENSG00000078081	LAMP3
ENSG00000115365	LANCL1
ENSG00000104341	LAPTM4B
ENSG00000133424	LARGE
ENSG00000107929	LARP4B
ENSG00000011376	LARS2
ENSG00000143815	LBR
ENSG00000157578	LCA5L
ENSG00000182866	LCK
ENSG00000197980	LEKR1
ENSG00000165046	LETM2
ENSG00000168961	LGALS9
ENSG00000106852	LHX6
ENSG00000174405	LIG4
ENSG00000104974	LILRA1
ENSG00000239998	LILRA2
ENSG00000064042	LIMCH1
ENSG00000144791	LIMD1
ENSG00000231028	LINC00271
ENSG00000227456	LINC00310
ENSG00000178977	LINC00324
ENSG00000153363	LINC00467
ENSG00000233237	LINC00472
ENSG00000175611	LINC00476
ENSG00000237945	LINC00649
ENSG00000280734	LINC01232
ENSG00000140471	LINS1
ENSG00000114988	LMAN2L
ENSG00000113368	LMNB1
ENSG00000176619	LMNB2
ENSG00000136944	LMX1B
ENSG00000206535	LNP1
ENSG00000139517	LNX2
ENSG00000170500	LONRF2
ENSG00000175556	LONRF3
ENSG00000138131	LOXL4
ENSG00000123684	LPGAT1
ENSG00000101577	LPIN2
ENSG00000155530	LRGUK
ENSG00000144749	LRIG1
ENSG00000081479	LRP2
ENSG00000157193	LRP8
ENSG00000184434	LRRC19
ENSG00000129295	LRRC6
ENSG00000173988	LRRC63
ENSG00000093167	LRRFIP2
ENSG00000170382	LRRN2
ENSG00000041802	LSG1
ENSG00000175324	LSM1
ENSG00000049323	LTBP1
ENSG00000012223	LTF
ENSG00000169641	LUZP1
ENSG00000145220	LYAR
ENSG00000124466	LYPD3
ENSG00000183060	LYSMD4
ENSG00000163818	LZTFL1
ENSG00000159374	M1AP
ENSG00000133315	MACROD1
ENSG00000172264	MACROD2
ENSG00000164109	MAD2L1
ENSG00000197063	MAFG
ENSG00000151276	MAGI1
ENSG00000187391	MAGI2
ENSG00000013619	MAMLD1
ENSG00000112893	MAN2A1
ENSG00000109323	MANBA
ENSG00000111261	MANSC1
ENSG00000166963	MAP1A
ENSG00000065559	MAP2K4
ENSG00000137764	MAP2K5
ENSG00000091436	MAP3K20
ENSG00000180834	MAP6D1
ENSG00000135525	MAP7
ENSG00000116871	MAP7D1
ENSG00000109339	MAPK10
ENSG00000114738	MAPKAPK3
ENSG00000089022	MAPKAPK5
ENSG00000186868	MAPT
ENSG00000165406	MARCHF8
ENSG00000072518	MARK2
ENSG00000166986	MARS
ENSG00000247626	MARS2
ENSG00000069020	MAST4
ENSG00000132561	MATN2
ENSG00000132031	MATN3
ENSG00000139793	MBNL2
ENSG00000131844	MCCC2
ENSG00000124370	MCEE
ENSG00000065328	MCM10
ENSG00000073111	MCM2
ENSG00000112118	MCM3
ENSG00000104738	MCM4
ENSG00000076003	MCM6
ENSG00000166508	MCM7
ENSG00000125885	MCM8
ENSG00000055732	MCOLN3
ENSG00000147316	MCPH1
ENSG00000138400	MDH1B
ENSG00000135679	MDM2
ENSG00000161920	MED11
ENSG00000104973	MED25
ENSG00000136146	MED4
ENSG00000106780	MEGF9
ENSG00000165304	MELK
ENSG00000176845	METRNL
ENSG00000254726	MEX3A
ENSG00000138111	MFSD13A
ENSG00000151690	MFSD6
ENSG00000169026	MFSD7
ENSG00000174197	MGA
ENSG00000125871	MGME1
ENSG00000085871	MGST2
ENSG00000150527	MIA2
ENSG00000154305	MIA3
ENSG00000243156	MICAL3
ENSG00000273340	MICE
ENSG00000165487	MICU2
ENSG00000101871	MID1
ENSG00000180488	MIGA1
ENSG00000027001	MIPEP
ENSG00000151338	MIPOL1
ENSG00000207652	MIR621
ENSG00000148773	MKI67
ENSG00000225526	MKRN2OS
ENSG00000120215	MLANA
ENSG00000076242	MLH1
ENSG00000119684	MLH3
ENSG00000115648	MLPH
ENSG00000108960	MMD
ENSG00000121211	MND1
ENSG00000165943	MOAP1
ENSG00000075643	MOCOS
ENSG00000124217	MOCS3
ENSG00000080823	MOK
ENSG00000164077	MON1A
ENSG00000133422	MORC2
ENSG00000139714	MORN3
ENSG00000143158	MPC2
ENSG00000129255	MPDU1
ENSG00000072415	MPP5
ENSG00000156968	MPV17L
ENSG00000153029	MR1
ENSG00000101189	MRGBP
ENSG00000037757	MRI1
ENSG00000204839	MROH6
ENSG00000204316	MRPL38
ENSG00000181991	MRPS11
ENSG00000112996	MRPS30
ENSG00000102738	MRPS31
ENSG00000144029	MRPS5
ENSG00000005302	MSL3
ENSG00000175806	MSRA
ENSG00000173531	MST1
ENSG00000164078	MST1R
ENSG00000117791	MTARC2
ENSG00000172167	MTBP
ENSG00000156469	MTERF3
ENSG00000188786	MTF1
ENSG00000066855	MTFR1
ENSG00000146410	MTFR2
ENSG00000122033	MTIF3
ENSG00000166912	MTMR10
ENSG00000139505	MTMR6
ENSG00000104643	MTMR9
ENSG00000120662	MTRF1
ENSG00000255823	MTRNR2L8
ENSG00000132613	MTSS1L
ENSG00000129422	MTUS1
ENSG00000185499	MUC1
ENSG00000157502	MUM1L1
ENSG00000132781	MUTYH
ENSG00000110921	MVK
ENSG00000157601	MX1
ENSG00000183486	MX2
ENSG00000179820	MYADM
ENSG00000118513	MYB
ENSG00000185697	MYBL1
ENSG00000101057	MYBL2
ENSG00000136997	MYC
ENSG00000136449	MYCBPAP
ENSG00000105357	MYH14
ENSG00000145555	MYO10
ENSG00000128641	MYO1B
ENSG00000197535	MYO5A
ENSG00000102921	N4BP1
ENSG00000244754	N4BP2L2
ENSG00000156239	N6AMT1
ENSG00000111300	NAA25
ENSG00000138744	NAAA
ENSG00000008130	NADK
ENSG00000249437	NAIP
ENSG00000188613	NANOS1
ENSG00000177432	NAP1L5
ENSG00000105402	NAPA
ENSG00000141562	NARF
ENSG00000132780	NASP
ENSG00000171428	NAT1
ENSG00000243477	NAT6
ENSG00000067798	NAV3
ENSG00000172915	NBEA
ENSG00000188554	NBR1
ENSG00000198496	NBR2
ENSG00000010292	NCAPD2
ENSG00000109805	NCAPG
ENSG00000146918	NCAPG2
ENSG00000121152	NCAPH
ENSG00000025770	NCAPH2
ENSG00000071051	NCK2
ENSG00000125912	NCLN
ENSG00000124151	NCOA3
ENSG00000124160	NCOA5
ENSG00000198646	NCOA6
ENSG00000111912	NCOA7
ENSG00000188211	NCR3LG1
ENSG00000212766	NCRNA00277
ENSG00000107130	NCS1
ENSG00000080986	NDC80
ENSG00000104419	NDRG1
ENSG00000103034	NDRG4
ENSG00000178057	NDUFAF3
ENSG00000101247	NDUFAF5
ENSG00000156170	NDUFAF6
ENSG00000183648	NDUFB1
ENSG00000078114	NEBL
ENSG00000140398	NEIL1
ENSG00000109674	NEIL3
ENSG00000163491	NEK10
ENSG00000114670	NEK11
ENSG00000117650	NEK2
ENSG00000136098	NEK3
ENSG00000114904	NEK4
ENSG00000197168	NEK5
ENSG00000119638	NEK9
ENSG00000165525	NEMF
ENSG00000214357	NEURL1B
ENSG00000124257	NEURL2
ENSG00000050030	NEXMIF
ENSG00000100968	NFATC4
ENSG00000165030	NFIL3
ENSG00000109320	NFKB1
ENSG00000188811	NHLRC3
ENSG00000188158	NHS
ENSG00000145029	NICN1
ENSG00000132603	NIP7
ENSG00000165028	NIPSNAP3B
ENSG00000010322	NISCH
ENSG00000158793	NIT1
ENSG00000186416	NKRF
ENSG00000114857	NKTR
ENSG00000167034	NKX3-1
ENSG00000140853	NLRC5
ENSG00000160703	NLRX1
ENSG00000197696	NMB
ENSG00000112981	NME5
ENSG00000106733	NMRK1
ENSG00000053438	NNAT
ENSG00000112992	NNT
ENSG00000188976	NOC2L
ENSG00000106100	NOD1
ENSG00000167207	NOD2
ENSG00000162408	NOL9
ENSG00000166197	NOLC1
ENSG00000147140	NONO
ENSG00000101361	NOP56
ENSG00000163072	NOSTRIN
ENSG00000165555	NOXRED1
ENSG00000130751	NPAS1
ENSG00000141458	NPC1
ENSG00000182446	NPLOC4
ENSG00000114388	NPRL2
ENSG00000181019	NQO1
ENSG00000124588	NQO2
ENSG00000174738	NR1D2
ENSG00000116833	NR5A2
ENSG00000147548	NSD3
ENSG00000088833	NSFL1C
ENSG00000037474	NSUN2
ENSG00000130305	NSUN5
ENSG00000241058	NSUN6
ENSG00000179299	NSUN7
ENSG00000141698	NT5C3B
ENSG00000178425	NT5DC1
ENSG00000135318	NT5E
ENSG00000074527	NTN4
ENSG00000135778	NTPCR
ENSG00000148053	NTRK2
ENSG00000151413	NUBPL
ENSG00000070081	NUCB2
ENSG00000120526	NUDCD1
ENSG00000112874	NUDT12
ENSG00000275074	NUDT18
ENSG00000173598	NUDT4
ENSG00000170917	NUDT6
ENSG00000140876	NUDT7
ENSG00000143228	NUF2
ENSG00000108256	NUFIP2
ENSG00000133961	NUMB
ENSG00000124789	NUP153
ENSG00000030066	NUP160
ENSG00000095319	NUP188
ENSG00000155561	NUP205
ENSG00000139496	NUP58
ENSG00000213024	NUP62
ENSG00000125450	NUP85
ENSG00000102900	NUP93
ENSG00000137804	NUSAP1
ENSG00000124596	OARD1
ENSG00000089127	OAS1
ENSG00000111331	OAS3
ENSG00000135114	OASL
ENSG00000109180	OCIAD1
ENSG00000119900	OGFRL1
ENSG00000104147	OIP5
ENSG00000247556	OIP5-AS1
ENSG00000130558	OLFM1
ENSG00000105088	OLFM2
ENSG00000184669	OR7E14P
ENSG00000175938	ORAI3
ENSG00000149716	ORAOV1
ENSG00000085840	ORC1
ENSG00000091651	ORC6
ENSG00000132823	OSER1
ENSG00000092094	OSGEP
ENSG00000128694	OSGEPL1
ENSG00000164920	OSR2
ENSG00000169914	OTUD3
ENSG00000155100	OTUD6B
ENSG00000154124	OTULIN
ENSG00000151093	OXSM
ENSG00000135124	P2RX4
ENSG00000078589	P2RY10
ENSG00000169313	P2RY12
ENSG00000171631	P2RY6
ENSG00000178467	P4HTM
ENSG00000090621	PABPC4
ENSG00000100836	PABPN1
ENSG00000077264	PAK3
ENSG00000152520	PAN3
ENSG00000125779	PANK2
ENSG00000112941	PAPD7
ENSG00000116117	PARD3B
ENSG00000185345	PARK2
ENSG00000059378	PARP12
ENSG00000173193	PARP14
ENSG00000138617	PARP16
ENSG00000041880	PARP3
ENSG00000102699	PARP4
ENSG00000132849	PATJ
ENSG00000166889	PATL1
ENSG00000229474	PATL2
ENSG00000163939	PBRM1
ENSG00000090097	PCBP4
ENSG00000175198	PCCA
ENSG00000114054	PCCB
ENSG00000204956	PCDHGA1
ENSG00000179715	PCED1B
ENSG00000165494	PCF11
ENSG00000126226	PCID2
ENSG00000078674	PCM1
ENSG00000160299	PCNT
ENSG00000174788	PCP2
ENSG00000140479	PCSK6
ENSG00000161217	PCYT1A
ENSG00000148843	PDCD11
ENSG00000174840	PDE12
ENSG00000152270	PDE3B
ENSG00000065989	PDE4A
ENSG00000133256	PDE6B
ENSG00000113231	PDE8B
ENSG00000131828	PDHA1
ENSG00000168291	PDHB
ENSG00000088356	PDRG1
ENSG00000148459	PDSS1
ENSG00000162366	PDZK1IP1
ENSG00000121440	PDZRN3
ENSG00000242265	PEG10
ENSG00000198300	PEG3
ENSG00000133027	PEMT
ENSG00000112357	PEX7
ENSG00000152556	PFKM
ENSG00000067057	PFKP
ENSG00000247077	PGAM5
ENSG00000130517	PGPEP1
ENSG00000082175	PGR
ENSG00000087157	PGS1
ENSG00000102174	PHEX
ENSG00000112511	PHF1
ENSG00000136147	PHF11
ENSG00000119403	PHF19
ENSG00000118482	PHF3
ENSG00000010318	PHF7
ENSG00000092621	PHGDH
ENSG00000174307	PHLDA3
ENSG00000144362	PHOSPHO2
ENSG00000107537	PHYH
ENSG00000175287	PHYHD1
ENSG00000183506	PI4KAP2
ENSG00000083535	PIBF1
ENSG00000140451	PIF1
ENSG00000069943	PIGB
ENSG00000135845	PIGC
ENSG00000100564	PIGH
ENSG00000143315	PIGM
ENSG00000101464	PIGU
ENSG00000150773	PIH1D2
ENSG00000133056	PIK3C2B
ENSG00000137193	PIM1
ENSG00000159763	PIP
ENSG00000087842	PIR
ENSG00000180957	PITPNB
ENSG00000154217	PITPNC1
ENSG00000198961	PJA2
ENSG00000171033	PKIA
ENSG00000135549	PKIB
ENSG00000127564	PKMYT1
ENSG00000081277	PKP1
ENSG00000123739	PLA2G12A
ENSG00000146070	PLA2G7
ENSG00000153246	PLA2R1
ENSG00000280109	PLAC4
ENSG00000126003	PLAGL2
ENSG00000104368	PLAT
ENSG00000163803	PLB1
ENSG00000182621	PLCB1
ENSG00000187091	PLCD1
ENSG00000124181	PLCG1
ENSG00000166428	PLD4
ENSG00000100558	PLEK2
ENSG00000107020	PLGRKT
ENSG00000166851	PLK1
ENSG00000142731	PLK4
ENSG00000147535	PLPP5
ENSG00000205808	PLPP6
ENSG00000076356	PLXNA2
ENSG00000004399	PLXND1
ENSG00000146281	PM20D2
ENSG00000118557	PMFBP1
ENSG00000140650	PMM2
ENSG00000132424	PNISR
ENSG00000101346	POFUT1
ENSG00000101868	POLA1
ENSG00000014138	POLA2
ENSG00000062822	POLD1
ENSG00000177084	POLE
ENSG00000170734	POLH
ENSG00000101751	POLI
ENSG00000122008	POLK
ENSG00000051341	POLQ
ENSG00000186184	POLR1D
ENSG00000196313	POM121
ENSG00000272391	POM121C
ENSG00000185900	POMK
ENSG00000105854	PON2
ENSG00000104356	POP1
ENSG00000127948	POR
ENSG00000112033	PPARD
ENSG00000131626	PPFIA1
ENSG00000177380	PPFIA3
ENSG00000166387	PPFIBP2
ENSG00000100614	PPM1A
ENSG00000164088	PPM1M
ENSG00000165807	PPP1R36
ENSG00000173281	PPP1R3B
ENSG00000119938	PPP1R3C
ENSG00000235194	PPP1R3E
ENSG00000158528	PPP1R9A
ENSG00000074211	PPP2R2C
ENSG00000066027	PPP2R5A
ENSG00000120910	PPP3CC
ENSG00000163605	PPP4R2
ENSG00000119698	PPP4R4
ENSG00000230510	PPP5D1
ENSG00000105063	PPP6R1
ENSG00000148840	PPRC1
ENSG00000198901	PRC1
ENSG00000141956	PRDM15
ENSG00000142611	PRDM16
ENSG00000152784	PRDM8
ENSG00000186314	PRELID2
ENSG00000138078	PREPL
ENSG00000163637	PRICKLE2
ENSG00000106617	PRKAG2
ENSG00000188191	PRKAR1B
ENSG00000114302	PRKAR2A
ENSG00000171132	PRKCE
ENSG00000253729	PRKDC
ENSG00000259205	PRKXP1
ENSG00000126457	PRMT1
ENSG00000228672	PROB1
ENSG00000162997	PRORSD1P
ENSG00000147471	PROSC
ENSG00000119608	PROX2
ENSG00000165630	PRPF18
ENSG00000185246	PRPF39
ENSG00000068489	PRR11
ENSG00000135378	PRRG4
ENSG00000156011	PSD3
ENSG00000080815	PSEN1
ENSG00000101182	PSMA7
ENSG00000126067	PSMB2
ENSG00000173692	PSMD1
ENSG00000108671	PSMD11
ENSG00000197170	PSMD12
ENSG00000175166	PSMD2
ENSG00000163636	PSMD6
ENSG00000103035	PSMD7
ENSG00000134222	PSRC1
ENSG00000106246	PTCD1
ENSG00000185920	PTCH1
ENSG00000244694	PTCHD4
ENSG00000156471	PTDSS1
ENSG00000125384	PTGER2
ENSG00000140043	PTGR2
ENSG00000169398	PTK2
ENSG00000267185	PTP4A2P1
ENSG00000196396	PTPN1
ENSG00000163629	PTPN13
ENSG00000072135	PTPN18
ENSG00000173482	PTPRM
ENSG00000105426	PTPRS
ENSG00000196090	PTPRT
ENSG00000060656	PTPRU
ENSG00000164611	PTTG1
ENSG00000179950	PUF60
ENSG00000177192	PUS1
ENSG00000168297	PXK
ENSG00000101417	PXMP4
ENSG00000089159	PXN
ENSG00000155893	PXYLP1
ENSG00000121350	PYROXD1
ENSG00000151552	QDPR
ENSG00000198218	QRICH1
ENSG00000116260	QSOX1
ENSG00000165661	QSOX2
ENSG00000156675	RAB11FIP1
ENSG00000124839	RAB17
ENSG00000117280	RAB29
ENSG00000172476	RAB40A
ENSG00000108774	RAB5C
ENSG00000154917	RAB6B
ENSG00000029725	RABEP1
ENSG00000144134	RABL2A
ENSG00000161800	RACGAP1
ENSG00000051180	RAD51
ENSG00000111247	RAD51AP1
ENSG00000197275	RAD54B
ENSG00000085999	RAD54L
ENSG00000164080	RAD54L2
ENSG00000157927	RADIL
ENSG00000101146	RAE1
ENSG00000166349	RAG1
ENSG00000039560	RAI14
ENSG00000174373	RALGAPA1
ENSG00000170471	RALGAPB
ENSG00000125970	RALY
ENSG00000099901	RANBP1
ENSG00000137040	RANBP6
ENSG00000236603	RANP1
ENSG00000079337	RAPGEF3
ENSG00000091428	RAPGEF4
ENSG00000118849	RARRES1
ENSG00000145715	RASA1
ENSG00000169435	RASSF6
ENSG00000139687	RB1
ENSG00000101546	RBFA
ENSG00000171174	RBKS
ENSG00000080839	RBL1
ENSG00000162775	RBM15
ENSG00000106344	RBM28
ENSG00000184863	RBM33
ENSG00000132819	RBM38
ENSG00000184898	RBM43
ENSG00000003756	RBM5
ENSG00000281691	RBM5-AS1
ENSG00000004534	RBM6
ENSG00000136144	RCBTB1
ENSG00000180198	RCC1
ENSG00000179051	RCC2
ENSG00000117625	RCOR3
ENSG00000139547	RDH16
ENSG00000160957	RECQL4
ENSG00000068615	REEP1
ENSG00000054967	RELT
ENSG00000134533	RERG
ENSG00000200170	RF00019
ENSG00000238832	RF01233
ENSG00000163918	RFC4
ENSG00000163933	RFT1
ENSG00000168411	RFWD3
ENSG00000087903	RFX2
ENSG00000080298	RFX3
ENSG00000133111	RFXAP
ENSG00000205517	RGL3
ENSG00000107185	RGP1
ENSG00000132554	RGS22
ENSG00000143248	RGS5
ENSG00000100263	RHBDD3
ENSG00000158423	RIBC1
ENSG00000128408	RIBC2
ENSG00000079841	RIMS1
ENSG00000101098	RIMS4
ENSG00000129465	RIPK3
ENSG00000111913	RIPOR2
ENSG00000115841	RMDN2
ENSG00000175643	RMI2
ENSG00000266274	RN7SL138P
ENSG00000241939	RN7SL517P
ENSG00000241217	RN7SL809P
ENSG00000136104	RNASEH2B
ENSG00000135828	RNASEL
ENSG00000124226	RNF114
ENSG00000101695	RNF125
ENSG00000181481	RNF135
ENSG00000163961	RNF168
ENSG00000164197	RNF180
ENSG00000173821	RNF213
ENSG00000101236	RNF24
ENSG00000127870	RNF6
ENSG00000135119	RNFT2
ENSG00000205937	RNPS1
ENSG00000207155	RNY1P14
ENSG00000185008	ROBO2
ENSG00000143365	RORC
ENSG00000273893	RP1-101A2.1
ENSG00000271780	RP11-1017G21.5
ENSG00000233325	RP11-101P17.8
ENSG00000248335	RP11-102N12.2
ENSG00000244265	RP11-103G8.4
ENSG00000259370	RP11-1069G10.1
ENSG00000247400	RP11-10E18.6
ENSG00000245213	RP11-10K16.1
ENSG00000224520	RP11-110J1.3
ENSG00000213830	RP11-1113N2.2
ENSG00000229939	RP11-111F16.2
ENSG00000227388	RP11-112J3.16
ENSG00000277449	RP11-112L6.5
ENSG00000279900	RP11-113K21.6
ENSG00000257818	RP11-1143G9.2
ENSG00000274979	RP11-1143G9.5
ENSG00000215374	RP11-1195F20.2
ENSG00000234129	RP11-120D5.1
ENSG00000235280	RP11-120K24.2
ENSG00000224842	RP11-123K19.1
ENSG00000262061	RP11-1260E13.4
ENSG00000204049	RP11-126H7.4
ENSG00000239926	RP11-129B22.6
ENSG00000223396	RP11-134G8.6
ENSG00000279148	RP11-135F9.4
ENSG00000249140	RP11-1379J22.3
ENSG00000250999	RP11-1379J22.5
ENSG00000221817	RP11-137L10.6
ENSG00000259091	RP11-138H18.2
ENSG00000230490	RP11-141M1.3
ENSG00000229751	RP11-142M10.2
ENSG00000274712	RP11-147L13.15
ENSG00000265100	RP11-147L13.2
ENSG00000179523	RP11-151N17.2
ENSG00000272599	RP11-152N13.16
ENSG00000257576	RP11-153M3.1
ENSG00000232295	RP11-154D6.1
ENSG00000242094	RP11-154H23.1
ENSG00000270562	RP11-154H23.3
ENSG00000259623	RP11-156E6.1
ENSG00000275202	RP11-156K23.3
ENSG00000263142	RP11-156P1.1
ENSG00000262879	RP11-156P1.3
ENSG00000248092	RP11-159F24.1
ENSG00000276931	RP11-161M6.6
ENSG00000264278	RP11-162A12.2
ENSG00000254635	RP11-164A7.1
ENSG00000159753	RP11-167P11.3
ENSG00000185904	RP11-178A10.1
ENSG00000232986	RP11-179A7.2
ENSG00000261485	RP11-179F17.5
ENSG00000246225	RP11-17A1.3
ENSG00000256897	RP11-17G12.2
ENSG00000257167	RP11-181C3.2
ENSG00000227825	RP11-181C3.4
ENSG00000269609	RP11-18I14.10
ENSG00000272668	RP11-190A12.10
ENSG00000227070	RP11-191G24.1
ENSG00000230074	RP11-195F19.9
ENSG00000242290	RP11-197K3.1
ENSG00000257851	RP11-199A1.1
ENSG00000227218	RP11-203J24.8
ENSG00000217624	RP11-204C16.4
ENSG00000259495	RP11-210M15.2
ENSG00000229932	RP11-215C7.2
ENSG00000229589	RP11-216F19.1
ENSG00000243069	RP11-217E22.2
ENSG00000232354	RP11-219I21.2
ENSG00000261578	RP11-21L23.2
ENSG00000281649	RP11-220I1.1
ENSG00000228065	RP11-222A11.1
ENSG00000273014	RP11-225B17.2
ENSG00000111788	RP11-22B23.1
ENSG00000214826	RP11-22B23.3
ENSG00000259498	RP11-244F12.3
ENSG00000267374	RP11-244M2.1
ENSG00000258896	RP11-248B10.2
ENSG00000269906	RP11-248J18.2
ENSG00000229721	RP11-252I14.1
ENSG00000226578	RP11-258F22.1
ENSG00000270194	RP11-259K5.2
ENSG00000231064	RP11-263K19.4
ENSG00000247950	RP11-264J9.1
ENSG00000164845	RP11-266K4.8
ENSG00000265798	RP11-271K11.5
ENSG00000261664	RP11-275F13.1
ENSG00000226180	RP11-278A23.1
ENSG00000214654	RP11-27I1.4
ENSG00000256234	RP11-283G6.4
ENSG00000242861	RP11-285F7.2
ENSG00000259319	RP11-293M10.6
ENSG00000228519	RP11-298C3.2
ENSG00000124593	RP11-298J23.10
ENSG00000272902	RP11-299H21.1
ENSG00000267766	RP11-299P2.1
ENSG00000271267	RP11-29H23.7
ENSG00000261061	RP11-303E16.2
ENSG00000232093	RP11-307C12.11
ENSG00000227354	RP11-30E17.3
ENSG00000245975	RP11-30K9.6
ENSG00000213080	RP11-312J18.5
ENSG00000274322	RP11-314N13.10
ENSG00000229956	RP11-316C12.2
ENSG00000224424	RP11-316M24.1
ENSG00000245080	RP11-320N21.1
ENSG00000239946	RP11-321G3.1
ENSG00000259397	RP11-323I15.2
ENSG00000259336	RP11-323I15.5
ENSG00000237513	RP11-325F22.2
ENSG00000272994	RP11-332H14.2
ENSG00000261879	RP11-333E1.1
ENSG00000254944	RP11-335F8.1
ENSG00000273002	RP11-336K24.12
ENSG00000237188	RP11-337C18.8
ENSG00000168852	RP11-346L13.3
ENSG00000257621	RP11-349A22.5
ENSG00000273015	RP11-352M15.2
ENSG00000260459	RP11-354M1.1
ENSG00000237840	RP11-358L16.4
ENSG00000249685	RP11-360F5.3
ENSG00000258957	RP11-363J20.1
ENSG00000241560	RP11-364F11.1
ENSG00000229152	RP11-365P13.4
ENSG00000260742	RP11-366L5.1
ENSG00000245468	RP11-367J11.3
ENSG00000272465	RP1-136B1.1
ENSG00000218428	RP1-136O14.1
ENSG00000255621	RP11-377D9.3
ENSG00000234535	RP11-37L2.1
ENSG00000241634	RP11-381E24.1
ENSG00000266538	RP11-385D13.3
ENSG00000258676	RP11-386M24.3
ENSG00000260337	RP11-386M24.6
ENSG00000223797	RP11-391M1.3
ENSG00000183935	RP11-392P7.3
[truncated: 869 more rows]

## Sheet: Table S10
Table S10. Clinicopathological variables of 760 ER+ lymph node negative treatment-naive breast cancer patients
Variable	Category	Number of patients			% of patients
		Wild-type	TP53 mutant	CHEK2 c.1100delC	Wild-type	TP53 mutant	CHEK2 c.1100delC	P-value
Number of patients		589	147	24	0.775	0.193421	0.0315789
Age at diagnosis	≤40 years	51	16	4	0.0865874	0.108844	0.166667	0.1439
	41-55 years	199	61	11	0.337861	0.414966	0.458333
	56-70 years	205	47	5	0.348048	0.319728	0.208333
	≥71 years	134	23	4	0.227504	0.156463	0.166667
Tumor size	pT1	304	65	11	0.516129	0.442177	0.458333	0.02049
	pT2 + unknown	258	80	10	0.438031	0.544218	0.416667
	pT3 + pT4	27	2	3	0.0458404	0.0136054	0.125
Differentiation grade	moderate	147	24	2	0.249576	0.163265	0.0833333	0.01049
	poor	261	82	11	0.443124	0.557823	0.458333
	unknown	181	41	11	0.307301	0.278912	0.458333
Histological subtype	ductal NST	359	106	15	0.609508	0.721088	0.625	0.001999
	lobular	60	10	3	0.101868	0.0680272	0.125
	other	62	3	1	0.105263	0.0204082	0.0416667
	unknown	108	28	5	0.183362	0.190476	0.208333
PR status	negative	88	38	3	0.149406	0.258503	0.125	0.006997
	positive	469	100	20	0.796265	0.680272	0.833333
	unknown	32	9	1	0.0543294	0.0612245	0.0416667
ERBB2 status	negative	397	100	19	0.674024	0.680272	0.791667	0.0004998
	positive	41	29	1	0.0696095	0.197279	0.0416667
	unknown	151	18	4	0.256367	0.122449	0.166667

## Sheet: Table S11
Table S11. Clinicopathological variables of 323 hormone-naïve ER+ breast cancer patients treated with first-line tamoxifen for recurrent disease
Variable	Category	Number of patients			% of patients
		Wild-type	TP53 mutant	CHEK2 c.1100delC	Wild-type	TP53 mutant	CHEK2 c.1100delC	P-value
Number of patients		252	58	13	0.780186	0.179567	0.0402477
Age at recurrence	≤55 years	83	27	9	0.329365	0.465517	0.692308	0.08246
	56-70 years	96	20	3	0.380952	0.344828	0.230769
	≥70 years	73	11	1	0.289683	0.189655	0.0769231
Tumor size	pT1	69	15	3	0.27381	0.258621	0.230769	0.5822
	pT2 + unknown	145	38	7	0.575397	0.655172	0.538462
	pT3 + pT4	38	5	3	0.150794	0.0862069	0.230769
Lymph node status	N0	111	25	8	0.440476	0.431034	0.615385	0.3388
	N1-3	57	13	0	0.22619	0.224138	0
	N>3	73	18	5	0.289683	0.310345	0.384615
	unknown	11	2	0	0.0436508	0.0344828	0
Differentiation grade	moderate	34	8	1	0.134921	0.137931	0.0769231	1
	poor	143	32	6	0.56746	0.551724	0.461538
	unknown	75	18	6	0.297619	0.310345	0.461538
Histological subtype	ductal NST	161	41	6	0.638889	0.706897	0.461538	0.4823
	lobular	31	7	2	0.123016	0.12069	0.153846
	other	6	1	1	0.0238095	0.0172414	0.0769231
	unknown	54	9	4	0.214286	0.155172	0.307692
Dominant site of relapse	Soft tissue	30	14	1	0.119048	0.241379	0.0769231	0.1514
	Bone	127	28	8	0.503968	0.482759	0.615385
	Visceral	95	16	4	0.376984	0.275862	0.307692
Disease-free interval	≤12 months	53	20	2	0.210317	0.344828	0.153846	0.2054
	12-36 months	100	18	7	0.396825	0.310345	0.538462
	>36 months	99	20	4	0.392857	0.344828	0.307692
PR status	negative	43	15	2	0.170635	0.258621	0.153846	0.2394
	positive	201	39	10	0.797619	0.672414	0.769231
	unknown	8	4	1	0.031746	0.0689655	0.0769231
ERBB2 status	negative	165	41	8	0.654762	0.706897	0.615385	0.1154
	positive	21	11	2	0.0833333	0.189655	0.153846
	unknown	66	6	3	0.261905	0.103448	0.230769

[truncated: 4 more sheets: Table S12, Table S13, Table S14, Table S15]
