# Supplementary material for: Breast cancer genomes from CHEK2 c.1100delC mutation carriers lack somatic TP53 mutations and display a unique structural variant size distribution profile
Source: Breast Cancer Res. 2023 May 9;25:53. doi: 10.1186/s13058-023-01653-0 (PMC10169359; doi:10.1186/s13058-023-01653-0)
Supplement: Supplementary file 3 — Additional file 3: Table S8. RNA sequencing log2 GeTMM values from CHEK2 pBCs. [file 13058_2023_1653_MOESM3_ESM.xlsx]

## Sheet: Table S8
Table S8. RNA sequencing log2 GeTMM values from CHEK2 pBCs
ENSG	EMC1T	EMC2T	EMC3T	EMC4T	EMC5T	EMC6T	EMC7T	EMC8T	EMC9T	EMC10T	EMC11T	EMC12T	NKI1T	NKI2T	NKI4T	NKI6T	NKI7T	NKI8T
ENSG00000223972.5	-2.839	NA	NA	NA	-1.184	-2.906	NA	-0.864	-1.751	NA	NA	NA	NA	-3.021	NA	-2.355	NA	NA
ENSG00000227232.5	1.844	0.903	1.234	1.904	2.347	2.04	2.368	2.304	1.31	1.732	1.924	1.643	1.797	1.925	2.661	1.707	2.228	2.469
ENSG00000278267.1	5.157	4.368	5.061	5.731	5.074	5.089	4.926	4.616	5.092	3.796	5.166	4.675	4.958	4.459	4.938	4.319	4.615	5.196
ENSG00000243485.5	NA	NA	NA	NA	NA	NA	NA	NA	NA	NA	NA	NA	NA	NA	NA	NA	NA	NA
ENSG00000284332.1	NA	NA	NA	NA	NA	NA	NA	NA	NA	NA	NA	NA	NA	NA	NA	NA	NA	NA
ENSG00000237613.2	NA	NA	NA	NA	NA	NA	NA	NA	NA	NA	NA	NA	NA	NA	NA	NA	NA	NA
ENSG00000268020.3	NA	NA	NA	NA	NA	NA	NA	NA	NA	NA	NA	NA	NA	NA	NA	NA	NA	NA
ENSG00000240361.2	NA	NA	NA	NA	-0.474	NA	NA	NA	NA	NA	NA	NA	NA	NA	NA	NA	NA	NA
ENSG00000186092.6	NA	NA	NA	NA	-1.778	NA	NA	NA	NA	NA	NA	NA	NA	NA	NA	NA	NA	NA
ENSG00000238009.6	-3.774	-2.562	-3.869	-3.784	-0.897	-2.841	-3.682	NA	-2.686	-1.227	-3.764	-2.741	NA	NA	-3.992	-4.29	-2.315	NA
ENSG00000239945.1	NA	NA	NA	NA	NA	NA	NA	NA	NA	NA	NA	NA	NA	NA	NA	NA	NA	NA
ENSG00000233750.3	-1.167	NA	-1.748	-1.985	-1.905	-1.234	-0.561	-1.678	-2.887	-4.013	-1.158	-0.356	0.149	-1.349	-0.871	-2.49	-0.516	NA
ENSG00000268903.1	4.339	NA	2.726	1.521	3.338	2.464	3.453	3.38	2.034	-0.092	2.895	2.482	3.07	2.349	2.231	0.653	2.727	-0.151
ENSG00000269981.1	4.982	-0.017	3.677	3.462	4.796	3.612	5.034	4.554	2.667	2.056	4.589	2.39	4.855	3.982	3.876	2.064	4.137	1.675
ENSG00000239906.1	NA	NA	NA	NA	NA	-0.481	-0.322	NA	NA	NA	NA	NA	NA	NA	NA	NA	NA	NA
ENSG00000241860.6	-4.637	-4.426	NA	NA	-3.568	-4.705	-4.546	NA	-4.55	NA	-2.628	-4.605	-3.685	NA	-4.856	NA	NA	-4.735
ENSG00000222623.1	NA	NA	2.126	NA	NA	1.154	1.313	NA	NA	NA	2.231	NA	1.175	NA	NA	NA	NA	NA
ENSG00000241599.1	NA	NA	NA	NA	NA	NA	NA	NA	NA	NA	NA	NA	NA	NA	NA	NA	NA	NA
ENSG00000279928.2	0.352	NA	0.257	0.757	0.422	0.7	NA	2.063	1.177	-1.271	-0.223	-0.2	1.528	0.17	0.134	0.251	1.547	-1.33
ENSG00000279457.4	4.029	3.209	4.023	3.049	3.714	3.616	3.472	3.752	3.205	3.48	3.693	2.507	3.966	3.4	2.715	3.434	3.998	3.786
ENSG00000273874.1	NA	NA	1.739	NA	NA	NA	NA	NA	NA	NA	NA	NA	NA	NA	NA	NA	NA	NA
ENSG00000228463.10	-0.651	-1.662	1.09	-2.469	-2.389	-0.204	NA	-1.899	-2.371	-1.175	-1.449	-3.426	-1.92	-1.319	-2.677	-0.274	0.807	-1.234
ENSG00000236679.2	NA	NA	NA	NA	NA	NA	-0.575	NA	NA	NA	-0.657	NA	NA	NA	NA	-1.183	NA	-0.764
ENSG00000236601.2	NA	NA	NA	NA	NA	NA	NA	NA	NA	NA	NA	NA	NA	NA	NA	NA	NA	NA
ENSG00000237094.12	2.658	NA	0.925	0.162	2.09	1.243	2.029	1.912	NA	-2.188	1.319	2.205	2.263	1.128	1.092	NA	2.009	-2.247
ENSG00000269732.1	NA	NA	NA	NA	NA	NA	NA	NA	NA	NA	NA	NA	NA	NA	NA	NA	NA	NA
ENSG00000284733.1	NA	NA	NA	NA	NA	NA	NA	NA	NA	NA	NA	NA	NA	NA	NA	NA	NA	NA
ENSG00000233653.3	NA	NA	NA	NA	NA	NA	NA	-3.378	NA	NA	NA	NA	NA	NA	NA	NA	NA	NA
ENSG00000250575.1	NA	NA	NA	NA	NA	NA	NA	NA	NA	NA	NA	NA	NA	NA	NA	NA	NA	NA
ENSG00000278757.1	2.222	NA	NA	NA	3.876	NA	NA	2.196	NA	1.183	NA	NA	NA	NA	NA	NA	NA	NA
ENSG00000230021.9	NA	-2.483	NA	-2.705	NA	-2.762	NA	NA	-2.607	NA	NA	NA	NA	-2.877	NA	NA	NA	NA
ENSG00000235146.2	NA	NA	NA	NA	NA	NA	NA	NA	NA	NA	NA	NA	NA	NA	NA	NA	NA	NA
ENSG00000225972.1	4.027	3.054	3.195	2.958	3.359	3.403	3.644	3.357	3.055	2.929	2.392	3.223	2.506	3.955	3.919	2.037	4.748	2.607
ENSG00000225630.1	2.418	3.012	2.969	1.791	2.549	5.366	3.271	2.913	3.111	2.714	5.959	1.512	1.935	3.384	3.534	1.7	2.674	2.256
ENSG00000237973.1	5.949	6.758	6.393	6.651	6.442	6.313	5.93	6.392	6.647	6.523	6.446	6.495	6.091	6.878	6.481	6.282	7.159	6.326
ENSG00000278791.1	NA	NA	NA	NA	NA	NA	NA	NA	NA	NA	NA	NA	NA	NA	NA	NA	NA	NA
ENSG00000229344.1	3.83	4.334	4.952	3.142	3.788	3.026	4.507	3.341	4.503	2.377	2.425	2.863	1.269	4.818	4.097	3.452	4.011	3.768
ENSG00000240409.1	NA	NA	NA	NA	0.298	NA	NA	0.203	NA	NA	0.238	NA	NA	NA	NA	NA	NA	NA
ENSG00000248527.1	7.073	7.362	7.177	7.055	7.019	6.593	7.073	7.081	7.179	6.637	7	6.432	6.877	7.462	7.141	6.789	7.453	6.617
ENSG00000198744.5	3.997	5.06	4.286	3.771	4.218	3.929	4.24	4.193	4.845	2.373	2.158	2.444	2.867	4.966	3.778	3.52	5.092	3.683
ENSG00000268663.1	NA	NA	NA	NA	0.264	NA	NA	NA	-0.719	-0.844	0.204	NA	NA	-0.988	NA	-1.322	NA	NA
ENSG00000284662.1	NA	NA	NA	NA	NA	NA	NA	NA	NA	NA	NA	NA	NA	NA	NA	NA	NA	NA
ENSG00000229376.3	0.661	NA	0.813	-0.765	-2.27	-1.407	-0.248	-1.043	0.333	-1.793	-1.008	-1.307	-0.217	0.385	-0.973	-0.685	1.704	-0.267
ENSG00000228327.3	2.104	1.21	1.97	1.8	1.271	1.862	1.886	1.721	2.528	0.756	2.235	1.78	1.716	1.761	1.682	1.81	3.069	1.846
ENSG00000223181.1	3.222	1.433	3.126	2.211	1.291	NA	1.313	3.196	2.894	1.183	1.231	3.576	3.175	NA	2.003	2.291	1.68	1.124
ENSG00000229905.1	-0.911	0.3	0.579	-0.921	0.159	-0.978	-0.82	0.063	0.177	-0.949	NA	NA	0.042	-1.093	-1.129	0.158	NA	NA
ENSG00000237491.8	3.339	1.769	2.287	2.191	2.212	1.578	2.293	1.901	3.115	1.256	3.059	2.838	2.555	1.878	2.002	1.779	3.442	2.025
ENSG00000285268.1	NA	NA	NA	NA	NA	NA	NA	NA	NA	NA	NA	NA	NA	NA	NA	NA	NA	NA
ENSG00000230092.7	2.677	2.535	3.416	3.002	2.978	2.334	2.567	3.257	3.885	1.7	3.748	3.274	3.236	2.672	2.935	2.767	3.367	3.266
ENSG00000177757.2	1.853	0.907	2.423	1.377	1.313	1.786	1.61	1.291	2.755	0.863	2.589	1.35	1.407	1.671	1.477	1.003	2.663	1.145
ENSG00000228794.8	4.067	2.445	4.001	2.724	3.064	3.681	2.218	3.408	3.609	3.133	3.338	3.778	2.942	3.06	3.166	3.572	3.9	3.15
ENSG00000225880.5	3.34	1.858	3.923	1.941	2.273	2.777	2.78	2.578	4.186	2.221	3.028	2.499	2.797	3.049	2.832	2.824	4.284	3.392
ENSG00000230368.2	-2.023	NA	-3.118	-2.033	NA	-3.09	-0.931	-1.463	NA	NA	NA	NA	NA	-3.205	NA	-1.954	-2.565	NA
ENSG00000234711.1	-2.125	NA	NA	NA	-1.055	-2.192	NA	-1.151	-2.038	NA	-2.116	-1.092	NA	NA	NA	NA	NA	NA
ENSG00000283040.1	NA	NA	NA	NA	NA	-1.854	NA	NA	NA	NA	NA	NA	NA	NA	NA	NA	NA	NA
ENSG00000272438.1	2.637	0.678	0.372	3.916	1.121	1.399	NA	NA	3.139	0.428	NA	3.587	NA	0.869	-0.752	3.199	4.012	1.369
ENSG00000230699.2	1.936	-0.268	-1.159	3.027	0.327	-0.132	-1.558	-0.675	1.796	NA	-3.64	2.139	-2.696	-0.024	-0.546	2.157	2.094	-0.577
ENSG00000241180.1	-0.869	NA	NA	NA	NA	NA	NA	NA	-0.782	NA	NA	NA	NA	NA	NA	NA	NA	NA
ENSG00000223764.2	3.749	0.015	3.168	5.011	0.874	5.044	1.48	4.171	5.878	2.531	1.077	5.229	0.435	1.387	1.512	4.694	3.668	1.192
ENSG00000187634.11	4.215	2.204	4.142	5.787	3.384	5.705	2.669	4.066	7.188	4.045	2.819	5.918	1.411	1.505	2.026	5.485	3.989	2.057
ENSG00000188976.10	7.281	6.203	6.542	6.962	6.476	6.72	5.647	6.619	8.216	6.37	6.205	6.275	6.429	6.518	6.393	7.08	6.871	6.504
ENSG00000187961.13	5.154	3.338	3.944	4.165	3.382	3.964	3.793	3.777	6.082	3.634	3.382	2.93	3.842	4.561	3.425	4.036	5.754	4.144
ENSG00000187583.10	4.745	3.694	4.177	4.358	3.83	4.728	1.335	4.63	5.504	3.161	3.209	3.982	4.423	3.578	2.611	4.914	5.762	3.97
ENSG00000187642.9	2.788	1.306	2.396	2.2	1.467	2.66	-1.136	2.52	2.875	0.904	1.555	2.079	2.27	1.175	0.969	2.694	3.565	1.791
ENSG00000272512.1	1.288	2.888	3.086	1.973	1.489	2.828	1.894	1.728	3.153	2.066	3.013	0.835	3.134	3.035	2.827	2.789	3.462	1.12
ENSG00000188290.10	6.634	6.245	7.25	6.429	6.938	6.835	5.248	6.382	8.173	6.565	6.736	5.815	6.631	7.268	6.399	7.417	7.321	6.884
ENSG00000187608.8	5.869	8.888	6.162	5.871	7.606	7.263	5.827	5.837	9.53	8.186	6.956	5.97	9.87	9.395	5.511	7.298	6.455	8.545
ENSG00000231702.2	1.655	0.866	NA	NA	0.725	0.588	NA	0.63	0.743	0.617	0.665	NA	0.608	0.473	NA	0.139	1.113	NA
ENSG00000224969.1	0.628	-0.746	0.947	1.617	1.434	0.975	0.134	-0.983	1.937	0.589	1.052	1.883	1.803	1.182	0.409	2.112	2.086	1.53
ENSG00000188157.14	7.672	6.925	7.391	7.586	7.184	8.4	6.597	8.337	7.575	7.425	7.891	8.054	6.988	7.457	7.435	7.9	8.82	7.561
ENSG00000242590.1	NA	NA	NA	NA	NA	NA	NA	NA	NA	NA	NA	NA	NA	NA	NA	NA	NA	NA
ENSG00000217801.9	4.997	1.76	5.289	3.402	3.203	4.288	2.64	2.433	4.881	2.188	2.821	2.638	3.442	2.788	4.575	3.823	4.917	4.507
ENSG00000273443.1	2.475	-0.562	3.655	1.216	-0.703	1.86	NA	0.201	1.122	0.51	1.821	1.719	1.18	0.366	2.763	0.518	3.385	-1.871
ENSG00000237330.2	3.797	3.84	4.3	3.876	3.558	4.508	-0.558	1.703	5.767	2.312	0.945	2.817	3.172	3.354	5.15	3.524	4.187	3.673
ENSG00000131591.17	5.596	4.044	5.179	4.888	4.453	4.975	4.095	4.747	5.238	4.382	4.316	4.233	4.903	4.825	5.152	5.168	6.418	4.679
ENSG00000223823.1	2.687	-2.529	3.591	1.894	1.789	2.193	-1.648	2.694	NA	-1.193	-0.73	2.293	1.301	-0.337	1.129	0.066	2.576	1.333
ENSG00000207730.3	5.745	2.563	6.542	3.664	4.592	5.372	4.251	5.134	3.44	2.314	4.532	4.555	4.475	4.87	4.593	0.836	6.855	3.255
ENSG00000207607.3	6.185	2.641	6.505	4.005	4.085	4.533	3.521	5.311	4.518	2.392	5.025	4.633	5.383	4.833	4.797	0.914	6.933	3.333
ENSG00000198976.1	5.939	2.758	5.975	4.344	4.787	5.065	3.638	5.691	4.804	3.093	4.556	4.165	4.085	4.534	5.029	3.031	7.005	3.034
ENSG00000272141.1	5.251	3.141	5.509	4.213	4.504	4.803	3.459	4.938	4.15	2.637	3.27	3.434	4.268	4.758	4.429	2.886	6.638	3.736
ENSG00000205231.1	-0.405	-2.068	0.564	-0.875	-0.625	0.316	0.475	0.017	0.683	-3.903	-0.27	-1.831	-0.911	-2.047	-0.498	-1.573	1.294	-2.377
ENSG00000162571.13	-0.379	-0.905	1.985	-0.252	-0.824	1.361	1.85	0.521	1.474	0.068	1.009	0.239	0.712	-0.713	0.473	0.243	2.907	-2.214
ENSG00000186891.13	6.014	4.343	5.221	4.711	3.379	3.457	3.02	3.149	2.875	4.15	1.096	3.15	3.74	4.353	5.731	3.673	3.005	2.105
ENSG00000186827.10	3.446	4.918	3.521	3.551	3.764	4.639	4.444	3.39	4.324	4.452	3.228	2.939	3.859	4.122	2.965	4.505	5.364	3.519
ENSG00000078808.16	8.148	7.212	7.687	7.845	7.733	7.92	6.78	7.84	8.381	7.719	7.728	7.669	7.736	7.763	7.485	7.642	7.635	7.513
ENSG00000176022.4	6.276	5.264	5.577	6.358	5.291	5.795	3.878	5.671	6.587	5.586	5.492	5.993	5.728	5.593	5.522	5.612	5.689	5.208
ENSG00000184163.3	2.66	1.924	1.98	1.48	0.975	2.838	0.581	1.687	2.516	1.189	1.5	2.745	2.812	1.971	2.272	3.32	2.685	1.615
ENSG00000260179.1	-0.098	-0.15	0.221	0.306	0.194	0.834	-0.592	-0.387	0.574	0.085	0.496	-0.066	0.077	0.594	0.42	0.888	2.023	0.026
ENSG00000160087.20	6.579	5.734	5.855	6.113	5.789	6.022	4.995	5.808	6.965	5.795	5.924	5.752	5.765	5.697	5.606	5.922	6.275	5.779
ENSG00000230415.1	5.167	2.938	3.348	4.335	2.574	3.311	2.711	3.848	3.865	2.203	3.099	3.476	4.457	4.381	4.678	4.261	4.869	4.144
ENSG00000162572.20	4.857	2.448	2.571	3.886	0.778	3.244	2.868	3.349	3.225	2.711	2.246	2.484	4.09	4.243	4.228	3.8	4.241	3.576
ENSG00000131584.18	6.534	5.385	5.752	6.117	5.713	5.883	6.448	5.434	6.91	5.473	5.455	5.21	5.425	6.088	5.292	6.637	7.056	5.824
ENSG00000278073.1	NA	NA	NA	NA	NA	NA	NA	NA	NA	NA	NA	NA	NA	NA	NA	NA	NA	NA
ENSG00000169972.11	6.12	4.572	5.536	5.653	5.02	5.744	4.893	5.166	7.322	5.19	4.741	5.247	4.821	5.575	4.758	5.407	5.687	4.878
ENSG00000127054.20	6.931	5.826	6.264	6.487	6.053	6.465	5.525	6.355	7.39	5.921	6.16	6.01	6.47	6.27	6.392	6.356	7.333	6.315
ENSG00000283712.1	NA	NA	NA	NA	NA	NA	NA	NA	NA	NA	NA	NA	NA	NA	NA	NA	NA	NA
ENSG00000240731.1	5.396	4.126	4.789	5.428	4.399	4.754	4.913	4.626	6.483	4.198	4.983	4.572	5.064	5.005	4.893	4.721	5.875	4.787
ENSG00000224051.6	5.968	4.882	5.799	5.763	5.686	5.98	4.705	6.012	7.099	5.525	5.521	5.509	5.465	5.612	5.244	5.715	6.113	5.368
ENSG00000169962.4	2.716	1.597	3.201	3.155	1.673	2.585	3.245	2.56	5.947	1.308	1.508	2.38	2.32	2.06	2.187	2.305	3.805	1.327
ENSG00000107404.19	7.276	5.787	6.563	6.561	6.013	6.854	5.153	6.702	7.841	6.44	6.304	6.176	6.344	6.446	6.056	6.775	7.371	6.412
ENSG00000284372.1	NA	NA	NA	NA	NA	NA	NA	NA	NA	NA	NA	NA	NA	NA	NA	NA	NA	NA
ENSG00000162576.16	7.713	7.593	6.944	9.328	6.563	8.662	5.628	7.434	9.383	8.015	7.462	8.768	6.856	7.243	7.422	8.254	7.411	6.72
ENSG00000175756.13	7.249	6.775	6.965	6.801	6.69	6.938	5.957	6.757	8.617	6.419	6.652	6.093	6.81	7.068	6.586	6.744	7.066	7.337
ENSG00000223663.2	-0.598	0.614	0.892	0.392	1.057	NA	1.079	NA	2.297	0.364	0.997	0.435	0.355	0.22	NA	1.208	0.861	-0.695
ENSG00000221978.11	7.922	6.12	7.182	7.026	6.474	7.378	7.12	7.673	8.201	7.044	6.935	6.335	7.413	7.724	7.868	7.489	8.621	7.723
ENSG00000224870.6	5.513	4.285	4.7	4.922	4.951	4.846	3.592	5.12	6.15	4.503	4.784	4.317	4.928	4.585	5.006	4.723	5.593	4.877
ENSG00000242485.5	6.214	5.442	5.797	5.682	5.541	5.686	4.73	5.781	6.948	5.411	5.401	5.133	5.862	5.882	5.797	5.347	5.662	6.41
ENSG00000264293.2	NA	NA	NA	NA	NA	NA	NA	NA	NA	NA	NA	NA	NA	NA	NA	NA	NA	NA
ENSG00000272455.1	3.889	2.315	3.464	2.661	2.628	2.64	3.141	3.681	5.244	2.355	2.681	3.265	3.11	3.576	3.014	3.534	4.267	3.695
ENSG00000235098.8	2.554	4.216	0.365	4.852	2.793	3.584	2.168	3.954	1.548	3.695	3.383	4.23	0.507	1.926	2.38	3.889	2.793	1.882
ENSG00000225905.1	0.837	2.37	-1.258	2.527	0.492	1.092	-1.071	0.812	NA	-1.201	-0.153	2.571	NA	0.977	0.204	-0.094	0.88	0.325
ENSG00000205116.3	2.15	0.776	0.469	1.291	0.049	2.082	0.656	NA	0.067	1.941	0.989	1.82	-1.067	NA	0.346	0.049	-0.562	0.467
ENSG00000225285.1	2.428	3.17	2.556	4.57	2.235	4.849	1.809	3.14	3.475	3.349	2.853	3.906	3.118	4.324	2.994	4.872	3.846	4.092
ENSG00000179403.11	7.212	6.306	5.946	6.881	5.828	7.281	6.067	6.121	6.474	6.736	5.99	6.879	6.406	6.691	5.831	7.36	6.673	6.547
ENSG00000215915.9	2.532	2.077	3.498	4.106	1.96	3.06	1.714	3.847	3.204	3.309	2.587	3.407	3.387	2.526	1.648	5.26	3.11	1.196
ENSG00000160072.19	5.631	3.984	4.169	4.834	4.226	4.873	5.055	5.001	5.794	4.478	4.014	3.709	4.988	5.244	5.046	4.873	6.715	5.215
ENSG00000284740.1	2.463	1.937	2.709	1.867	0.947	1.658	1.454	2.115	1.643	1.517	1.15	1.911	1.316	2.373	1.337	1.499	0.014	2.458
ENSG00000197785.13	5.108	4.142	4.027	4.478	4.241	4.274	3.857	4.075	5.489	4.003	3.948	3.704	4.264	4.707	3.89	4.804	5.149	4.232
ENSG00000205090.8	1.299	1.61	1.396	2.651	0.146	1.817	0.905	1.373	2.103	1.453	1.749	2.772	0.904	1.894	1.595	2.224	1.757	1.201
ENSG00000160075.11	6.299	5.789	5.865	5.971	5.933	6.05	5.031	6.042	6.832	5.886	5.861	5.85	6.021	5.757	5.783	5.965	5.916	5.885
ENSG00000215014.4	1.973	0.266	0.112	0.334	-0.238	1.14	0.146	0.56	2.587	-0.153	0.217	1.31	0.926	1.226	0.837	1.227	1.591	0.958
ENSG00000274481.1	NA	NA	NA	NA	NA	NA	NA	NA	NA	NA	NA	NA	NA	NA	NA	NA	NA	NA
ENSG00000228594.3	5.339	4.99	4.301	5.162	4.288	4.557	3.291	4.05	6.234	4.389	3.883	4.476	4.25	4.627	3.644	4.55	4.593	4.506
ENSG00000272106.1	3.929	2.14	3.641	3.726	2.806	3.091	2.721	3.724	4.899	2.645	2.916	3.756	3.689	3.139	3.186	4.208	3.957	3.774
ENSG00000197530.12	5.751	4.236	5.39	5.668	4.736	5.613	4.974	5.381	6.124	5.175	5.194	5.309	5.41	5.226	5.01	5.587	6.42	5.379
ENSG00000189409.13	0.938	0.689	0.383	3.927	1.355	2.055	0.569	0.622	1.735	2.687	1.575	2.155	0.431	0.755	0.43	2.422	1.637	0.55
ENSG00000248333.8	4.805	3.904	3.827	4.115	3.945	4.251	3.549	4.173	4.955	3.795	3.857	3.734	4.038	3.977	4.049	4.208	4.965	3.876
ENSG00000272004.1	-0.722	NA	1.505	0.268	0.933	-0.789	-0.631	-0.748	1.951	NA	0.288	-0.689	0.816	1.903	1.867	-0.238	2.736	-0.819
ENSG00000189339.11	6.65	5.115	6.472	6.528	5.482	5.804	4.963	6.188	7.024	5.473	5.764	5.945	5.764	6.048	5.185	5.884	7.158	5.779
ENSG00000269737.2	5.258	3.494	4.553	5.453	4.196	4.469	3.577	4.207	5.001	2.912	4.221	4.914	4.386	3.876	4.142	3.89	5.956	3.984
ENSG00000215914.4	-1.068	-0.857	-2.163	NA	NA	-0.55	-1.977	-1.094	-1.981	-0.107	-2.059	-2.035	-1.115	-1.251	-1.286	0.223	1.56	-1.166
ENSG00000008128.22	1.002	-1.311	-1.617	-0.725	-1.13	-1.267	-1.846	-0.378	-0.85	-1.976	-1.191	-0.489	-0.11	-0.382	-0.155	-0.716	1.396	-0.298
ENSG00000268575.1	3.612	2.537	2.976	3.302	2.976	3.358	2.303	3.908	2.994	2.584	3.129	3.31	3.272	2.872	2.986	2.732	3.94	2.845
ENSG00000227775.3	0.266	NA	-0.245	-1.745	0.335	0.198	-0.643	-0.76	-0.062	-1.773	0.275	-0.117	0.804	0.668	0.369	0.072	2.309	-0.832
ENSG00000215790.7	5.925	3.973	4.688	4.846	5.078	5.667	3.685	5.953	4.814	3.855	5.366	5.388	5.295	4.224	4.98	5.082	6.574	5.405
ENSG00000008130.15	6.53	5.743	5.918	5.979	5.858	6.239	5.192	6.023	6.798	6.006	5.753	5.408	6.141	5.874	5.873	6.14	6.563	6.003
ENSG00000078369.17	9.001	8.271	8.549	8.529	8.575	8.45	7.774	8.431	9.395	8.582	8.668	8.771	8.479	8.483	8.154	8.74	8.263	8.587
ENSG00000231050.1	3.053	1.769	2.704	1.789	0.49	2.119	0.775	2.532	3.578	1.382	1.43	2.591	2.752	2.56	2.128	1.042	3.257	2.461
ENSG00000169885.9	1.625	-0.971	1.81	1.895	0.695	3.608	0.231	0.377	1.49	0.101	-0.588	1.31	1.677	2.335	3.327	0.471	1.976	1.042
ENSG00000178821.12	2.226	1.7	-0.191	1.479	0.822	1.215	NA	0.141	2.528	1.45	-0.408	-0.8	0.535	1.57	1.171	0.651	-0.96	0.944
ENSG00000142609.18	-2.113	0.776	-1.208	-2.446	NA	-2.181	-3.344	NA	-1.026	0.384	-4.426	-3.402	-2.16	-3.618	-3.069	-1.629	NA	-3.533
ENSG00000233542.1	-1.425	-2.799	-0.783	NA	-1.94	-2.078	-0.919	-1.451	-0.338	-2.049	-2.001	-1.392	-2.057	-3.193	-1.644	-1.526	-1.552	-3.108
ENSG00000187730.8	1.906	1.688	2.463	2.599	2.016	2.517	1.675	1.143	2.592	3.738	0.874	1.854	1.637	1.916	1.603	2.283	2.444	2.037
ENSG00000226969.1	NA	-0.638	0.055	0.14	-0.78	NA	NA	-0.875	0.823	NA	0.16	0.183	0.104	-0.032	NA	-1.365	0.609	NA
ENSG00000067606.16	5.238	3.9	4.285	4.49	5.1	4.537	3.02	5.095	5.985	4.005	4.958	4.797	4.569	4.255	3.862	4.879	5.356	4.856
ENSG00000271806.1	1.135	0.186	0.88	1.125	1.349	1.068	0.3	1.183	1.647	-0.244	1.755	1.505	1.3	0.228	0.192	0.798	2.345	1.182
ENSG00000182873.5	3.448	2.017	3.682	2.611	2.786	3.245	2.253	2.994	3.709	2.333	3.03	3.385	2.788	1.887	2.558	2.755	4.175	1.923
ENSG00000162585.16	6.314	4.933	5.049	5.521	5.214	5.518	4.213	5.696	5.997	5.165	5.435	5.384	5.459	5.159	5.555	5.243	5.99	5.342
ENSG00000234396.3	2.158	0.785	0.478	2.563	NA	1.506	-0.335	2.133	1.246	0.535	1.583	0.606	2.334	0.391	2.355	1.379	2.353	2.283
ENSG00000157933.9	6.766	6.38	6.535	6.987	6.651	7.129	5.529	6.951	7.294	6.977	6.838	7.508	6.208	6.18	6.54	6.758	6.822	5.979
ENSG00000116151.13	4.494	3.976	5.07	4.992	4.464	4.956	3.868	5.248	4.424	3.856	4.931	5.107	5.235	5.326	5.823	4.597	5.922	5.214
ENSG00000272161.1	0.562	1.773	2.466	1.288	1.046	2.079	0.653	1.951	NA	0.938	1.308	3.009	2.252	0.379	2.459	0.783	1.02	1.879
ENSG00000269896.2	2.39	1.945	4.164	3.001	2.54	2.792	2.508	3.594	1.361	1.86	3.038	3.592	3.271	2.573	3.291	1.565	4.101	3.741
ENSG00000272420.1	2.86	1.791	3.535	3.154	3.164	3.164	1.186	2.206	0.86	1.541	3.367	3.506	3.185	3.113	2.876	1.841	3.815	2.582
ENSG00000157916.19	5.828	5.251	5.799	5.682	5.665	5.997	5.437	5.787	6.922	5.634	5.831	5.522	6.06	6.348	5.738	5.666	6.052	6.016
ENSG00000157911.9	4.759	4.326	4.054	4.574	3.693	4.731	2.981	4.295	5.334	4.392	4.231	4.529	4.863	5.271	4.659	4.487	4.991	5.753
ENSG00000149527.17	1.818	2.538	4.644	3.933	2.455	4.058	3.114	4.083	1.799	3.202	3.205	3.758	2.892	4.197	3.771	4.623	2.594	1.44
ENSG00000224387.1	0.677	0.888	3.457	2.667	-0.838	2.484	1.184	2.767	NA	0.054	1.102	2.585	1.853	2.91	2.196	1.576	1.55	-1.005
ENSG00000229393.1	-0.084	0.713	3.576	2.994	-0.014	2.171	1.33	2.476	0.589	-1.122	0.511	1.949	1.869	3.258	2.946	2.208	1.697	0.404
ENSG00000157881.13	5.394	4.78	5.562	4.952	4.932	5.148	4.698	5.221	5.785	4.997	4.942	4.831	5.23	5.272	5.197	5.059	6.1	5.173
ENSG00000197921.5	-0.844	0.59	-0.202	2.561	0.226	0.826	0.247	0.715	-0.02	0.992	1.828	0.774	0.331	-1.026	2.638	-0.36	1.614	-0.527
ENSG00000272449.2	1.865	2.553	3.847	3.086	1.804	3.082	2.077	2.36	5.558	2.391	1.258	2.375	3.128	3.635	3.445	1.955	3.754	3.102
ENSG00000238164.6	1.831	2.469	3.832	1.11	2.241	2.62	2.61	2.688	1.127	1.658	2.558	1.798	3.426	3.26	3.33	2.584	3.273	2.172
ENSG00000157873.17	6.294	5.901	5.761	5.877	6.578	6.589	6.229	6.56	6.106	6.119	6.118	5.651	6.839	6.851	6.163	6.126	8.233	6.47
ENSG00000225931.3	-0.419	-0.208	1.486	0.156	1.11	0.973	1.257	0.725	-1.332	-0.136	-0.088	-0.064	1.235	1.791	2.118	1.313	2.287	0.291
ENSG00000228037.1	0.954	1.651	3.06	1.792	2.287	2.024	1.893	2.414	1.889	2.053	0.963	2.365	1.585	3.204	2.937	2.116	3.845	1.856
ENSG00000157870.14	6.164	5.365	6.367	5.491	6.145	5.881	5.159	5.849	6.312	5.526	5.491	5.639	6.327	6.137	5.963	5.964	6.072	6.015
ENSG00000142606.15	0.969	2.015	3.245	0.605	2.27	1.588	0.625	1.63	2.642	1.833	0.915	0.727	2.569	1.848	1.227	2.252	2.296	2.477
ENSG00000237058.1	NA	NA	NA	NA	NA	NA	NA	NA	NA	NA	NA	NA	NA	NA	NA	NA	NA	NA
ENSG00000215912.12	2.055	1.005	2.835	0.851	1.134	1.607	-0.77	2.322	1.363	0.611	1.218	2.471	2.073	1.919	1.865	-0.027	2.65	1.195
ENSG00000283259.1	NA	NA	-2.785	NA	NA	-2.757	NA	-1.716	NA	NA	NA	NA	-1.152	-2.872	-2.908	NA	NA	-2.788
ENSG00000233234.1	NA	NA	NA	NA	NA	NA	NA	NA	NA	NA	NA	NA	NA	NA	NA	NA	NA	NA
ENSG00000231630.1	NA	NA	NA	NA	NA	NA	NA	NA	NA	0.139	NA	NA	NA	NA	NA	NA	NA	NA
ENSG00000284745.1	NA	NA	NA	NA	NA	NA	NA	NA	NA	NA	NA	NA	NA	NA	NA	NA	NA	NA
ENSG00000169717.6	NA	NA	NA	NA	-2.481	NA	NA	NA	NA	NA	NA	NA	NA	NA	NA	NA	NA	NA
ENSG00000177133.10	NA	NA	1.062	NA	NA	1.412	-0.752	-0.869	NA	0.119	-0.833	-0.81	0.11	-1.025	NA	-1.359	-0.385	NA
ENSG00000142611.16	0.637	0.398	0.982	0.311	-0.457	1.102	-0.125	-0.948	0.724	1.217	0.196	-0.009	0.367	-1.546	-0.032	0.972	0.645	-2.683
ENSG00000283572.1	1.991	NA	NA	NA	NA	NA	NA	NA	NA	NA	NA	NA	1.944	NA	NA	NA	4.449	NA
ENSG00000226286.1	-0.951	NA	NA	-0.962	-0.882	0.566	-0.86	NA	0.136	1.01	NA	NA	NA	0.451	NA	0.533	2.677	NA
ENSG00000279839.1	NA	-1.668	-2.56	NA	NA	-1.532	-2.373	-3.49	-2.377	-0.696	-2.455	-2.431	-3.511	-3.647	NA	-2.395	-2.006	NA
ENSG00000272235.1	-1.835	-1.302	-2.93	-1.845	-1.765	-0.443	-2.159	-3.861	-0.288	-1.552	NA	-1.802	-2.882	-1.21	-2.468	-1.543	-0.055	NA
ENSG00000130762.14	6.025	4.785	5.613	4.974	5.173	5.012	5.773	5.181	5.714	4.733	5.26	4.536	5.188	5.365	4.72	6.199	6.136	5.781
ENSG00000272088.1	2.152	1.141	2.95	1.656	0.414	1.599	1.021	0.319	0.432	0.891	0.939	2.962	0.883	-0.838	-0.874	1.414	2.803	-0.753
ENSG00000162591.15	6.167	4.687	6.051	6.747	4.811	6.15	4.546	5.306	7.084	5.9	4.875	6.927	4.805	4.39	4.654	6.158	6.49	4.847
ENSG00000207776.1	NA	NA	NA	NA	NA	NA	NA	NA	NA	NA	NA	NA	NA	NA	1.119	0.821	1.795	NA
ENSG00000238260.1	1.449	0.852	2.353	2.216	0.711	1.381	0.733	1.616	0.729	-0.397	0.651	0.259	1.594	1.044	-1.577	1.71	3.099	1.866
ENSG00000158109.14	5.889	5.745	6.269	6.25	5.927	6.548	5.564	6.636	6.701	6.263	6.184	6.782	6.243	5.96	5.976	6.369	5.79	6.174
ENSG00000116213.15	5.161	4.634	4.923	5.156	4.646	5.233	4.82	4.822	5.306	4.931	4.725	4.652	5.129	5.499	4.878	4.943	5.508	5.597
ENSG00000078900.14	2.126	0.979	1.814	2.318	3.495	3.102	1.878	2.143	0.27	2.225	2.992	3.115	1.927	3.613	2.826	1.011	2.641	2.924
ENSG00000227589.1	0.686	NA	-1.732	1.161	0.755	0.881	1.04	NA	NA	-1.675	-0.042	1.396	NA	1.351	0.145	NA	1.407	0.266
ENSG00000235131.1	1.467	0.678	0.957	2.041	1.121	2.207	1.558	1.763	NA	1.013	1.798	1.822	-0.58	1.869	1.248	0.536	1.925	1.954
ENSG00000227372.11	4.89	4.301	5.158	5.022	3.595	4.921	2.074	5.225	4.856	4.74	4.859	5.111	5.003	4.814	4.806	4.154	5.342	4.804
ENSG00000276189.1	1.591	0.802	1.496	0.581	2.246	2.846	NA	1.565	0.678	2.874	2.601	0.624	2.544	2.994	1.958	2.075	3.049	3.078
ENSG00000162592.9	0.294	-0.954	-0.453	0.284	-1.096	-0.425	-2.074	0.268	-0.271	-0.619	-0.349	0.675	-0.89	0.459	-1.799	-2.096	-0.385	-0.941
ENSG00000235169.8	3.581	3.975	4.92	4.916	4.348	4.859	3.672	4.574	5.735	3.581	4.571	4.358	3.751	5.456	3.707	1.44	4.502	5.988
ENSG00000130764.9	5.793	5.179	5.607	5.883	5.454	5.808	4.651	5.684	6.131	5.292	5.62	5.451	5.609	5.416	5.501	4.767	5.235	5.724
ENSG00000266075.2	1.708	-0.081	2.42	3.398	2.585	2.81	2.606	0.682	1.795	0.669	3.039	2.548	2.468	2.11	2.489	0.192	1.751	1.932
ENSG00000272153.1	3.393	2.081	3.096	3.904	3.187	3.262	2.768	3.014	3.764	2.638	3.686	3.71	3.282	3.387	3.236	2.354	4.282	3.094
ENSG00000116198.12	5.423	4.628	5.205	4.877	4.805	4.913	4.554	4.999	5.411	4.772	5.123	4.934	5.202	5.223	4.946	4.299	4.909	5.228
ENSG00000169598.15	4.092	2.906	3.547	3.676	3.431	3.16	3.091	3.449	3.888	3.541	3.283	3.437	3.523	3.36	3.089	2.949	4.01	3.397
ENSG00000198912.10	5.586	4.641	4.958	5.839	5.25	5.381	4.491	5.645	5.877	5.3	5.448	5.047	5.373	5.232	5.509	4.67	5.053	5.128
ENSG00000236423.5	0.964	-0.147	2.995	1.001	-1.066	-0.551	0.055	0.616	0.232	-0.812	-0.474	0.09	0.18	-0.125	-0.161	-0.874	0.763	-0.456
ENSG00000233304.6	NA	NA	-2.251	NA	NA	NA	NA	NA	NA	NA	NA	NA	NA	NA	NA	NA	NA	NA
ENSG00000226374.2	NA	NA	-0.273	NA	NA	NA	NA	NA	NA	-2.801	-1.753	NA	NA	NA	NA	NA	-2.305	NA
ENSG00000284668.1	NA	NA	NA	NA	-1.846	NA	NA	NA	NA	NA	NA	NA	NA	NA	NA	NA	NA	NA
ENSG00000284703.1	NA	NA	-4.407	NA	NA	NA	NA	NA	NA	NA	NA	NA	NA	-3.494	NA	NA	NA	NA
ENSG00000229280.1	NA	NA	NA	NA	NA	NA	NA	NA	NA	NA	NA	NA	NA	NA	NA	NA	-0.159	NA
ENSG00000235054.3	NA	NA	NA	NA	NA	-3.166	NA	NA	NA	NA	NA	NA	NA	NA	NA	NA	NA	NA
ENSG00000284694.1	NA	NA	NA	NA	NA	NA	NA	NA	NA	NA	NA	NA	NA	NA	NA	NA	NA	NA
ENSG00000227169.2	NA	NA	NA	NA	NA	NA	NA	NA	NA	NA	NA	NA	NA	NA	NA	NA	NA	NA
ENSG00000232596.2	NA	NA	NA	NA	NA	NA	NA	NA	NA	NA	NA	NA	NA	NA	NA	NA	-0.772	NA
ENSG00000196581.10	-2.088	-1.292	-0.244	-0.474	-1.696	-0.186	-0.675	0.431	-0.498	-0.157	-0.757	0.55	-2.55	-2.396	-1.306	-0.903	-0.407	-5.77
ENSG00000284739.1	NA	NA	NA	NA	NA	NA	NA	NA	NA	NA	NA	NA	NA	NA	NA	NA	NA	NA
ENSG00000284674.1	NA	NA	NA	NA	NA	NA	NA	NA	NA	NA	NA	NA	NA	NA	NA	NA	NA	NA
ENSG00000231510.1	NA	NA	NA	NA	NA	NA	NA	NA	NA	NA	NA	NA	NA	NA	NA	NA	NA	NA
ENSG00000284616.1	NA	NA	NA	NA	NA	NA	NA	NA	NA	NA	NA	NA	NA	NA	NA	NA	NA	NA
ENSG00000284692.1	NA	NA	NA	NA	NA	NA	NA	NA	NA	NA	NA	NA	NA	NA	-3.406	NA	NA	NA
ENSG00000284666.1	NA	NA	NA	NA	NA	NA	NA	NA	NA	NA	NA	NA	NA	NA	NA	NA	NA	NA
ENSG00000260972.1	NA	NA	NA	NA	NA	NA	NA	NA	NA	NA	NA	NA	NA	NA	NA	NA	NA	NA
ENSG00000283356.1	NA	NA	NA	NA	NA	NA	NA	NA	NA	NA	NA	NA	NA	NA	NA	NA	NA	NA
ENSG00000236948.2	-1.175	NA	-0.685	NA	NA	NA	-0.083	-1.2	NA	NA	NA	NA	NA	NA	-2.393	NA	-1.717	NA
ENSG00000264341.1	NA	NA	NA	NA	NA	NA	1.824	NA	NA	NA	NA	NA	NA	NA	NA	NA	NA	NA
ENSG00000264101.1	2.793	NA	1.698	2.782	1.862	NA	NA	NA	NA	NA	3.802	1.826	NA	1.61	NA	NA	NA	NA
ENSG00000131697.17	4.199	3.497	4.567	4.774	4.184	4.56	4.043	3.983	4.507	4.08	4.323	4.609	3.293	3.975	2.162	3.378	5.247	3.985
ENSG00000069424.14	4.664	4.496	3.957	3.894	4.378	4.491	4.379	3.592	3.868	4.764	3.89	4.112	3.806	4.241	3.035	4.162	4.286	3.47
ENSG00000116254.17	-3.314	-2.781	-0.321	-0.195	-2.074	-1.681	0.135	-2.339	0.166	-4.352	-2.719	-1.821	-3.039	-2.496	-3.21	-1.83	-2.856	-2.089
ENSG00000116251.9	7.234	6.768	7.11	7.346	7.387	7.114	6.139	7.684	6.972	6.909	7.617	7.169	7.009	6.668	7.792	6.491	6.708	7.672
ENSG00000226944.1	2.36	3.271	3.909	3.157	1.43	2.752	2.773	2.656	2.617	2.321	2.369	1.393	3.12	3.177	2.726	2.303	3.625	2.07
ENSG00000158286.12	3.017	4.09	4.706	3.985	3.019	4.914	3.018	3.936	3.954	3.733	3.788	3.587	4.856	4.049	4.354	3.249	5.535	4.27
ENSG00000116237.15	6.514	5.923	6.1	6.343	6.436	6.342	5.693	6.35	6.541	6.511	6.4	6.69	6.184	6.516	6.182	5.842	5.769	6.625
ENSG00000225077.2	0.204	-0.585	0.278	-0.485	-0.727	-0.279	-1.705	-2.822	-0.124	-1.835	-1.787	0.558	-2.843	-0.657	-3.015	-3.312	-1.338	-1.309
ENSG00000173673.7	-0.523	NA	NA	NA	NA	-0.59	NA	-1.549	NA	NA	NA	NA	NA	NA	NA	-1.039	NA	NA
ENSG00000158292.6	5.061	3.796	4.94	6.157	5.002	5.122	3.55	4.731	4.478	5.178	4.64	5.361	3.306	4.15	4.097	4.196	5.325	3.637
ENSG00000097021.19	4.958	4.729	5.074	4.125	4.175	4.338	4.683	3.929	5.343	4.883	4.097	4.296	2.985	4.818	4.369	4.267	3.465	4.049
ENSG00000271746.1	NA	NA	NA	NA	NA	NA	NA	NA	NA	NA	NA	NA	NA	NA	NA	NA	NA	NA
ENSG00000069812.11	-0.671	-0.567	1.309	4.184	1.801	2.573	2.257	0.781	0.857	2.29	-0.562	1.109	-2.941	-0.269	-1.375	1.948	2.68	-0.769
ENSG00000187017.16	3.375	3.905	5.513	5.498	4.665	5.409	2.124	4.737	6.395	3.598	3.49	3.518	1.029	4.701	4.171	2.739	6.548	3.45
ENSG00000265392.1	1.945	NA	4.172	2.934	4.014	2.877	NA	3.504	5.032	NA	NA	2.978	NA	NA	NA	NA	2.403	3.847
ENSG00000231868.1	2.637	3.678	5.326	4.883	3.536	4.792	2.143	4.248	5.014	2.75	3.177	3.2	NA	4.284	3.772	1.273	6.012	2.176
ENSG00000215788.9	3.974	4.593	4.441	4.64	4.135	4.75	4.156	4.027	4.407	4.343	3.765	3.909	4.489	4.316	3.872	4.142	6.756	3.363
ENSG00000171680.21	4.409	4.061	4.284	4.444	3.727	4.971	2.702	4.18	4.512	4.116	4.249	4.121	3.983	3.847	4.315	3.346	6.162	3.289
ENSG00000162408.10	5.583	4.942	5.131	5.619	5.143	5.267	3.955	5.232	5.609	5.21	5.327	5.615	5.029	4.911	5.489	4.616	4.723	5.004
ENSG00000253022.1	3.45	1.339	2.617	2.702	3.782	2.06	1.219	2.102	2.215	NA	3.137	2.161	4.081	1.945	0.909	0.612	1.586	1.03
ENSG00000229519.2	4.082	3.573	3.823	4.072	3.804	3.529	2.825	3.834	3.947	2.821	3.743	4.115	3.315	3.414	3.811	3.007	3.903	3.347
ENSG00000173662.20	-1.576	NA	-2.671	-1.586	-1.506	-0.836	-1.9	-1.28	-1.488	-2.614	-1.981	-0.736	-0.815	-2.758	-0.794	-0.922	-1.118	-1.673
ENSG00000204859.12	5.48	4.718	4.897	5.28	4.668	5.423	4.721	5.524	5.428	4.91	5.016	4.9	5.196	5.217	5.541	4.346	6.217	4.942
ENSG00000162413.16	4.955	4.383	5.502	5.432	4.851	5.894	3.856	5.707	4.695	5.648	4.999	5.627	4.856	4.823	5.47	4.661	4.799	4.491
ENSG00000116273.5	5.648	5.164	5.238	5.395	5.041	5.754	4.184	5.754	6.094	5.586	5.547	5.834	5.305	5.53	5.606	4.577	5.1	5.255
ENSG00000041988.15	3.837	3.277	3.354	4.02	3.463	3.919	2.714	3.983	3.766	3.668	3.761	3.471	4.068	3.595	3.76	2.698	3.885	3.82
ENSG00000007923.15	5.133	4.739	4.606	4.852	4.81	5.147	4.386	4.897	5.514	4.53	4.812	4.774	4.833	4.69	4.789	4.185	5.062	4.782
ENSG00000228750.6	NA	NA	NA	NA	NA	NA	NA	NA	NA	NA	NA	NA	NA	NA	NA	NA	NA	NA
ENSG00000284744.1	NA	NA	NA	NA	NA	NA	NA	NA	NA	NA	NA	-1.992	NA	NA	NA	NA	NA	NA
ENSG00000237436.1	1.225	0.436	1.13	2.215	0.295	1.965	1.901	1.521	2.312	1.186	1.234	0.843	1.178	1.365	2.329	1.294	1.683	1.935
ENSG00000171735.18	3.989	3.396	3.57	4.148	3.691	2.965	3.142	3.304	3.41	3.04	3.385	2.931	2.814	3.525	2.97	2.735	3.555	3.392
ENSG00000227950.1	4.01	2.973	1.989	3.659	3.532	2.865	3.175	2.058	1.85	1.309	3.579	4.117	3.523	3.039	3.003	NA	3.805	3.665
ENSG00000237365.1	NA	-0.314	NA	NA	NA	-0.592	NA	NA	NA	NA	-0.516	0.508	NA	NA	NA	-0.041	NA	0.377
ENSG00000207056.1	NA	NA	0.461	NA	NA	NA	NA	NA	NA	NA	NA	NA	NA	NA	NA	NA	NA	NA
ENSG00000237402.1	-0.59	NA	NA	NA	NA	0.343	0.502	0.385	NA	NA	-0.58	NA	NA	NA	NA	NA	1.453	1.313
ENSG00000237728.2	-0.617	-0.406	-0.127	0.373	-1.547	-0.1	0.474	-1.643	-1.53	-1.656	-1.608	1.001	NA	NA	-0.836	-1.133	0.426	-1.715
ENSG00000225126.1	NA	-0.363	NA	NA	NA	-0.641	-0.483	0.4	-0.486	NA	0.436	0.459	NA	NA	2.378	NA	1.884	1.651
ENSG00000270171.1	-0.02	-2.616	-0.6	0.622	-0.435	-0.572	-0.736	-1.853	-1.74	-2.866	-2.818	-0.794	NA	-0.688	-3.045	-3.343	-0.369	-1.925
ENSG00000270035.1	0.767	1.3	0.672	1.927	0.422	-0.3	2.028	1.063	0.44	NA	NA	0.8	NA	1.17	-0.451	-0.164	1.81	1.255
ENSG00000269978.1	3.669	2.073	3.226	3.021	0.931	1.794	2.538	1.836	2.271	1.823	-0.129	1.894	-0.186	3.679	-0.357	2.153	3.32	1.764
ENSG00000049245.12	7.097	6.574	6.565	6.854	6.804	6.765	6.354	6.823	6.887	7.145	7.069	7.036	7.083	6.891	6.661	6.346	6.449	7.315
ENSG00000269925.1	4.258	2.685	3.963	2.615	3.373	2.406	3.565	2.278	3.976	3.353	3.635	3.144	2.957	4.075	2.545	1.958	4.285	3.665
ENSG00000049246.14	4.757	4.699	5.081	4.232	4.06	5.133	4.161	5.783	3.47	5.173	5.051	5.554	5.282	4.991	4.865	3.872	5.359	4.506
ENSG00000236266.1	2.547	1.758	2.937	0.537	1.995	2.55	1.776	2.659	-0.688	1.887	2.404	2.958	2.763	2.213	2.094	0.709	4.438	1.127
ENSG00000049247.13	-1.884	-1.088	-0.395	-2.895	-0.007	-1.367	1.529	-2.91	-1.797	-0.338	NA	-0.852	-1.932	1.518	NA	-1.4	0.574	-0.66
ENSG00000049249.8	0.333	2.677	1.371	0.923	2.899	1.119	2.913	-0.062	0.958	2.479	-0.027	1.751	1.481	2.207	-1.033	2.631	1.046	1.851
ENSG00000270330.1	NA	NA	NA	NA	NA	NA	NA	NA	NA	NA	NA	NA	NA	NA	NA	NA	NA	NA
ENSG00000116288.12	7.736	7.624	7.936	8.112	7.939	7.933	6.972	7.977	8.548	7.951	8.184	7.509	8.181	8.02	7.976	7.213	7.195	8.63
ENSG00000200344.1	3.821	3.447	4.6	3.225	2.89	3.976	2.912	4.669	4.493	2.197	3.245	3.268	2.189	3.375	2.602	1.72	4.279	3.723
ENSG00000284747.1	0.163	0.296	1.864	1.19	0.307	1.17	1.788	0.644	2.288	0.461	1.384	0.648	1.077	1.347	2.089	-0.279	1.017	1.175
ENSG00000284716.1	0.218	0.429	0.122	-0.53	-0.45	-0.172	-0.428	0.87	1.568	0.179	0.227	-1.072	0.433	-2.287	0.677	-1.035	NA	-2.202
ENSG00000116285.12	5.721	4.908	6.768	6.539	5.46	6.414	5.463	6.196	6.265	6.877	6.908	5.287	5.752	6.637	8.663	5.754	5.168	6.209
ENSG00000238290.1	-1.075	-0.864	0.737	-1.085	-2.005	-0.821	-0.399	0.069	-0.18	-0.114	-0.066	-0.72	-1.122	-2.258	0.794	-1.269	0.553	-1.588
ENSG00000232848.1	NA	NA	-0.817	NA	NA	NA	-0.631	-1.748	-0.049	NA	NA	NA	NA	NA	NA	NA	NA	NA
ENSG00000229305.1	NA	NA	NA	NA	NA	NA	NA	NA	NA	-1.187	NA	NA	NA	NA	-0.045	-2.664	NA	-2.246
ENSG00000227634.2	NA	NA	-0.98	NA	NA	NA	NA	-1.911	-1.798	0.076	NA	NA	NA	-1.068	1.597	-2.401	NA	0.602
ENSG00000200975.1	NA	NA	NA	NA	NA	NA	NA	NA	0.652	NA	NA	NA	NA	NA	0.346	0.049	NA	NA
ENSG00000233645.1	NA	NA	NA	NA	NA	NA	NA	NA	NA	-0.014	NA	NA	NA	NA	-1.194	NA	NA	NA
ENSG00000251977.1	NA	NA	NA	NA	NA	NA	NA	NA	1.268	NA	NA	NA	NA	NA	NA	NA	NA	NA
ENSG00000162426.14	3.165	1.444	4.027	2.14	0.455	2.293	0.377	1.738	0.958	1.994	2.51	2.64	1.186	2.881	3.015	1.354	1.024	1.51
ENSG00000252254.1	2.102	NA	NA	NA	NA	1.035	NA	NA	NA	NA	NA	NA	NA	NA	NA	1.586	NA	NA
ENSG00000142599.17	6.552	6.132	6.236	6.357	6.469	6.62	6.46	7.162	6.575	6.018	6.83	6.583	6.753	6.13	6.721	5.783	6.197	6.427
ENSG00000232912.5	3.052	3.263	3.372	4.289	3.858	3.647	4.748	3.611	3.724	2.598	4.149	4.143	4.253	3.494	3.57	2.474	3.832	3.795
ENSG00000221083.1	3.956	2.167	2.861	5.033	3.833	2.889	5.048	2.516	3.851	1.918	3.966	3.989	3.909	3.096	3.323	2.025	3.736	2.859
ENSG00000270282.1	3.717	2.776	2.621	3.706	2.924	3.135	4.53	2.828	2.652	0.356	3.652	3.675	3.991	2.212	2.761	1.464	4.023	3.204
ENSG00000234619.1	2.261	1.941	2.272	2.357	1.437	2.3	3.111	2.994	2.554	2.106	3.324	2.763	2.905	2.963	1.149	0.044	2.603	3.047
ENSG00000224315.2	2.552	1.846	2.617	2.624	2.994	2.982	3.363	2.761	2.552	0.748	2.866	3.498	3.325	3.327	1.947	0.756	2.923	2.367
ENSG00000222511.2	4.406	2.447	3.14	4.81	2.89	1.168	5.027	1.21	4.13	2.197	1.245	4.076	4.889	3.638	4.339	1.72	4.016	3.723
ENSG00000226545.1	2.926	3.137	2.452	3.537	2.88	2.965	3.017	1.521	2.897	1.994	3.878	3.782	3.763	3.435	3.094	-1.291	2.268	2.935
ENSG00000228423.2	3.459	3.477	3.533	4.306	3.229	3.561	3.009	3.681	3.353	2.227	4.053	4.135	4.456	2.276	3.328	1.943	3.087	3.448
ENSG00000229716.2	NA	NA	NA	-0.616	NA	NA	NA	0.369	NA	-0.644	NA	NA	-0.652	NA	NA	-1.121	NA	NA
ENSG00000074800.14	8.883	8.9	8.114	9.216	8.932	9.171	7.843	8.915	10.002	9.184	8.758	8.922	8.437	8.844	8.666	8.782	7.762	8.744
ENSG00000274258.1	1.446	1.658	1.351	1.436	2.516	1.379	1.538	1.421	2.534	1.408	1.456	1.479	1.399	1.264	1.228	0.93	NA	1.349
ENSG00000230679.1	1.089	-0.7	-0.006	NA	0.159	0.022	1.18	1.063	1.761	0.051	0.684	0.707	1.627	1.492	1.193	1.381	-0.453	0.577
ENSG00000201725.1	2.766	NA	NA	NA	NA	NA	NA	NA	1.268	NA	NA	NA	2.134	2.583	0.962	NA	NA	NA
ENSG00000238249.2	-0.615	NA	NA	NA	-0.545	NA	-1.524	NA	NA	NA	NA	-0.582	NA	NA	NA	-1.131	-1.157	-0.128
ENSG00000232208.2	NA	-0.326	NA	NA	NA	0.395	NA	NA	NA	NA	NA	NA	NA	NA	NA	NA	NA	NA
ENSG00000232663.2	NA	NA	NA	NA	NA	NA	NA	NA	NA	NA	NA	NA	NA	NA	NA	NA	NA	NA
ENSG00000131686.14	-3.448	-1.237	-2.543	-3.458	NA	-2.515	-1.772	-0.666	NA	NA	-2.439	NA	-3.495	-3.631	-3.666	-1.642	NA	NA
ENSG00000265141.2	NA	NA	NA	NA	NA	NA	NA	NA	NA	NA	NA	NA	NA	NA	NA	NA	NA	NA
ENSG00000197241.3	NA	0.353	NA	NA	-2.596	-0.411	-2.574	NA	-0.993	-1.704	NA	NA	NA	NA	-1.884	NA	NA	NA
ENSG00000142583.17	2.198	1.664	0.95	0.278	0.629	2.639	1.452	0.311	2.866	2.458	0.484	1.592	1.027	2.81	1.045	1.422	0.473	0.759
ENSG00000252404.1	NA	NA	NA	NA	NA	NA	NA	NA	NA	NA	NA	0.431	NA	NA	NA	NA	NA	NA
ENSG00000180758.11	4.817	4.556	4.768	5.233	5.432	4.854	5.406	5.075	5.262	5.049	4.177	4.484	4.455	4.305	3.873	3.945	2.838	4.632
ENSG00000228526.7	2.873	2.476	3.611	2.993	2.993	3.342	3.897	2.564	1.649	2.502	2.55	2.723	2.218	3.4	3.191	2.709	3.236	2.705
ENSG00000284357.1	NA	NA	NA	NA	NA	NA	NA	NA	NA	NA	NA	NA	NA	NA	NA	NA	NA	NA
ENSG00000234546.3	1.614	1.203	2.445	2.036	2.116	1.925	-0.032	2.124	0.379	1.897	1.109	2.08	0.945	2.016	2.118	1.098	1.335	1.654
ENSG00000049239.12	6.172	5.696	6.034	6.804	6.048	6.718	5.099	6.902	6.185	6.316	6.542	7.08	6.117	5.76	6.136	6.452	6.095	6.008
ENSG00000171621.13	5.316	5.178	5.242	5.949	4.338	6.176	3.548	4.712	6.241	6.359	5.37	6.345	4.221	5.443	5.922	5.518	4.841	5.408
ENSG00000284652.1	-1.278	-0.652	-0.151	0.296	0.014	-0.123	-0.772	-1.304	-0.191	0.42	-0.532	1.629	-0.588	-1.046	-0.76	0.206	-2.405	-0.961
ENSG00000284693.1	1.192	0.58	0.273	2.386	-0.94	1.124	0.344	1.5	0.843	1.839	1.632	2.256	1.479	0.945	2.004	1.152	0.448	0.477
ENSG00000252956.1	NA	NA	NA	NA	NA	NA	1.232	NA	NA	NA	NA	NA	1.094	0.958	NA	0.625	NA	NA
ENSG00000235263.1	-0.545	NA	NA	-1.556	NA	NA	NA	NA	-1.458	NA	NA	NA	-0.593	NA	NA	NA	NA	NA
ENSG00000171612.6	3.886	2.935	3.863	3.554	2.794	3.825	2.23	3.385	4.321	4.111	4.014	3.233	4.276	4.145	3.243	2.937	2.534	4.527
ENSG00000231181.1	1.965	2.007	2.508	1.955	1.672	2.428	2.472	0.77	2.883	2.216	3.264	2.413	2.918	2.198	1.747	1.279	2.253	1.505
ENSG00000188807.12	4.268	3.903	3.774	3.643	3.736	3.943	2.824	3.798	4.502	3.446	3.663	4.063	3.862	4.019	3.747	3.241	3.215	3.448
ENSG00000171608.15	4.045	4.907	3.873	4.183	5.008	4.815	4.429	4.099	3.505	4.889	4.533	4.578	4.466	4.018	3.472	4.78	4.618	3.338
ENSG00000179840.5	-0.103	1.549	0.902	-0.113	1.804	1.193	1.705	0.765	-0.823	0.221	0.8	0.708	1.213	0.814	-1.543	0.481	0.87	-0.2
ENSG00000233268.3	1.789	1.001	0.694	0.194	0.859	1.459	2.103	1.501	NA	0.751	1.214	0.237	1.479	2.022	NA	-0.312	1.247	NA
ENSG00000231789.2	1.507	1.428	1.274	2.359	2.509	2.228	2.531	2.191	0.456	1.593	2.7	1.539	1.907	0.865	0.636	1.531	1.505	0.271
ENSG00000171603.16	7.48	7.368	7.705	7.397	7.43	7.577	6.585	7.714	7.803	7.685	7.599	8.069	7.953	7.439	7.772	6.985	6.027	7.54
ENSG00000271264.1	2.302	2.191	2.884	0.969	2.634	1.912	3.878	0.954	1.652	2.263	1.574	2.597	1.517	2.382	2.346	1.464	2.438	2.204
ENSG00000280113.2	-1.031	-2.82	0.574	-0.457	-0.962	-1.099	-0.94	-1.472	-0.137	-3.07	-0.7	-0.999	-0.493	-2.214	-2.25	-0.74	NA	-0.322
ENSG00000178585.14	5.139	4.718	5.254	5.146	5.651	5.292	4.843	5.236	5.668	4.986	5.075	4.883	4.721	4.249	4.628	5.788	4.889	5.765
ENSG00000223989.1	NA	NA	NA	NA	NA	NA	NA	NA	NA	NA	NA	NA	NA	NA	NA	NA	NA	NA
ENSG00000162441.11	6.154	5.254	5.693	6.266	5.897	5.779	5.078	6.055	6.121	5.787	6.081	6.146	6.122	5.732	6.07	5.706	4.711	6.317
ENSG00000228150.1	3.141	3.439	2.853	2.831	2.532	3.073	2.817	2.115	3.035	2.102	3.15	3.261	3.342	3.206	3.01	2.21	2.921	3.291
ENSG00000173614.13	3.306	2.314	3.235	3.639	3.568	3.438	2.268	3.76	3.628	3.251	3.501	3.656	3.708	3.234	3.831	3.165	2.542	3.67
ENSG00000202415.1	2.19	3.138	3.597	3.501	2.259	2.345	2.018	2.749	3.151	2.151	1.936	3.638	3.143	2.422	2.846	1.674	1.063	1.507
ENSG00000283611.2	2.45	3.426	2.84	2.702	2.898	2.967	2.026	2.687	2.215	1.896	1.137	3.861	3.329	3.033	3.157	1.612	2.171	2.352
ENSG00000265521.1	3.959	3.433	3.126	2.626	4.291	2.569	3.313	3.196	1.724	NA	2.646	2.67	3.59	1.454	3.418	3.443	NA	1.539
ENSG00000241326.1	NA	NA	NA	NA	NA	NA	NA	NA	NA	NA	NA	NA	NA	NA	NA	NA	NA	NA
ENSG00000162444.11	5.643	3.464	5.143	4.184	5.122	5.001	4.558	5.514	2.866	5.094	4.885	3.5	3.92	3.636	5.695	3.708	4.277	3.833
ENSG00000130939.18	5.901	4.979	5.767	5.817	5.417	5.693	4.792	5.727	5.596	5.412	5.796	5.893	5.674	5.436	5.86	5.369	5.161	5.261
ENSG00000224340.1	2.695	1.737	2.43	2.1	2.595	1.458	2.617	1.5	2.42	0.487	0.535	1.558	2.063	2.928	1.892	1.331	0.984	2.235
ENSG00000233623.2	2.213	1.724	2.877	2.409	1.39	2.03	2.691	1.072	1.77	1.281	2.429	2.793	2.989	1.652	2.102	1.582	1.556	1.585
ENSG00000201746.1	4.64	3.714	4.407	4.492	3.25	3.921	3.594	NA	3.59	1.142	2.775	3.535	4.303	3.32	3.284	4.365	2.639	2.083
ENSG00000054523.17	5.466	4.833	5.293	5.176	5.117	4.842	4.92	4.922	5.399	5.132	4.927	5.583	4.969	4.928	5.001	5.333	4.209	5.385
ENSG00000264881.1	2.496	NA	2.986	1.485	2.565	NA	3.172	NA	1.583	2.457	2.505	3.114	NA	2.313	1.277	NA	NA	NA
ENSG00000199562.1	2.181	1.392	3.407	2.17	3.25	2.698	4.594	2.74	3.853	2.142	3.19	2.213	2.134	3.32	NA	3.472	3.224	3.083
ENSG00000264501.2	NA	NA	NA	NA	NA	NA	NA	NA	NA	NA	NA	NA	NA	NA	NA	NA	NA	NA
ENSG00000284735.1	1.749	0.282	1.654	0.546	1.726	1.004	1.364	0.893	0.644	-0.12	1.402	1.689	1.161	0.374	0.618	0.818	0.377	0.236
ENSG00000284642.1	2.147	0.299	1.932	1.193	1.158	0.758	1.179	1.285	0.912	0.465	0.682	2.394	1.848	0.906	1.455	1.511	-0.454	0.575
ENSG00000142657.20	7.677	7.055	7.419	7.561	7.768	7.666	6.551	7.238	7.901	7.272	7.307	7.143	7.751	7.354	7.239	8.086	5.988	7.954
ENSG00000271989.1	NA	-1.505	NA	-1.727	NA	-1.784	NA	-1.742	-1.629	NA	NA	NA	NA	NA	NA	NA	NA	NA
ENSG00000251503.8	1.598	1.249	2.28	1.48	1.182	2.08	0.051	1.622	1.578	1.275	2.048	1.777	2.235	1.93	1.781	1.701	1.336	1.941
ENSG00000175279.21	1.424	0.935	1.798	1.801	2.186	1.563	-1.185	0.868	1.27	1.27	2.125	1.663	2.721	2.242	3.09	2.565	-0.818	2.533
ENSG00000241563.3	1.102	NA	0.855	0.355	-0.15	-0.702	-1.129	0.339	-1.133	0.549	0.374	1.135	0.54	0.597	1.147	1.434	1.045	1.004
ENSG00000160049.11	4.974	4.493	4.824	5.167	4.77	4.765	3.601	5.118	5.311	4.766	5.133	5.098	4.952	4.504	5.207	5.017	3.963	4.791
ENSG00000203469.2	NA	NA	NA	NA	NA	NA	NA	NA	NA	NA	NA	NA	NA	NA	NA	NA	NA	NA
ENSG00000142655.12	5.266	5.25	5.216	5.387	5.181	5.536	4.442	5.571	5.741	5.186	5.584	5.033	5.61	5.116	5.48	5.454	4.792	5.341
ENSG00000243267.3	2.378	1.004	1.283	2.104	1.447	2.047	1.884	2.089	3.05	-0.246	3.387	2.633	2.553	1.195	1.896	1.277	2.836	-0.305
ENSG00000130940.14	4.939	4.732	5.618	4.724	5.595	5.425	5.911	5.88	5.302	4.399	5.639	5.133	5.8	4.608	5.254	5.496	5.306	5.588
ENSG00000272078.1	1.57	1.226	2.482	2.14	2.249	2.216	2.907	2.144	1.324	0.838	2.397	1.873	2.812	0.81	1.912	2.017	2.628	1.971
ENSG00000225158.2	NA	NA	NA	NA	NA	NA	NA	NA	NA	NA	NA	NA	NA	NA	NA	NA	NA	NA
ENSG00000175262.14	1.015	-1.713	-0.019	0.066	-0.269	1.068	1.489	-0.95	0.748	0.153	0.588	-0.669	0.029	0.479	-0.727	0.499	-0.466	1.641
ENSG00000215785.2	NA	NA	-0.121	NA	0.628	-1.094	0.065	NA	NA	-1.065	-0.017	0.592	2.249	NA	NA	1.043	NA	NA
ENSG00000120948.16	5.515	5.221	5.631	5.24	5.446	5.453	5.007	5.724	5.746	5.4	5.424	5.17	5.392	5.703	5.857	5.59	4.885	5.877
ENSG00000277726.4	NA	NA	NA	NA	NA	NA	NA	NA	NA	NA	NA	NA	NA	NA	NA	NA	NA	NA
ENSG00000009724.16	2.001	1.74	2.546	1.565	1.967	2.208	1.059	3.538	1.47	2.18	2.734	2.515	2.309	2.37	2.287	2.344	1.84	2.092
ENSG00000271895.2	3.099	1.957	3.235	2.735	2.733	3.508	2.252	4.073	2.833	3.292	3.17	2.856	3.698	2.852	3.264	3.417	1.619	2.8
ENSG00000116649.9	6.693	7.108	6.56	7.347	7.184	6.407	5.254	6.599	7.962	6.904	6.258	6.516	5.882	6.003	5.873	7.072	5.566	6.507
ENSG00000171824.13	6.38	5.689	5.849	6.384	6.133	6.192	5.547	6.348	6.683	5.959	6.18	6.203	6.394	6.399	6.109	6.461	5.287	6.126
ENSG00000226849.1	2.288	1.445	2.415	2.751	1.461	1.858	1.754	2.9	2.551	1.401	1.864	2.089	2.636	2.257	2.292	2.426	1.991	1.293
ENSG00000230337.1	1.316	-0.795	0.899	2.154	1.064	1.512	1.086	2.776	3.605	0.541	1.589	2.027	1.947	1.812	0.361	2.063	1.037	2.067
ENSG00000198793.12	5.989	5.515	5.605	5.79	5.682	6.019	5.365	6.168	6.04	5.574	5.551	5.964	5.816	6.074	5.828	6.123	5.277	6.017
ENSG00000225602.5	2.548	2.257	1.535	2.843	1.7	2.201	2.874	2.135	2.133	1.007	2.718	2.301	2.114	2.366	2.564	2.267	2.378	2.533
ENSG00000253086.1	2.821	NA	1.14	4.395	2.305	2.753	4.134	2.795	2.908	1.197	2.83	3.853	3.51	2.053	3.602	3.042	4.016	3.945
ENSG00000171819.4	2.495	2.56	2.699	2.428	2.323	2.341	2.93	1.978	2.341	2.113	2.826	2.849	3.122	2.255	2.002	1.738	2.538	2.805
ENSG00000207451.1	3.181	2.977	2.67	1.17	1.25	2.113	3.857	1.155	4.268	2.727	2.775	1.213	3.455	3.32	2.962	2.665	2.639	2.083
ENSG00000238173.1	3.015	2.489	1.598	NA	1.763	1.626	0.785	0.668	3.103	NA	NA	0.726	1.646	3.318	1.475	2.177	2.151	2.596
ENSG00000120942.13	4.93	4.39	4.454	4.872	4.949	4.751	3.685	4.833	4.967	4.731	4.636	4.722	5.058	4.355	4.628	4.99	3.945	4.626
ENSG00000238199.1	2.321	2.532	2.962	2.462	1.22	2.253	2.412	1.447	2.045	0.697	1.745	2.643	1.689	0.968	2.254	2.335	1.609	1.638
ENSG00000284646.1	0.709	NA	NA	-1.624	NA	-0.681	0.063	0.361	-1.526	NA	-0.604	-1.58	-1.66	NA	-0.832	-0.129	-1.155	-1.711
ENSG00000224338.2	NA	NA	NA	NA	NA	NA	-1.129	NA	NA	NA	NA	NA	NA	NA	NA	NA	NA	NA
ENSG00000204624.7	-0.66	-0.087	-0.039	-0.571	1.689	0.323	2.282	-0.172	0.079	-0.506	-0.651	-1.628	0.343	0.105	1.74	0.899	0.575	-0.478
ENSG00000235643.1	NA	NA	NA	NA	NA	NA	NA	NA	NA	NA	NA	NA	NA	NA	NA	-2.921	NA	NA
ENSG00000284708.1	0.797	-1.899	1.439	-0.798	-3.04	-0.855	-1.434	-0.814	-2.023	-2.149	-0.516	-0.492	-2.157	-1.708	0.131	-0.819	-2.652	NA
ENSG00000116661.10	5.558	3.48	6.394	3.304	2.291	4.682	2.576	4.172	4.333	5.122	4.313	3.774	3.727	4.608	4.523	4.322	2.232	2.539
ENSG00000132879.13	4.81	3.857	4.502	3.992	3.815	4.347	3.705	4.526	4.313	3.963	4.054	3.605	4.657	4.871	4.519	4.535	4.454	4.487
ENSG00000116663.10	5.736	5.529	4.857	4.881	5.679	5.296	4.087	4.834	5.788	4.95	4.581	4.304	5.408	5.369	4.122	5.279	4.237	5.464
ENSG00000116670.14	5.796	5.037	5.619	5.134	5.556	5.062	3.968	4.942	5.498	5.492	5.057	5.188	4.836	6.485	4.947	5.722	5.082	5.449
ENSG00000162490.6	0.571	-0.622	1.154	0.876	0.507	0.684	-1.37	-0.303	-0.926	1.307	-1.211	0.945	-1.16	0.597	-0.616	1.494	0.537	-0.931
ENSG00000177674.15	6.266	6.266	6.268	6.647	6.692	7.255	5.539	6.989	7.228	6.626	6.879	6.543	6.861	7.655	6.508	6.444	5.85	6.949
ENSG00000215910.7	-3.228	1.568	2.547	NA	-2.158	2.587	-4.137	-1.932	3.172	-3.267	1.336	-1.025	-4.275	2.358	0.139	-1.574	-0.963	0.629
ENSG00000177553.6	-2.945	-0.734	1.208	NA	-1.876	1.075	NA	NA	1.843	NA	-0.936	-1.327	-2.992	0.573	-1.164	-3.461	-2.487	-0.721
ENSG00000177000.11	4.885	3.715	4.664	4.874	4.504	5.221	3.704	4.808	4.651	4.202	4.832	4.941	4.327	5.368	4.412	4.633	4.928	4.726
ENSG00000011021.21	4.217	3.33	3.825	4.077	3.734	4.562	3.686	4.343	3.945	4.126	4.261	4.062	4.056	4.058	4.028	4.297	4.204	3.964
ENSG00000242349.5	-1.557	-0.761	-1.652	-1.567	-0.487	-1.624	-0.465	-0.997	-2.469	NA	-0.547	-0.939	-0.019	-2.739	0.032	0.249	-2.099	-0.069
ENSG00000276470.1	NA	NA	NA	NA	NA	NA	NA	NA	NA	NA	NA	NA	NA	NA	NA	NA	NA	NA
ENSG00000278852.1	NA	NA	NA	NA	NA	NA	NA	NA	NA	NA	NA	NA	NA	NA	NA	NA	NA	NA
ENSG00000175206.10	-0.207	0.004	0.02	-0.218	1.032	0.895	0.206	0.089	-2.12	0.076	0.802	0.633	0.553	1.195	1.481	1.184	2.058	0.503
ENSG00000275915.1	NA	NA	NA	NA	NA	NA	NA	NA	NA	NA	NA	NA	NA	NA	NA	NA	NA	NA
ENSG00000120937.8	NA	NA	NA	NA	NA	NA	-1.425	-1.542	NA	NA	NA	NA	NA	NA	NA	-1.033	NA	NA
ENSG00000224904.1	-3.443	NA	NA	NA	NA	NA	NA	NA	NA	NA	-3.433	-2.41	NA	NA	NA	NA	-2.984	-2.54
ENSG00000199347.1	4.337	4.396	7.049	6.431	5.992	4.648	3.106	6.237	4.687	5.224	5.61	6.44	4.776	5.081	6.223	4.499	4.473	5.824
ENSG00000201801.1	3.015	2.226	3.92	4.005	4.255	NA	NA	0.989	2.103	1.977	3.346	2.048	1.968	3.833	2.382	1.499	1.473	3.239
ENSG00000116685.15	6.251	5.843	5.956	6.189	6.165	6.286	5.273	6.146	6.394	6.215	6.226	6.189	6.195	6.404	5.9	6.258	5.333	6.283
ENSG00000083444.16	6.873	6.329	6.336	6.954	6.472	6.958	5.747	6.96	7.49	7.433	7.078	7.364	6.889	6.827	6.165	6.774	6.121	6.72
ENSG00000116688.16	6.798	6.343	6.38	6.582	6.353	6.803	6.409	7.079	6.942	6.536	6.561	6.709	6.987	6.949	6.343	6.762	5.905	6.775
ENSG00000270914.1	NA	NA	NA	NA	NA	NA	NA	NA	NA	NA	NA	NA	NA	NA	NA	NA	NA	NA
ENSG00000116691.10	5.842	5.151	5.373	5.39	5.205	5.584	4.82	5.626	5.85	5.459	5.201	4.979	5.465	5.796	5.134	5.776	5.805	5.495
ENSG00000202461.1	3.102	2.313	3.814	3.899	2.757	2.619	3.515	3.398	3.189	2.063	1.111	2.72	3.055	2.919	2.468	2.586	3.145	2.589
ENSG00000276869.1	NA	NA	NA	NA	NA	NA	NA	NA	NA	NA	NA	NA	NA	NA	NA	NA	NA	NA
ENSG00000243539.3	NA	NA	NA	NA	-0.112	NA	NA	-0.207	-0.094	NA	NA	NA	NA	NA	-0.4	NA	0.277	NA
ENSG00000120949.14	-0.624	1.353	0.418	0.214	1.168	1.031	1.637	0.886	0.229	1.539	1.108	0.672	0.329	-0.544	-1.842	1.56	1.097	-1.722
ENSG00000201135.1	NA	NA	NA	NA	NA	1.154	1.313	NA	NA	NA	NA	NA	NA	2.039	NA	0.706	NA	NA
ENSG00000227875.2	NA	NA	NA	NA	-0.003	NA	0.019	NA	NA	NA	NA	-0.039	NA	NA	NA	NA	NA	NA
ENSG00000283789.1	NA	NA	NA	NA	NA	NA	NA	NA	NA	NA	NA	1.37	NA	NA	NA	NA	NA	NA
ENSG00000028137.18	5.206	6.238	4.933	4.965	5.831	6.418	5.654	5.093	4.953	6.495	5.627	5.112	5.461	5.534	4.647	5.754	5.445	4.445
ENSG00000263676.1	NA	3.202	1.896	2.981	2.061	1.924	NA	NA	2.079	NA	2.001	2.024	2.944	2.809	2.773	2.475	NA	NA
ENSG00000225196.2	-0.382	NA	NA	NA	-0.312	0.551	-0.29	NA	NA	NA	NA	NA	NA	NA	-0.6	NA	NA	NA
ENSG00000252969.1	NA	NA	NA	NA	NA	NA	2.059	NA	NA	NA	NA	NA	NA	NA	NA	NA	NA	NA
ENSG00000048707.14	6.244	5.673	6.002	5.644	5.717	6.223	5.961	6.23	6.06	5.796	6.013	6.313	6.047	5.999	5.611	6.357	5.397	6.563
ENSG00000239149.1	4.134	4.792	4.279	3.249	2.744	4.855	4.853	4.818	3.931	4.336	4.005	3.292	4.328	3.951	3.626	5.065	5.039	6.331
ENSG00000229484.1	0.147	0.358	1.052	0.137	NA	1.665	1.239	NA	1.557	1.109	0.157	1.18	0.685	0.55	0.514	0.216	2.19	-0.95
ENSG00000162496.8	6.276	6.34	6.247	6.393	5.446	7.224	5.212	6.432	5.963	7.377	6.541	6.319	6.429	4.823	6.74	6.572	6.031	5.843
ENSG00000221340.1	2.849	NA	3.169	1.254	2.334	2.781	1.355	2.238	1.351	2.81	1.273	2.882	2.802	2.666	3.045	0.748	NA	NA
ENSG00000276830.1	NA	3.067	1.761	1.846	1.926	3.374	NA	2.83	1.943	3.817	3.45	3.474	2.809	NA	3.223	2.925	2.314	1.758
ENSG00000272482.1	2.077	3.403	3.303	2.803	2.561	3.746	2.168	3.166	2.386	4.208	3.408	3.431	2.03	0.894	4.028	3.676	3.535	1.979
ENSG00000204518.2	NA	NA	NA	NA	NA	NA	NA	NA	NA	NA	NA	NA	NA	NA	NA	NA	NA	NA
ENSG00000226166.2	NA	NA	NA	NA	NA	NA	NA	NA	NA	NA	NA	NA	NA	NA	NA	NA	NA	NA
ENSG00000188984.11	NA	NA	NA	NA	NA	NA	NA	NA	NA	NA	NA	NA	-3.963	-4.099	NA	NA	NA	NA
ENSG00000157330.9	NA	NA	NA	NA	NA	-1.354	NA	-2.897	NA	NA	NA	-0.516	NA	NA	NA	NA	-1.828	NA
ENSG00000116726.4	-0.073	-2.669	-2.976	NA	-2.811	NA	NA	NA	-1.208	NA	NA	NA	NA	NA	NA	NA	NA	NA
ENSG00000116721.9	-1.155	NA	NA	NA	NA	NA	NA	NA	NA	NA	NA	NA	NA	NA	NA	NA	NA	NA
ENSG00000228338.1	NA	NA	NA	NA	NA	NA	NA	NA	NA	NA	NA	NA	NA	NA	NA	NA	NA	NA
ENSG00000239810.3	NA	NA	NA	NA	NA	NA	NA	NA	NA	NA	NA	NA	NA	NA	NA	NA	NA	NA
ENSG00000231103.2	NA	NA	NA	NA	NA	NA	NA	NA	NA	NA	NA	NA	NA	NA	NA	NA	NA	NA
ENSG00000179172.9	NA	NA	NA	0.12	NA	-2.259	NA	-1.217	NA	NA	-2.182	NA	NA	NA	NA	-2.708	-1.734	-1.289
ENSG00000120952.4	-1.174	NA	NA	NA	NA	NA	NA	NA	NA	NA	NA	NA	NA	NA	NA	NA	NA	NA
ENSG00000243073.3	NA	NA	NA	NA	NA	NA	NA	NA	NA	NA	NA	NA	NA	NA	NA	NA	NA	NA
ENSG00000187545.5	NA	NA	NA	NA	NA	NA	NA	NA	NA	NA	NA	NA	NA	NA	NA	NA	NA	NA
ENSG00000204510.5	-1.19	NA	NA	NA	NA	NA	NA	NA	NA	NA	NA	-2.742	NA	NA	NA	NA	NA	NA
ENSG00000207434.1	NA	NA	NA	NA	NA	NA	NA	NA	NA	NA	NA	NA	NA	NA	NA	NA	NA	NA
ENSG00000234064.1	NA	NA	NA	NA	NA	NA	NA	NA	NA	NA	NA	NA	NA	NA	NA	NA	NA	NA
ENSG00000232423.6	NA	NA	NA	NA	NA	NA	NA	NA	NA	NA	NA	NA	NA	NA	NA	NA	NA	NA
ENSG00000274178.2	NA	NA	NA	NA	NA	NA	NA	NA	NA	NA	NA	NA	NA	NA	NA	NA	NA	NA
ENSG00000274764.5	NA	NA	NA	NA	NA	NA	NA	NA	NA	NA	NA	NA	NA	NA	NA	NA	NA	NA
ENSG00000277058.2	NA	NA	NA	NA	NA	NA	NA	NA	NA	NA	NA	NA	NA	NA	NA	NA	NA	NA
ENSG00000229571.7	NA	NA	NA	NA	NA	NA	NA	NA	NA	NA	NA	NA	NA	NA	NA	NA	NA	NA
ENSG00000277862.1	NA	NA	NA	NA	NA	NA	NA	NA	NA	NA	NA	NA	NA	NA	NA	NA	NA	NA
ENSG00000236179.1	NA	NA	NA	NA	NA	NA	NA	NA	NA	NA	NA	NA	NA	NA	NA	NA	NA	NA
ENSG00000275774.2	-1.243	-2.032	NA	-2.253	NA	NA	NA	-2.269	NA	NA	NA	-2.21	NA	NA	-2.461	-2.759	NA	-2.34
ENSG00000229978.1	NA	NA	NA	NA	NA	NA	NA	NA	NA	NA	NA	NA	NA	NA	NA	NA	NA	NA
ENSG00000233336.1	NA	NA	NA	NA	NA	NA	NA	NA	NA	NA	NA	NA	NA	NA	NA	NA	NA	NA
ENSG00000280267.4	NA	NA	NA	NA	NA	NA	NA	NA	NA	NA	NA	NA	NA	NA	NA	NA	NA	NA
ENSG00000179412.10	NA	NA	NA	-0.873	NA	NA	NA	-0.888	NA	-1.901	NA	NA	-1.91	-2.045	NA	-2.378	NA	-0.96
ENSG00000204505.4	NA	NA	NA	NA	NA	NA	NA	NA	NA	NA	NA	NA	NA	NA	NA	NA	NA	NA
ENSG00000279169.2	NA	NA	NA	NA	NA	NA	NA	NA	NA	NA	NA	NA	NA	NA	NA	NA	NA	NA
ENSG00000279804.2	NA	NA	NA	NA	NA	NA	NA	NA	NA	NA	NA	NA	NA	NA	NA	NA	NA	NA
ENSG00000250894.1	NA	NA	NA	NA	NA	NA	NA	NA	NA	NA	NA	NA	NA	NA	NA	NA	NA	NA
ENSG00000270601.4	NA	NA	NA	NA	NA	NA	NA	NA	NA	NA	NA	NA	NA	NA	NA	NA	NA	NA
ENSG00000231219.1	NA	NA	NA	NA	NA	NA	NA	NA	NA	NA	NA	NA	NA	NA	NA	NA	NA	NA
ENSG00000207511.1	NA	NA	NA	NA	NA	NA	NA	NA	NA	NA	NA	NA	NA	NA	NA	NA	NA	NA
ENSG00000182330.10	NA	NA	NA	NA	NA	NA	NA	NA	NA	NA	NA	NA	NA	NA	NA	NA	NA	NA
ENSG00000237700.2	NA	NA	NA	NA	NA	NA	NA	NA	NA	NA	NA	NA	NA	NA	NA	NA	NA	NA
ENSG00000204501.7	NA	NA	NA	NA	NA	NA	NA	NA	NA	NA	NA	NA	NA	NA	NA	NA	NA	NA
ENSG00000228229.2	NA	NA	NA	NA	NA	NA	NA	NA	NA	NA	NA	NA	NA	NA	NA	NA	NA	NA
ENSG00000204481.7	NA	NA	NA	NA	NA	NA	NA	NA	NA	NA	NA	NA	NA	NA	NA	NA	NA	NA
ENSG00000204480.7	NA	NA	NA	NA	NA	NA	NA	NA	NA	NA	NA	NA	NA	NA	NA	NA	NA	NA
ENSG00000204479.4	NA	NA	NA	NA	NA	NA	NA	NA	NA	NA	-2.692	-1.669	NA	NA	NA	NA	NA	NA
ENSG00000204478.9	-1.719	NA	NA	NA	NA	NA	NA	NA	NA	NA	NA	NA	NA	NA	NA	NA	NA	NA
ENSG00000162494.5	NA	NA	NA	-3.197	-2.117	-1.67	NA	-3.213	NA	-2.226	-3.178	NA	NA	NA	NA	-2.703	NA	NA
ENSG00000259961.1	NA	NA	NA	NA	NA	NA	NA	NA	NA	NA	NA	NA	NA	NA	NA	NA	NA	NA
ENSG00000215909.3	NA	NA	NA	NA	NA	NA	NA	NA	NA	NA	NA	-0.58	NA	NA	NA	NA	-0.155	NA
ENSG00000162493.16	4.043	4.375	3.069	4.844	4.072	4.976	2.367	4.349	5.024	5.896	4.967	5.671	2.677	3.9	4.831	4.949	3.094	3.996
ENSG00000222952.1	NA	NA	NA	NA	NA	NA	NA	NA	NA	2.225	NA	NA	NA	NA	NA	NA	NA	NA
ENSG00000237445.2	NA	NA	NA	NA	NA	NA	NA	-0.67	NA	NA	NA	NA	NA	NA	NA	NA	NA	NA
ENSG00000253085.1	NA	NA	NA	NA	NA	NA	NA	2.459	NA	NA	0.909	NA	1.853	NA	1.681	NA	NA	1.802
ENSG00000116731.22	5.782	5.17	5.237	5.767	5.671	5.471	4.994	5.762	5.835	5.306	5.855	5.654	6.028	5.264	5.554	5.649	4.762	5.711
ENSG00000189337.16	3.609	2.842	4.522	3.836	3.271	4.161	3.188	3.795	3.133	3.521	3.925	3.734	3.956	3.716	3.333	3.589	3.67	4.157
ENSG00000252151.1	1.236	1.447	NA	NA	3.305	NA	1.327	1.21	NA	2.197	3.245	1.268	3.51	2.053	NA	2.305	NA	3.945
ENSG00000231606.1	4.426	2.579	3.147	1.772	3.759	3.803	3.874	2.342	0.87	2.329	4.492	3.275	5.128	3.059	1.886	3.267	4.048	4.894
ENSG00000234593.2	3.63	1.726	3.249	2.422	2.938	3.769	3.294	2.406	1.602	2.306	3.878	2.078	4.507	2.554	-1.874	2.473	2.503	4.291
ENSG00000235829.1	3.381	1.785	3.478	3.148	0.643	3.091	2.835	2.355	1.246	1.12	4.227	4.307	3.696	3.561	0.94	2.057	3.031	2.935
ENSG00000175147.11	0.856	0.198	0.815	1.14	0.105	0.061	0.834	0.103	-1.325	-0.21	0.308	0.776	0.809	-0.354	0.817	0.916	1.11	0.201
ENSG00000171729.13	4.776	4.831	4.983	4.742	5.134	4.93	4.31	4.352	4.622	5.053	4.635	4.677	4.965	5.149	5.054	4.847	3.759	4.423
ENSG00000204464.7	3.496	3.865	3.788	3.37	3.45	3.187	4.209	2.47	3.406	2.216	3.127	3.413	3.958	3.783	2.899	2.527	3.061	2.505
ENSG00000215720.4	3.205	2.247	2.163	2.247	2.52	2.553	3.186	1.01	1.538	1.412	1.782	2.571	2.927	2.268	1.691	2.327	2.815	0.675
ENSG00000278480.1	0.328	-0.783	-2.089	-0.419	-0.924	-1.061	-1.903	-0.435	NA	0.289	-0.399	-0.376	NA	0.409	-1.212	NA	0.049	NA
ENSG00000142621.19	1.154	0.619	1.217	1.903	1.546	1.762	1.675	1.261	1.448	1.273	1.463	2.553	1.022	1.901	1.464	1.61	1.041	1.311
ENSG00000233485.1	-0.508	-2.467	-1.452	-1.689	-2.609	-1.161	-0.78	-1.704	-2.006	-0.717	-0.862	0.355	-1.403	0.046	-0.897	-1.609	-0.413	-0.454
ENSG00000236045.1	-0.584	NA	-0.094	0.728	-1.514	0.671	-0.492	0.976	-0.496	1.185	-0.574	1.449	-1.631	0.556	-0.802	0.708	0.459	0.319
ENSG00000228140.1	-4.416	-2.205	-2.511	-4.426	-1.346	-2.899	0.319	-3.442	-4.329	NA	-3.407	-0.924	-2.141	-1.599	-2.05	-2.932	-2.373	-2.514
ENSG00000142634.12	6.164	6.497	6.545	5.991	7.428	6.627	6.767	5.808	6.249	6.524	6.365	5.715	6.166	6.443	5.821	6.677	6.044	6.215
ENSG00000162438.11	-3.845	-3.634	-1.133	-2.856	-1.191	-1.591	-1.754	-3.871	NA	-2.884	-2.251	NA	-2.892	-3.028	-3.064	-1.554	-1.802	-3.943
ENSG00000142615.7	-0.337	NA	0.79	-0.932	NA	0.011	-1.831	-1.948	-0.25	-1.96	-0.912	-0.889	1.031	-2.104	-2.14	1.37	NA	0.565
ENSG00000215704.9	1.531	0.283	2.064	0.869	1.311	2.004	0.748	1.046	-0.841	0.618	1.988	1.427	2.347	-0.526	0.438	1.726	1.337	1.881
ENSG00000132906.17	3.592	3.103	3.702	3.497	3.265	3.86	2.763	3.738	4.02	3.621	4.084	3.751	4.173	3.249	3.417	3.891	3.39	3.688
ENSG00000116138.12	5.425	4.521	4.873	5.275	4.972	5.044	4.369	5.412	5.597	4.714	5.337	5.38	5.6	5.11	5.182	4.973	4.131	5.5
ENSG00000251866.1	2.378	3.326	2.698	1.782	3.184	1.725	2.884	2.767	2.88	NA	2.387	3.996	3.916	3.195	2.159	2.862	3.251	4.017
ENSG00000272510.1	2.809	-0.301	1.714	1.477	2.142	2.42	1.901	0.462	2.16	0.449	2.956	1.842	2.248	0.305	2.269	1.972	1.946	1.39
ENSG00000116771.5	2.467	3.369	1.668	1.431	2.611	2.026	1.726	1.818	1.722	2.088	1.814	1.837	2.202	2.285	2.197	2.61	1.736	1.894
ENSG00000237301.1	-0.745	0.359	0.938	-0.103	0.102	-0.62	-1.461	0.007	-0.005	-2.006	-0.373	-0.197	0.986	1.02	-0.601	-0.161	0.993	-0.65
ENSG00000235084.3	0.703	1.914	1.023	2.43	2.51	2.51	0.794	2.414	2.205	2.401	1.449	1.958	2.393	2.636	1.484	2.409	2.746	2.48
ENSG00000252417.1	1.835	NA	NA	NA	1.904	NA	NA	NA	NA	NA	NA	NA	NA	NA	NA	NA	NA	NA
ENSG00000236500.1	NA	NA	NA	NA	NA	NA	NA	NA	NA	NA	NA	NA	NA	NA	NA	0.592	NA	NA
ENSG00000197312.11	5.622	4.732	5.243	5.692	5.579	5.25	5.053	5.948	6.37	4.963	5.57	5.376	5.967	5.572	5.34	5.805	4.529	5.814
ENSG00000215695.1	NA	NA	NA	NA	NA	NA	NA	NA	NA	NA	NA	NA	NA	NA	NA	NA	NA	NA
ENSG00000271742.1	-0.078	NA	-0.173	NA	NA	NA	NA	NA	NA	NA	0.931	NA	NA	NA	NA	NA	NA	NA
ENSG00000116786.12	6.431	6.083	5.837	6.241	5.759	6.599	5.53	6.05	6.124	6.57	6.162	6.618	5.953	6.095	5.999	6.412	6.017	5.865
ENSG00000237938.5	3.174	1.8	3.448	2.164	1.659	1.843	2.928	1.733	1.261	2.638	2.92	2.622	2.79	2.654	2.37	1.88	2.632	2.491
ENSG00000162461.7	1.466	0.29	1.675	0.76	-0.552	0.955	2.424	1.6	0.273	0.924	0.847	1.411	1.285	1.81	0.804	1.477	0.924	-0.55
ENSG00000224459.1	-0.398	-1.186	0.092	-0.408	NA	0.12	NA	NA	NA	-1.436	NA	-1.365	-1.445	-1.58	NA	-1.914	0.061	-0.495
ENSG00000162460.6	0.16	NA	2.781	-1.658	-2.578	-1.715	-2.557	-2.674	NA	-2.686	1.169	NA	-1.695	NA	-1.866	-1.164	NA	NA
ENSG00000162458.12	5.004	5.397	5.817	6.363	4.421	6.001	3.703	5.732	5.562	6.399	5.593	5.857	3.324	3.811	4.559	6.083	5.838	3.85
ENSG00000224321.1	0.57	0.782	0.475	0.975	1.055	1.24	-0.923	0.545	0.073	0.947	-1.005	NA	0.938	0.388	1.089	1.054	0.444	NA
ENSG00000233954.6	0.639	0.043	0.737	0.909	1.072	0.086	1.383	0.507	0.241	-0.037	1.234	1.113	1.54	0.649	1.971	2.564	1.29	1.592
ENSG00000178715.8	-0.853	NA	1.374	0.722	2.539	2.665	1.239	2.929	3.042	1.694	1.964	1.502	0.1	1.287	2.836	1.801	1.19	2.22
ENSG00000179743.4	3.22	2.353	3.544	3.868	3.274	3.649	2.523	3.712	4.3	3.196	3.289	3.464	3.569	3.607	4.046	3.681	3.43	3.53
ENSG00000065526.10	5.79	5.502	5.932	5.787	5.847	5.869	5.259	6.063	6.089	5.647	6.172	5.946	5.869	5.999	6.451	5.816	5.021	5.923
ENSG00000270620.1	2.786	2.412	2.106	3.361	3.271	2.134	3.462	2.76	3.096	2.484	3.21	2.556	3.613	1.603	3.152	3.685	2.659	2.425
ENSG00000116809.11	5.188	4.794	4.855	5.208	5.417	5.364	4.307	5.328	5.611	5.156	5.159	5.015	5.355	5.294	5.159	5.182	5.236	5.356
ENSG00000234607.2	1.592	1.318	1.69	1.582	2.44	0.303	0.876	1.081	2.042	0.331	1.379	0.818	1.545	1.772	0.152	-0.146	1.565	-0.313
ENSG00000231353.1	NA	NA	NA	NA	NA	NA	NA	NA	NA	NA	NA	NA	NA	NA	NA	NA	NA	NA
ENSG00000275503.1	NA	NA	NA	NA	NA	NA	NA	NA	NA	NA	NA	NA	NA	NA	NA	NA	NA	NA
ENSG00000224966.4	NA	NA	NA	NA	NA	NA	NA	NA	NA	NA	NA	NA	NA	NA	-2.206	NA	NA	NA
ENSG00000183888.4	1.675	3.586	4.557	-2.658	3.411	4.66	-1.556	4.371	2.527	3.936	4.117	3.43	5.113	NA	-1.544	4.325	1.618	4.66
ENSG00000233078.1	NA	NA	NA	NA	NA	NA	NA	NA	NA	NA	NA	NA	NA	NA	NA	NA	NA	NA
ENSG00000173641.17	2.508	1.001	2.942	1.653	1.444	3.653	1.296	2.308	3.137	3.085	1.462	2.979	3.112	1.344	2.754	2.7	1.832	2.965
ENSG00000186510.11	0.674	-0.88	1.536	-1.102	-0.344	1.22	-1.737	0.731	1.259	0.94	-0.819	0.32	1.125	-1.011	1.828	2.411	1.367	0.296
ENSG00000232456.1	NA	NA	NA	NA	NA	-1.605	NA	NA	NA	NA	NA	NA	-1.584	NA	-1.756	-1.053	-1.079	NA
ENSG00000184908.17	-2.014	-0.803	-2.694	-1.024	-1.944	-2.666	NA	-1.04	-0.927	-0.638	-1.005	-0.566	0.354	-0.197	0.089	-0.53	-0.819	-2.697
ENSG00000185519.8	-0.805	1.406	NA	-0.815	-2.735	-0.55	NA	-2.831	-1.133	-0.036	-1.796	0.035	NA	NA	-0.023	-3.321	NA	-2.903
ENSG00000142627.12	3.208	4.105	3.547	4.514	3.414	5.197	3.038	4.423	3.845	4.792	4.467	3.956	3.306	3.271	3.486	4.129	4.114	2.666
ENSG00000227959.1	NA	0.898	0.007	1.261	0.979	1.735	NA	1.777	0.997	0.385	0.433	-0.28	0.055	0.727	-0.117	-0.092	0.56	-0.996
ENSG00000224621.1	1.157	-0.954	-0.261	1.146	1.226	0.352	NA	-0.191	0.922	0.381	1.429	0.867	-0.212	-0.348	0.201	-0.681	NA	0.322
ENSG00000234166.1	NA	0.94	-0.951	1.134	0.214	0.077	-0.765	NA	-0.769	1.69	0.738	0.177	-0.903	0.961	-0.074	1.435	0.602	0.631
ENSG00000142632.16	4.679	5.442	5.024	4.871	4.358	5.424	2.957	5.001	4.6	5.208	5.105	5.402	5	5.042	4.329	5.07	5.884	5.09
ENSG00000237276.8	1.051	1.51	2.085	1.741	1.644	2.816	1.142	1.979	1.386	2.298	2.015	2.293	2.676	2.328	1.833	2.725	2.153	1.477
ENSG00000132881.11	4.259	3.648	4.528	4.033	4.14	4.745	3.092	4.453	4.825	3.499	3.678	4.541	4.604	3.746	3.956	4.367	3.62	4.516
ENSG00000233929.1	1.383	2.179	1.288	2.694	1.453	2.637	2.059	1.942	1.47	2.666	2.392	1.416	1.921	2.2	1.749	2.189	1.841	0.285
ENSG00000037637.10	4.992	4.396	4.673	4.821	4.93	4.839	4.351	4.858	5.078	4.9	5.044	4.966	5.138	4.899	4.891	5.087	4.583	5.035
ENSG00000055070.16	6.844	6.974	6.632	7.359	7.366	7.114	5.696	7.037	7.586	7.205	7.251	7.171	7.108	6.83	6.923	7.403	6.514	6.919
ENSG00000226457.1	2.67	2.56	3.341	2.145	3.003	1.281	2.025	1.908	2.895	1.632	3.058	3.189	1.886	2.336	1.715	2.292	-0.193	1.836
ENSG00000187144.11	-1.002	-1.791	0.318	-0.428	-0.71	-0.847	-1.174	0.557	-0.693	-1.626	-0.118	0.253	-0.049	-0.6	-1.806	0.289	-0.544	-2.685
ENSG00000157191.19	6.37	6.624	6.115	6.913	6.558	6.903	6.373	6.475	6.476	6.879	6.789	6.763	6.677	6.474	6.376	6.482	6.376	6.561
ENSG00000226029.1	2.766	1.993	2.448	2.756	2.258	2.566	2.689	2.461	2.178	1.679	2.94	3.357	2.735	2.519	2.415	2.4	2.498	1.775
ENSG00000080947.14	3.974	3.133	3.975	3.796	3.421	3.604	3.399	3.492	3.284	2.623	3.771	3.577	3.427	3.319	3.636	3.364	3.987	3.569
ENSG00000206652.1	2.565	0.776	5.224	3.724	3.634	2.819	2.241	4.998	0.652	2.111	2.574	4.057	1.517	3.704	4.253	3.371	4.482	2.789
ENSG00000261135.1	0.128	-0.983	1.17	-0.62	-1.125	0.323	-0.518	1.102	0.7	-0.648	0.622	0.646	0.759	2.083	1.288	0.097	-0.151	1.03
ENSG00000224174.2	NA	NA	NA	NA	NA	0.502	-0.34	NA	NA	NA	NA	NA	NA	NA	NA	NA	NA	NA
ENSG00000233421.4	-0.186	1.44	-0.282	0.218	NA	-0.839	NA	-0.797	1.316	-1.81	-1.762	NA	-1.818	-1.954	-0.99	NA	NA	NA
ENSG00000277344.1	NA	NA	NA	NA	NA	NA	NA	NA	NA	NA	NA	NA	NA	NA	NA	NA	NA	NA
ENSG00000225710.1	NA	NA	NA	NA	NA	NA	-1.771	NA	NA	NA	NA	-0.83	NA	-2.045	NA	NA	NA	NA
ENSG00000219481.10	4.182	4.058	3.836	4.545	2.933	4.381	3.071	4.189	4.993	3.07	4.599	4.527	2.329	4.151	4.959	3.548	4.581	5.558
ENSG00000271732.1	1.839	1.728	1.007	1.507	0.587	0.45	2.608	1.491	1.926	-0.522	0.526	1.55	1.47	1.334	2.106	1.323	1.56	3.12
ENSG00000215908.10	5.254	4.915	5.318	5.449	4.965	5.71	5.087	5.064	5.455	4.265	4.884	4.768	5.699	4.692	5.755	5.461	5.683	5.614
ENSG00000283773.1	5.354	5.887	5.661	6.344	5.661	6.235	6.393	6.428	6.612	4.968	4.949	5.438	6.144	5.791	6.804	6.008	6.005	6.282
ENSG00000186301.8	3.153	2.016	2.596	2.837	1	4.068	3.406	3.092	3.629	2.722	2.384	2.253	2.98	4.029	3.496	3.151	3.173	4.75
ENSG00000282143.1	NA	NA	NA	NA	NA	NA	NA	NA	NA	NA	NA	NA	NA	NA	NA	NA	NA	NA
ENSG00000207513.1	NA	NA	2.054	NA	NA	NA	NA	0.539	NA	NA	NA	NA	NA	NA	NA	NA	2.023	NA
ENSG00000280114.1	-1.478	NA	-2.573	-1.488	-0.823	NA	2.198	0.082	-0.39	-2.516	-2.468	-2.445	-1.525	-1.075	-1.111	-2.994	-2.02	-1.575
ENSG00000236698.1	3.681	3.456	3.232	2.954	3.134	2.549	2.57	3.379	3.151	3.704	2.867	2.775	3.502	2.675	3.639	3.396	2.785	3.76
ENSG00000268869.5	-1.049	-0.16	-0.296	1.204	0.399	-1.438	2.651	1.603	1.761	-1.409	-0.361	-3.338	-0.833	1.839	2.083	-0.717	-0.105	0.532
ENSG00000279151.1	NA	NA	NA	NA	NA	NA	-0.652	0.231	NA	NA	NA	NA	NA	0.659	0.038	NA	-0.285	NA
ENSG00000282740.1	NA	-1.544	NA	NA	NA	NA	NA	NA	NA	NA	NA	NA	NA	NA	NA	NA	NA	-1.853
ENSG00000058453.16	4.255	4.091	4.089	4.606	4.456	4.612	4.071	5.034	4.718	3.812	4.661	4.524	4.808	4.421	5.199	4.417	4.984	4.739
ENSG00000227684.2	-1.652	NA	-0.162	NA	NA	-1.719	-1.56	NA	NA	NA	NA	NA	NA	NA	-1.87	NA	NA	NA
ENSG00000207389.1	NA	NA	0.469	0.554	NA	NA	NA	NA	NA	0.526	NA	NA	NA	NA	NA	NA	1.023	NA
ENSG00000186715.10	-2.331	-0.312	-1.841	-1.171	-1.939	-2.076	0.404	0.398	-0.156	NA	0.071	-1.298	-2.056	0.696	0.736	-0.455	-0.172	0.031
ENSG00000223643.6	NA	NA	NA	NA	NA	NA	NA	NA	NA	NA	NA	NA	NA	NA	NA	NA	NA	NA
ENSG00000230239.1	NA	NA	NA	NA	NA	NA	NA	NA	NA	NA	-1.853	NA	NA	NA	NA	NA	NA	NA
ENSG00000263811.1	NA	NA	NA	NA	NA	NA	NA	NA	NA	NA	NA	NA	NA	NA	NA	NA	NA	NA
ENSG00000228549.3	NA	0.44	NA	-0.782	NA	NA	NA	-1.797	1.123	NA	NA	-0.739	NA	NA	0.01	-2.287	NA	NA
ENSG00000277234.1	NA	NA	NA	NA	NA	NA	NA	NA	NA	NA	NA	NA	NA	NA	NA	NA	NA	NA
ENSG00000238142.1	3.064	2.79	2.862	4.334	3.911	1.774	1.933	4.318	3.868	3.218	4.021	2.29	2.21	3.074	5.016	1.326	3.415	4.066
ENSG00000235241.1	0.933	1.466	-1.162	1.245	0.588	-1.134	-0.975	2.078	0.606	NA	1.265	0.551	0.471	0.336	2.622	0.417	0.392	1.158
ENSG00000207005.1	2.15	0.776	4.376	3.876	3.956	3.304	NA	4.787	2.237	2.111	2.574	2.919	2.102	3.967	3.931	2.856	3.83	2.789
ENSG00000272426.1	1.147	-0.642	0.052	1.944	1.217	0.665	2.56	1.443	NA	-0.891	1.157	0.18	1.1	3.052	3.321	NA	1.927	2.857
ENSG00000117122.13	5.783	5.667	5.583	7.197	6.059	5.42	3.072	4.54	7.059	7.021	6.128	6.93	4.663	5.175	6.597	6.289	5.822	5.118
ENSG00000226526.1	0.931	0.405	0.836	1.769	1.001	NA	0.285	0.168	1.866	-1.429	0.941	0.642	0.147	0.427	1.85	0.678	0.652	-0.488
ENSG00000159363.17	6.071	6.008	6.54	6.435	6.969	6.206	5.187	6.659	6.645	5.657	6.649	6.036	6.336	6.144	6.625	5.891	5.872	6.679
ENSG00000117118.9	6.366	6.517	6.795	6.729	6.919	6.711	5.719	6.791	7.466	6.737	6.967	6.327	7.169	7.189	7.117	6.983	5.618	7.115
ENSG00000117115.12	3.71	6.844	3.033	4.227	6.374	6.105	7.8	5	5.602	6.605	5.652	4.592	3.929	4.293	4.901	7.166	3.586	4.684
ENSG00000204362.6	NA	NA	NA	NA	-4.199	-4.336	NA	-3.295	-2.182	NA	-3.26	NA	NA	NA	NA	-3.785	NA	1.125
ENSG00000282843.1	NA	NA	NA	NA	NA	NA	NA	NA	NA	NA	NA	-2.307	NA	NA	NA	NA	NA	NA
ENSG00000142623.9	NA	NA	-4.082	-3.997	NA	-2.054	NA	-4.013	-2.9	-2.441	-3.978	-2.954	-3.034	-3.17	-1.205	-1.503	-3.529	-0.915
ENSG00000142619.4	-2.717	5.06	-3.812	-1.142	-1.062	0.123	-2.626	-0.573	-1.629	0.245	-1.707	-0.225	NA	-0.577	-1.613	0.468	-2.259	1.677
ENSG00000266634.1	NA	1.69	NA	NA	NA	1.412	NA	NA	NA	NA	NA	NA	NA	NA	NA	NA	NA	NA
ENSG00000159339.13	NA	-0.703	-1.272	NA	-2.429	-0.566	-3.408	-3.525	-1.827	-0.216	-0.49	NA	-0.739	-2.681	-0.717	-1.208	-2.041	-2.012
ENSG00000276747.1	-1.304	-1.508	NA	-3.315	NA	-2.372	-1.628	-1.745	NA	-3.343	-1.71	-1.271	NA	-1.487	-3.523	-2.235	NA	-0.817
ENSG00000227751.1	NA	NA	NA	NA	NA	NA	NA	NA	NA	NA	NA	NA	NA	NA	NA	NA	NA	NA
ENSG00000179051.13	6.674	7.553	6.891	7.701	7.704	7.805	6.948	7.585	7.927	7.557	7.605	7.376	7.609	7.55	7.638	7.769	6.8	7.582
ENSG00000074964.16	5.04	5.674	5.623	5.601	5.417	6.523	4.64	5.935	6.06	5.981	5.868	5.541	6.055	6.033	6.035	5.712	6.035	5.554
ENSG00000236648.1	NA	NA	NA	NA	NA	NA	NA	NA	NA	NA	NA	NA	NA	NA	NA	NA	NA	NA
ENSG00000117148.7	0.517	0.076	NA	-0.367	-0.551	NA	-1.851	-1.968	0.315	-1.981	-1.933	NA	-1.989	-1.54	NA	1.001	1.216	NA
ENSG00000284653.1	NA	NA	NA	NA	NA	NA	NA	NA	NA	NA	NA	NA	NA	NA	NA	NA	NA	NA
ENSG00000261781.1	NA	NA	NA	NA	NA	NA	NA	NA	NA	NA	NA	NA	NA	NA	NA	NA	NA	NA
ENSG00000117154.11	1.856	1.017	1.488	1.573	2.39	4.574	1.844	5.196	2.371	4.281	3.073	5.612	6.697	5.719	1.686	2.482	4.874	4.866
ENSG00000280222.1	-0.831	-1.72	-2.026	-1.579	-1.084	1.498	-1.477	1.558	-0.651	-0.192	-0.407	2.857	3.237	2.619	-0.372	-0.447	3.005	1.047
ENSG00000230035.2	0.759	NA	NA	NA	NA	2.106	-0.735	2.733	NA	-0.865	0.183	3.529	4.127	3.079	-0.045	NA	4.332	1.884
ENSG00000225387.1	NA	NA	NA	NA	NA	-1.085	NA	NA	NA	NA	-1.008	NA	-0.065	NA	NA	NA	-0.559	NA
ENSG00000179023.8	-3.407	-0.289	2.941	2.763	2.404	4.442	-1.316	7.598	4.786	3.844	4.106	3.609	5.677	1.054	0.419	1.417	3.629	2.724
ENSG00000235282.3	NA	NA	NA	NA	NA	NA	NA	NA	NA	NA	NA	NA	NA	NA	NA	NA	0.325	0.769
ENSG00000225478.2	0.121	1.332	1.026	NA	1.191	NA	NA	0.095	NA	1.667	NA	0.154	1.074	-0.061	NA	0.605	NA	NA
ENSG00000009709.11	2.364	3.612	-4.797	NA	NA	NA	-3.611	-3.728	-4.615	4.512	-4.693	-3.669	NA	-3.885	-3.92	4.775	-2.244	-3.8
ENSG00000179002.5	NA	NA	NA	NA	NA	-3.457	NA	NA	NA	NA	NA	NA	NA	NA	NA	NA	NA	NA
ENSG00000255275.3	-4.171	-2.375	-3.266	-2.181	NA	NA	NA	-2.612	-2.084	NA	-4.162	-4.138	NA	-3.354	-3.389	-4.687	-3.713	-4.269
ENSG00000159423.16	3.101	4.083	3.756	3.827	4.378	4.556	3.866	5.019	6.812	5.062	4.149	3.957	3.877	4.817	4.68	4.385	3.181	3.533
ENSG00000265606.1	NA	NA	NA	NA	NA	NA	NA	NA	NA	NA	NA	NA	NA	NA	NA	NA	NA	NA
ENSG00000221662.1	1.637	NA	1.541	2.626	2.706	NA	1.728	1.611	3.724	NA	NA	2.67	1.59	1.454	2.418	NA	NA	1.539
ENSG00000169991.10	3.689	3.864	5.481	4.137	3.951	4.57	3.225	4.725	4.044	4.976	4.754	4.05	3.1	4.153	3.767	4.697	3.151	2.887
ENSG00000272084.1	-1.488	-2.599	1.224	0.501	0.582	0.029	0.982	1.071	-0.401	-0.148	0.521	-0.077	-0.272	1.293	-0.328	0.761	0.97	-0.207
ENSG00000127481.14	6.302	6.209	6.433	6.197	6.115	6.531	6.008	6.559	6.712	6.434	6.394	6.704	6.513	6.62	6.527	6.752	5.888	6.451
ENSG00000230424.1	2.258	0.732	1.426	1.926	2.006	1.869	1.349	2.08	2.609	0.483	1.753	2.291	2.059	2.213	2.418	1.42	1.979	1.161
ENSG00000127463.14	5.203	5.266	5.373	5.713	5.401	5.729	5.206	5.924	6.105	5.5	5.789	5.997	6.012	5.959	5.856	5.684	4.689	5.917
ENSG00000053372.4	5.375	5.538	5.722	6.26	5.835	5.73	4.903	5.831	6.55	5.81	5.559	5.7	5.62	5.75	5.876	5.84	4.811	5.869
ENSG00000211454.13	2.563	0.582	4.068	3.197	2.388	2.54	4.13	2.895	3.936	0.525	2.527	2.954	1.516	3.59	2.345	2.855	3.151	3.02
ENSG00000162482.4	3.737	2.523	6.971	5.439	5.02	5.507	5.545	6.054	6.826	3.925	5.425	5.01	4.169	5.892	4.423	4.716	4.24	6.039
ENSG00000270728.1	4.095	2.904	5.477	4.045	3.956	4.066	4.501	4.475	4.528	3.24	4.983	5.068	4.567	4.703	4.797	5.599	1.666	4.146
ENSG00000053371.12	6.187	6.429	7.298	6.746	6.537	7.119	5.964	7.375	7.76	6.783	7.258	7.31	7.008	7.405	7.109	7.158	6.061	7.338
ENSG00000200403.1	4.181	NA	4.545	2.17	2.25	3.435	2.857	3.477	3.268	2.142	1.19	4.021	4.134	2.998	2.962	3.987	3.639	2.083
ENSG00000040487.12	4.712	4.421	5.2	4.689	4.619	5.099	4.361	4.964	5.687	4.873	4.958	4.987	4.968	5.732	4.807	4.904	4.493	5.069
ENSG00000077549.17	7.137	7.679	7.412	7.844	7.742	8.129	7.154	7.861	8.303	8.098	8.021	8.163	7.832	7.54	7.327	8.153	7.428	7.725
ENSG00000240490.3	0.752	1.548	-0.343	2.742	1.407	2.007	2.651	0.726	-0.161	1.298	2.762	1.37	1.705	1.155	-0.466	1.558	3.018	0.655
ENSG00000201609.1	NA	0.994	NA	0.772	NA	NA	NA	NA	NA	1.744	NA	0.815	1.735	NA	NA	NA	NA	NA
ENSG00000235185.1	NA	NA	NA	0.218	NA	NA	NA	1.203	2.316	1.19	0.238	NA	0.182	1.046	NA	NA	NA	0.131
ENSG00000173436.13	2.325	1.518	4.471	3.458	2.555	3.057	2.194	3.382	2.685	2.72	4.43	3.551	3.726	2.985	3.771	2.63	2.131	3.546
ENSG00000158747.14	6.757	6.763	7.287	7.939	6.545	7.905	6.5	7.293	7.803	8.113	7.619	8.246	6.965	7.122	6.265	7.635	7.203	6.346
ENSG00000270136.6	-2.042	-1.831	-1.137	NA	-0.973	NA	NA	-1.068	-0.955	-2.081	NA	-1.009	NA	-2.225	NA	-1.558	NA	NA
ENSG00000226396.1	3.999	3.696	4.725	4.169	4.206	4.932	4.042	4.111	3.572	3.302	4.909	4.032	4.569	3.717	4.044	3.664	4.943	4.609
ENSG00000158748.3	-2.032	-1.821	-1.127	-1.458	0.497	0.807	-0.356	-0.736	-1.36	-1.486	-0.215	-0.999	-0.757	-0.893	-1.666	0.539	-0.574	NA
ENSG00000162542.13	4.473	5.249	5.29	5.383	5.063	5.716	5.42	6.041	5.149	5.262	5.462	4.976	5.453	5.774	5.188	5.299	5.261	5.239
ENSG00000178828.6	NA	-2.154	NA	-0.791	NA	-0.848	-2.274	0.416	NA	-0.404	0.229	NA	NA	NA	-2.584	-1.882	NA	NA
ENSG00000235434.1	NA	NA	NA	NA	NA	NA	NA	NA	NA	NA	NA	NA	NA	NA	NA	NA	NA	NA
ENSG00000169914.5	3.334	3.258	3.602	4.169	3.376	3.844	3.42	4.513	4.279	3.165	4.099	3.963	3.904	4.546	4.405	3.474	3.402	3.591
ENSG00000188784.4	NA	NA	-0.205	NA	NA	-1.762	-1.603	NA	NA	NA	NA	-0.662	NA	-1.877	NA	NA	NA	NA
ENSG00000242688.3	NA	NA	NA	NA	NA	NA	NA	NA	NA	NA	NA	NA	NA	NA	NA	NA	NA	NA
ENSG00000188257.10	3.375	2.827	2.52	0.49	6.119	6.11	0.328	4.137	-0.413	4.888	3.479	1.948	1.038	-0.267	1.697	1.791	2.897	0.817
ENSG00000127472.10	1.326	0.537	-0.032	2.19	1.396	2.428	-1.168	2.803	1.735	3.162	1.838	1.861	-0.306	-0.12	-0.156	1.132	1.521	-0.357
ENSG00000117215.14	-2.466	4.085	1.648	0.611	2.276	2.051	3.965	-0.322	-3.379	3.018	-0.135	-0.264	1.531	-1.649	0.222	3.501	0.799	-1.979
ENSG00000158786.4	-1.904	-1.693	NA	NA	-2.419	-3.556	-2.398	-3.515	-3.402	-1.943	NA	-1.456	-3.536	-1.671	-3.707	0.455	-1.446	-3.587
ENSG00000227066.1	-0.554	-1.565	-2.457	-0.565	0.615	0.03	-0.463	0.072	NA	-1.078	-3.352	-2.329	-0.409	-0.544	-2.58	1.122	0.556	-1.874
ENSG00000187980.6	-0.765	NA	-3.86	-0.968	-0.888	-1.511	-0.215	-0.791	-1.678	-0.482	-1.434	-0.732	-1.005	-1.363	-0.399	0.041	0.393	-0.162
ENSG00000225986.1	2.628	1.461	2.154	3.087	3.641	2.948	0.604	2.361	2.474	2.474	2.937	2.282	3.051	3.138	2.709	2.734	3.971	4.688
ENSG00000162543.5	2.97	2.975	3.184	3.223	3.387	4.812	3.331	4.743	3.18	3.098	4.243	4.141	5.277	4.071	4.299	3.595	4.035	5.046
ENSG00000228105.1	NA	NA	NA	NA	NA	NA	NA	NA	NA	NA	NA	NA	NA	NA	NA	NA	NA	NA
ENSG00000284710.1	NA	NA	NA	NA	NA	NA	NA	NA	NA	NA	NA	NA	NA	NA	NA	NA	NA	NA
ENSG00000158816.15	-1.626	-3	-1.137	-2.222	-2.142	-1.694	NA	-4.237	-2.539	NA	NA	NA	-2.258	-0.224	1.996	-1.92	0.334	0.083
ENSG00000226664.1	NA	NA	-0.012	NA	NA	0.015	NA	NA	0.17	NA	NA	NA	NA	NA	NA	NA	0.541	-0.015
ENSG00000236963.6	-3.735	-3.524	-2.245	-0.938	-2.08	-1.48	-1.322	-2.176	-2.647	-0.773	-2.14	-1.38	-1.197	NA	-1.368	-0.929	-0.955	-1.832
ENSG00000226487.1	NA	-0.421	NA	0.357	NA	NA	NA	NA	NA	NA	NA	NA	NA	NA	NA	NA	NA	NA
ENSG00000284641.1	-2.253	NA	NA	NA	NA	NA	-0.577	-2.279	NA	NA	NA	-0.635	NA	-1.435	NA	NA	-1.795	NA
ENSG00000284743.1	NA	NA	NA	NA	-0.405	-1.542	NA	-1.5	NA	NA	-0.465	-1.442	NA	-1.657	NA	NA	NA	NA
ENSG00000162545.5	6.403	6.213	6.853	6.371	6.358	6.92	7.028	6.883	6.904	6.295	6.51	7.597	5.651	7.312	7.601	7.108	5.942	7.115
ENSG00000090432.6	5.174	5.711	5.051	5.802	5.37	6.01	4.966	5.874	6.048	6.011	5.727	6.003	6.125	6.058	5.926	5.591	4.721	5.884
ENSG00000215520.3	NA	-0.442	NA	NA	NA	NA	NA	-1.679	-1.566	NA	NA	NA	NA	NA	-0.287	NA	NA	NA
ENSG00000183114.7	-0.085	1.328	0.083	1.831	0.364	2.281	-0.73	1.268	0.381	2.764	0.603	1.211	0.546	0.111	0.767	0.778	1.373	-0.182
ENSG00000158825.5	1.818	2.681	2.308	1.808	2.168	2.897	1.561	1.892	1.42	2.22	1.927	2.291	2.051	1.413	2.699	2.921	2.791	2.161
ENSG00000158828.7	4.39	4.326	4.478	4.178	3.557	4.973	3.506	4.924	4.604	4.501	4.393	4.633	4.842	4.439	4.456	4.556	3.836	4.396
ENSG00000284005.1	NA	NA	NA	NA	NA	NA	NA	NA	NA	NA	NA	NA	NA	NA	NA	NA	NA	NA
ENSG00000117242.7	1.736	1.145	3.022	2.409	2.267	2.57	1.918	3.5	2.846	2.176	2.595	3.008	3.006	2.688	2.259	3.433	1.878	2.215
ENSG00000244038.9	7.284	7.584	7.526	7.808	7.948	8.052	7.543	7.979	8.343	7.987	7.735	7.835	8.039	8.119	7.468	8.28	6.902	8.144
ENSG00000117245.12	0.506	-0.167	0.527	1.269	0.079	1.439	0.472	1.025	0.179	0.69	0.631	1.885	0.575	1.165	0.403	0.312	0.772	0.468
ENSG00000235432.1	NA	NA	-1.077	NA	NA	NA	NA	NA	NA	NA	NA	NA	NA	NA	NA	NA	NA	NA
ENSG00000189410.11	-2.398	-1.771	-3.078	-1.186	-2.913	-1.728	-3.891	-1.686	-1.573	-2.021	-1.973	-2.365	-4.03	-2.165	-3.201	-1.914	-3.524	-4.08
ENSG00000233069.1	-0.302	NA	0.603	NA	-0.232	0.631	NA	-0.328	-0.215	NA	0.707	0.731	NA	-0.484	0.48	0.182	NA	NA
ENSG00000127483.17	6.239	6.545	6.503	7.108	6.84	6.985	6.563	7.358	7.641	6.85	7.604	7.222	7.394	7.47	7.557	7.134	6.501	7.318
ENSG00000075151.20	5.433	5.403	5.519	6.19	5.715	5.977	5.662	6.144	6.431	5.639	6.509	6.341	6.896	6.048	6.712	5.97	5.293	6.31
ENSG00000251914.1	1.968	2.179	NA	1.958	3.623	NA	2.059	1.942	3.64	NA	2.977	3.001	3.506	2.785	2.749	2.452	4.011	3.455
ENSG00000221808.1	3.835	3.56	3.517	4.017	3.097	2.545	4.44	4.171	3.7	1.989	3.844	4.23	4.44	2.845	4.716	3.096	4.293	2.93
ENSG00000233072.1	2.918	3.129	2.698	3.645	3.103	3.173	3.125	2.115	3.421	2.295	3.866	2.366	3.871	2.61	2.922	2.817	3.251	3.695
ENSG00000236073.2	3.662	3.61	2.981	4.651	4.606	4.469	4.338	2.051	4.164	3.038	3.671	4.569	5.615	3.701	3.858	4.02	3.535	4.679
ENSG00000235112.1	4.667	3.924	4.141	5.257	4.367	4.23	4.196	3.146	4.048	2.844	5.277	4.446	5.732	3.852	4.018	2.656	3.341	3.702
ENSG00000117298.14	6.696	7.149	6.972	6.768	7.352	7.505	6.429	8.637	7.783	7.26	7.32	7.102	7.86	7.356	7.933	7.426	6.752	7.349
ENSG00000236936.1	2.331	3.635	3.329	3.736	3.494	3.679	2.908	4.231	3.512	2.556	3.719	3.501	3.803	2.827	3.729	3.266	3.837	2.719
ENSG00000231105.1	1.895	2.18	2.482	2.469	2.647	2.865	2.692	2.906	2.943	1.817	2.411	2.512	3.286	1.923	2.695	2.523	3.275	1.193
ENSG00000236216.5	NA	NA	NA	NA	NA	NA	NA	-0.658	NA	NA	NA	NA	NA	-0.815	NA	NA	NA	NA
ENSG00000228823.1	NA	NA	NA	NA	NA	NA	NA	NA	NA	NA	NA	NA	NA	NA	NA	NA	NA	NA
ENSG00000236009.1	NA	NA	NA	NA	NA	NA	NA	NA	NA	NA	NA	NA	NA	NA	NA	NA	NA	NA
ENSG00000227001.3	3.361	1.35	2.546	2.351	2.871	3.13	2.345	3.228	2.341	2.215	2.65	1.908	3.594	3.986	1.795	2.992	3.099	3.211
ENSG00000187952.9	1.112	0.186	0.88	-1.357	-1.277	-0.414	NA	-0.051	-1.26	1.199	-0.016	0.686	0.191	-1.53	1.682	0.137	-0.889	0.555
ENSG00000186543.7	-0.775	-0.564	0.715	0.537	-0.705	0.48	NA	0.199	0.312	0.186	0.556	-1.742	0.5	-0.957	-0.993	-1.291	-0.317	-0.873
ENSG00000142794.18	4.074	4.11	4.582	3.947	3.207	3.692	2.066	4.298	4.347	4.207	3.466	3.844	3.875	4.025	4.551	4.302	3.398	3.944
ENSG00000176378.8	2.569	1.78	2.933	3.018	2.639	1.502	1.66	1.865	3.656	1.852	2.386	1.924	2.329	1.708	2.35	2.375	3.027	2.279
ENSG00000162551.13	4.217	4.482	4.135	3.136	4.111	5.043	1.803	6.373	2.262	4.136	4.389	2.962	2.456	2.178	3.899	3.888	3.5	2.405
ENSG00000233431.1	NA	NA	-1.854	NA	-1.689	NA	-1.668	-0.785	NA	NA	-0.165	NA	NA	NA	NA	-2.275	NA	-1.857
ENSG00000076864.19	4.438	4.803	5.064	2.974	4.317	4.291	5.494	5.104	5.72	5.081	4.219	4.736	5.631	4.146	3.557	6.909	4.42	6.003
ENSG00000090686.15	5.739	4.962	5.684	5.641	5.272	5.414	5.485	5.398	5.646	5.23	5.74	5.529	5.882	5.435	5.571	5.635	4.827	5.796
ENSG00000231978.2	2.83	1.871	3.15	2.972	1.73	1.915	3.336	2.442	2.555	2.429	2.477	2.693	2.783	2.285	1.763	2.466	3.44	2.562
ENSG00000187942.11	-0.463	-1.252	-0.558	0.112	-1.393	0.692	-0.957	0.57	-1.639	0.001	0.485	0.155	0.153	-0.646	-1.097	0.862	0.58	2.484
ENSG00000142798.18	7.791	7.243	7.489	7.833	6.757	8.673	7.448	7.704	7.941	8.386	7.633	8.564	7.302	7.317	7.487	7.921	8.259	6.823
ENSG00000232037.3	1.328	1.539	-0.089	1.581	1.398	1.261	-0.903	-0.02	1.415	-1.032	0.601	1.846	1.959	0.824	-0.212	-0.51	1.049	0.909
ENSG00000283234.1	-2.26	NA	-2.355	NA	-1.191	NA	-0.169	NA	-1.173	-0.714	NA	-2.227	-2.307	NA	-1.479	-2.776	NA	-1.358
ENSG00000219073.7	NA	NA	NA	NA	NA	NA	NA	NA	NA	NA	NA	NA	NA	NA	NA	NA	NA	NA
ENSG00000273610.1	NA	NA	NA	NA	NA	NA	NA	NA	NA	NA	NA	NA	NA	NA	NA	NA	NA	NA
ENSG00000201919.1	NA	NA	NA	NA	NA	NA	NA	NA	NA	NA	NA	NA	NA	NA	NA	NA	NA	NA
ENSG00000142789.19	NA	NA	NA	NA	NA	NA	NA	NA	NA	NA	NA	NA	NA	NA	NA	NA	NA	NA
ENSG00000278124.1	NA	NA	NA	NA	NA	NA	NA	NA	NA	NA	NA	NA	NA	NA	NA	NA	NA	NA
ENSG00000201273.1	NA	NA	NA	NA	NA	NA	NA	NA	NA	NA	NA	NA	NA	NA	NA	NA	NA	NA
ENSG00000228397.2	NA	NA	-2.172	NA	NA	NA	NA	NA	NA	-2.115	NA	NA	NA	NA	NA	NA	-1.618	NA
ENSG00000218510.7	4.338	3.549	4.251	4.643	4.297	4.381	3.524	4.992	4.323	3.959	4.297	3.854	4.566	4.281	4.512	4.34	3.546	4.711
ENSG00000070831.15	8.385	7.975	8	8.398	8.404	7.923	7.396	8.018	8.31	8.239	8.446	8.068	8.362	8.057	7.896	8.27	7.035	8.507
ENSG00000230068.2	3.845	3.222	4.147	4.284	4.142	2.327	3.971	3.047	3.382	2.841	4.252	4.302	3.867	3.212	2.969	2.926	3.115	3.434
ENSG00000271428.1	4.451	3.524	4.144	4.025	4.015	3.094	4.89	3.489	4.123	3.123	4.249	4.579	4.337	4.057	3.232	2.999	2.449	3.894
ENSG00000271840.1	2.96	2.493	3.565	2.687	2.837	2.215	3.596	3.05	3.163	2.243	3.472	3.163	2.498	3.051	1.742	2.503	3.226	2.737
ENSG00000162552.14	3.537	3.491	3.713	6.792	3.359	4.028	1.352	3.207	2.055	3.393	3.716	3.481	2.824	2.929	4.874	2.697	3.569	3.904
ENSG00000266564.1	NA	NA	NA	NA	NA	NA	NA	NA	NA	NA	NA	NA	NA	NA	NA	NA	NA	NA
ENSG00000234397.3	NA	NA	1.206	NA	NA	-0.088	NA	NA	NA	NA	NA	NA	NA	NA	NA	NA	NA	NA
ENSG00000279625.1	NA	NA	NA	NA	NA	NA	NA	NA	NA	NA	NA	NA	NA	NA	NA	NA	NA	NA
ENSG00000184677.16	4.717	4.462	5.407	5.125	5.059	5.176	4.314	5.498	5.801	4.622	5.314	5.064	5.443	5.124	5.305	5.184	4.793	4.958
ENSG00000237200.1	3.289	2.04	2.734	3.404	3.069	3.347	3.091	3.263	3.824	3.113	3.539	3.032	3.59	3.454	3.07	3.483	3.872	3.191
ENSG00000070886.11	-0.295	-1.932	3.112	NA	-1.226	0.555	NA	-2.906	1.576	-4.504	-0.456	-0.433	-1.343	-0.947	0.526	-1.174	-3.007	-0.393
ENSG00000276835.2	NA	NA	NA	NA	NA	NA	NA	NA	NA	NA	NA	NA	NA	NA	NA	NA	NA	NA
ENSG00000173372.16	7.575	8.69	7.581	7.857	8.735	9.002	7.733	7.493	8.027	9.078	7.759	7.772	8.214	8.126	6.919	7.345	6.975	8.118
ENSG00000159189.11	8.389	8.827	7.516	7.938	8.736	8.983	8.036	7.379	8.807	8.865	8.021	8.191	8.109	8.548	7.216	7.21	6.992	8.318
ENSG00000173369.15	7.606	8.023	7.146	6.99	8.515	8.365	7.209	6.547	7.901	8.118	7.254	6.87	7.253	7.523	6.36	6.424	6.428	7.854
ENSG00000133216.16	2.14	2.636	1.698	2.543	1.871	2.985	2.191	1.59	3.72	3.931	2.188	2.546	2.41	3.41	2.243	2.63	1.192	2.436
ENSG00000265422.1	NA	NA	2.469	NA	NA	NA	NA	NA	2.652	NA	NA	NA	1.517	2.382	NA	NA	NA	NA
ENSG00000225952.1	1.015	1.226	-1.08	1.005	0.085	-0.052	0.691	-1.011	1.424	-0.023	1.025	0.048	-1.032	2.64	NA	0.084	0.473	-1.082
ENSG00000264014.1	1.835	NA	NA	NA	NA	NA	2.926	NA	NA	NA	NA	NA	1.788	NA	NA	NA	NA	NA
ENSG00000215906.8	NA	NA	NA	NA	NA	NA	NA	NA	NA	-2.797	NA	NA	NA	NA	NA	NA	NA	NA
ENSG00000227868.5	-1.205	NA	0.285	-1.215	0.45	-1.272	NA	-1.23	-0.117	-1.243	NA	-1.172	NA	0.935	0.577	-0.721	NA	-0.302
ENSG00000004487.16	6.941	6.649	6.407	6.923	6.436	6.632	5.636	6.842	7.125	6.594	6.953	6.933	6.771	6.714	7.251	7.044	5.794	6.962
ENSG00000240553.1	2.002	1.076	1.032	2.233	0.197	1.935	0.956	1.687	1.63	-0.496	2.253	1.897	2.818	1.36	3.494	0.349	2.701	2.252
ENSG00000263793.1	3.835	3.046	1.739	1.824	3.489	1.767	2.926	1.809	3.922	1.796	3.429	2.867	3.788	3.237	4.938	2.319	2.293	3.322
ENSG00000266802.1	3.655	3.866	4.56	2.645	3.31	3.173	4.068	3.951	4.065	2.617	4.25	2.688	1.608	3.473	5.022	3.724	NA	2.558
ENSG00000169641.13	4.763	4.546	4.519	5.21	4.723	5.151	4.057	4.982	5.055	5.351	4.933	5.543	4.538	4.723	4.713	5.247	4.23	4.705
ENSG00000229010.1	2.494	1.627	2.473	1.558	2.316	1.879	1.507	0.22	2.141	1.377	1.255	2.803	2.369	1.764	0.835	1.818	2.874	1.148
ENSG00000206935.1	2.181	3.714	3.67	3.755	1.25	2.113	2.272	NA	2.268	2.727	3.512	3.798	4.134	1.998	3.77	2.25	3.224	2.668
ENSG00000252578.1	4.071	3.797	3.491	1.254	2.334	2.781	3.355	1.238	3.351	1.225	3.595	4.467	1.217	3.081	2.63	2.748	2.722	2.166
ENSG00000179546.4	-0.377	1.249	-0.472	-0.387	1.477	1.193	0.632	-1.573	-2.46	-2.586	-0.953	1.656	0.728	1.44	2.677	1.295	0.081	0.355
ENSG00000215381.3	NA	NA	NA	NA	NA	NA	NA	NA	NA	NA	NA	NA	NA	NA	0.858	NA	NA	-0.021
ENSG00000261326.2	4.296	3.315	4.338	4.573	4.313	3.381	4.293	3.99	3.996	2.882	4.113	4.575	4.64	4.422	4.451	4.288	4.155	5.192
ENSG00000284726.1	4.542	3.539	4.928	4.977	4.841	4.344	4.167	4.243	4.295	3.503	4.715	5.301	4.766	4.805	4.193	4.472	3.727	4.944
ENSG00000125944.19	6.24	6.286	6.307	6.734	6.487	6.213	5.768	6.261	6.505	6.191	6.663	6.471	6.637	6.472	6.827	6.427	5.738	7.021
ENSG00000125945.14	5.478	5.28	5.719	5.909	5.714	5.831	6.634	6.506	6.051	6.009	5.757	6.467	5.715	5.512	6.128	5.876	5.084	5.937
ENSG00000249087.6	3.334	2.362	3.212	3.047	2.493	3.28	5.567	3.73	2.653	3.082	2.458	3.431	3.177	3.266	3.445	3.557	3.433	3.375
ENSG00000201405.1	NA	NA	NA	NA	NA	NA	NA	NA	NA	NA	NA	NA	NA	NA	NA	NA	NA	NA
ENSG00000271420.1	3.222	0.374	3.57	2.474	3.505	1.68	3.757	2.944	1.472	0.539	3.231	2.859	3.957	2.717	2.681	3.31	1.621	3.004
ENSG00000204219.9	5.703	5.162	6.106	5.374	6.513	5.828	5.986	6.101	5.55	4.983	6.162	5.489	6.822	5.574	5.616	6.182	5.26	6.437
ENSG00000232482.2	3.094	1.983	3.552	3.569	3.427	2.12	4.034	3.41	2.975	1.734	3.197	3.921	4.426	2.59	1.776	2.372	3.645	4.09
ENSG00000088280.18	5.639	4.766	5.136	5.889	5.8	5.945	5.275	5.525	5.988	6.105	5.885	6.041	5.896	6.643	5.682	5.63	5.44	6.625
ENSG00000007968.6	3.295	3.941	3.286	1.062	3.667	2.652	2.66	2.437	4.583	3.149	2.938	2.381	2.025	3.583	4.6	4.271	1.593	3.516
ENSG00000235052.1	0.674	0.885	2.901	0.079	NA	-0.978	0.18	0.063	3.264	-0.949	0.684	1.444	0.627	0.907	-0.129	1.381	-0.453	2.313
ENSG00000117318.8	6.354	6.81	6.399	6.689	6.501	7.168	5.506	6.135	7.477	7.703	6.391	7.176	5.361	6.481	8.007	7.228	7.241	6.496
ENSG00000197880.8	NA	-2.665	-0.164	-1.887	-2.807	-0.359	-0.463	NA	-2.789	-1.33	-1.282	-1.844	-0.602	-2.059	-1.095	-0.392	-2.418	-1.974
ENSG00000229239.2	NA	NA	NA	NA	NA	-1.357	NA	NA	NA	NA	NA	NA	NA	NA	-1.508	-2.806	NA	NA
ENSG00000142676.13	7.147	7.541	7.601	7.846	8.107	7.739	7.235	8.037	7.823	7.509	7.992	7.135	7.558	7.441	8.374	7.662	7.292	8.2
ENSG00000011007.12	5	4.954	5.237	5.432	5.366	5.387	4.894	5.41	6.064	5.76	5.456	5.651	5.74	5.356	5.322	5.506	4.7	5.266
ENSG00000236810.5	1.438	1.649	2.006	2.013	1.73	1.245	1.114	1.997	1.641	1.274	2.033	2.278	2.128	2.063	2.158	1.922	1.896	2.341
ENSG00000057757.9	5.651	5.842	5.623	6.331	6.006	6.289	5.193	6.483	6.439	6.602	6.06	6.034	6.161	6.008	6.227	6.206	5.53	6.329
ENSG00000011009.10	5.238	6.389	6.161	6.538	6.5	6.959	5.578	6.63	7.109	6.821	6.129	6.179	6.601	6.102	5.823	6.662	5.851	6.521
ENSG00000117308.14	4.931	5.528	5.765	6.161	5.903	6.47	5.561	5.876	8.128	6.48	5.235	5.507	6.526	6.799	5.619	6.908	4.902	6.703
ENSG00000117305.14	5.066	5.074	5.977	5.834	5.605	6.781	4.796	6.224	6.042	6.731	6.256	6.039	6.737	6.154	6.096	5.483	5.366	6.429
ENSG00000179163.11	6.448	6.216	6.108	5.296	5.941	6.515	5.506	6.467	6.052	6.719	6.245	6.637	7.859	5.715	5.95	5.518	4.765	6.966
ENSG00000188822.7	-2.852	0.581	-1.532	-0.541	0.88	0.54	0.461	-0.463	-2.765	-0.306	-3.428	-2.404	-0.784	-3.62	0.045	1.917	0.269	-3.535
ENSG00000229106.1	NA	0.148	-0.48	-1.395	0.854	1.007	0.513	NA	NA	-0.424	-0.376	-2.352	-1.432	-0.568	0.856	1.421	1.243	-2.483
ENSG00000232557.3	NA	2.419	NA	NA	0.277	2.462	1.884	NA	0.295	NA	NA	1.826	1.161	NA	NA	2.014	NA	NA
ENSG00000264926.1	NA	NA	NA	NA	NA	NA	NA	NA	NA	NA	NA	NA	NA	NA	NA	NA	NA	NA
ENSG00000230228.2	NA	NA	-0.697	-0.612	1.053	0.331	NA	NA	-0.514	NA	NA	NA	NA	0.801	NA	NA	NA	-0.699
ENSG00000189266.11	7.161	6.791	6.966	7.16	7.797	7.32	6.707	7.761	7.825	7.421	7.955	7.238	8.285	7.585	7.322	7.438	6.269	8.151
ENSG00000188529.14	5.737	5.678	5.904	5.79	6.183	5.722	5.539	5.8	6.331	6.067	6.196	5.681	6.122	6.271	6.403	6.104	5.143	6.629
ENSG00000215905.4	NA	NA	NA	NA	NA	NA	NA	NA	NA	NA	NA	NA	NA	NA	NA	NA	NA	NA
ENSG00000225315.2	NA	NA	NA	NA	NA	NA	NA	NA	NA	NA	0.105	NA	NA	-1.087	-1.123	NA	NA	-0.002
ENSG00000142661.18	0.554	-0.676	0.069	1.581	-0.04	1.778	0.204	2.074	-0.519	1.659	0.403	0.982	0.213	-0.707	0.335	0.94	0.808	-0.885
ENSG00000230703.1	NA	-0.715	NA	-0.937	NA	-0.994	NA	-0.952	NA	NA	-0.917	NA	NA	NA	NA	-0.442	NA	NA
ENSG00000142677.3	-0.206	1.075	-1.038	-1.538	0.001	-0.011	-1.437	1.031	-3.441	0.241	1.236	-0.325	0.673	2.479	1.008	0.278	-3.07	-1.626
ENSG00000185436.11	2.257	2.554	2.101	2.415	1.771	3.397	1.725	3.325	3.128	3.537	3.764	2.928	3.632	4.006	3.309	2.909	2.472	3.067
ENSG00000230023.2	NA	NA	-3.026	NA	-1.861	NA	NA	NA	NA	NA	-1.336	-2.898	NA	0.057	-2.149	-2.446	NA	-3.028
ENSG00000232298.2	0.503	-0.608	-0.915	-0.83	-0.75	-1.887	-1.728	1.325	-0.732	0.464	1.36	1.673	0.455	0.805	1.663	1.365	0.639	0.405
ENSG00000158055.15	4.225	1.601	1.13	2.003	0.643	1.814	0.179	1.988	-0.562	2.332	2.299	2.673	1.834	2.39	2.248	4.04	1.961	1.509
ENSG00000001460.17	3.407	2.738	3.69	3.397	3.359	3.664	1.832	3.819	3.472	3.2	3.473	3.827	3.279	3.292	2.486	3.617	2.4	3.569
ENSG00000001461.16	4.465	4.117	5.414	4.812	4.739	5.212	4.427	5.675	4.792	4.842	5.458	5.561	5.374	4.933	4.868	5.081	3.77	4.762
ENSG00000117602.11	4.893	4.442	3.8	4.75	4.866	4.566	3.973	4.889	4.471	4.638	4.985	5.516	4.697	4.503	4.531	4.88	3.614	5.487
ENSG00000264443.1	NA	NA	NA	NA	NA	-2.642	NA	NA	NA	NA	NA	NA	NA	-2.757	-2.793	NA	NA	NA
ENSG00000184454.6	-0.705	1.185	0.402	2.744	-0.787	1.461	-0.235	2.233	-0.032	2.043	1.865	1.591	0.57	-1.039	1.51	0.265	-2.569	0.198
ENSG00000227312.2	-0.521	-0.31	NA	1.054	NA	NA	0.57	-0.547	NA	-0.56	-0.511	NA	NA	NA	NA	-1.037	NA	NA
ENSG00000239106.1	NA	1.447	NA	NA	NA	NA	NA	NA	NA	NA	NA	NA	NA	NA	NA	NA	NA	NA
ENSG00000133226.16	6.643	6.186	6.436	6.567	6.529	6.317	5.953	6.615	6.966	5.981	6.658	6.282	6.47	6.438	6.721	6.631	5.241	6.583
ENSG00000284699.1	-0.869	-1.658	-0.379	0.121	NA	-0.352	NA	-1.895	NA	-1.908	NA	-0.836	-0.916	-2.052	-2.088	-0.8	NA	-1.967
ENSG00000169504.14	7.706	7.185	7.25	7.909	7.684	7.401	7.259	7.185	8.272	8.297	7.89	8.44	8.015	7.981	7.629	8.041	6.475	7.839
ENSG00000238482.1	4.181	3.714	3.407	2.17	3.572	3.113	4.731	1.155	3.59	2.727	4.512	3.213	4.134	3.805	2.547	3.25	NA	3.89
ENSG00000020633.18	2.785	4.849	3.305	3.52	4.917	4.279	3.977	3.705	3.449	4.628	4.034	3.8	3.622	4.04	3.063	4.526	4.508	3.108
ENSG00000278034.1	NA	1.963	1.657	1.742	1.822	1.685	2.843	1.726	NA	1.714	1.762	1.785	1.705	2.57	NA	2.821	2.21	2.655
ENSG00000229162.1	-1.757	2.261	1.147	1.04	2.634	0.497	2.334	0.217	1.137	0.526	1.252	2.182	1.517	0.867	0.346	1.534	1.023	0.145
ENSG00000261025.1	NA	NA	-3.428	NA	NA	NA	NA	NA	NA	NA	NA	-3.3	NA	NA	NA	NA	NA	NA
ENSG00000264371.1	NA	NA	NA	NA	NA	NA	NA	NA	NA	NA	NA	NA	NA	NA	NA	NA	NA	NA
ENSG00000233755.1	NA	NA	-0.926	NA	NA	-1.899	NA	-0.857	NA	NA	NA	NA	NA	NA	NA	-1.347	NA	NA
ENSG00000233419.3	NA	-0.518	NA	NA	NA	NA	NA	NA	NA	NA	NA	NA	NA	NA	NA	NA	NA	NA
ENSG00000231953.2	NA	NA	NA	-1.037	NA	NA	NA	-1.052	NA	NA	NA	NA	-2.073	-2.209	NA	NA	NA	NA
ENSG00000117614.9	5.5	4.848	5.304	5.413	5.481	5.091	4.653	5.217	5.067	5.184	5.56	4.892	5.383	5.271	6.021	5.242	3.631	6.042
ENSG00000284602.1	1.58	1.206	2.052	1.515	1.753	1.402	1.376	2.5	1.557	0.372	1.294	2.413	1.733	2.102	2.066	0.953	1.927	2.483
ENSG00000284657.1	0.352	-0.437	1.579	1.512	1.744	0.285	1.251	1.786	-0.56	-1.686	0.684	2.292	0.305	1.492	1.719	1.158	1.618	0.84
ENSG00000117616.17	6.61	5.44	6.633	6.381	6.257	6.588	6.818	7.12	6.827	6.471	6.72	5.898	6.685	7	6.681	6.7	6.728	7.712
ENSG00000272432.1	2.17	1.533	1.49	1.312	0.655	2.103	1.413	2.559	1.088	1.769	2.18	3.121	1.953	0.818	1.104	1.069	2.628	-0.097
ENSG00000261349.1	NA	NA	2.306	3.654	3.319	2.82	3.63	3.809	2.867	2.626	2.674	2.434	1.84	2.985	2.861	2.651	NA	3.982
ENSG00000187010.19	NA	NA	1.873	2.636	2.149	1.716	2.79	2.08	1.499	1.533	1.793	1.942	1.892	1.534	1.193	1.056	NA	1.271
ENSG00000224183.1	-0.985	-0.774	1.727	2.59	2.255	2.648	2.276	1.797	1.91	2.977	2.484	1.048	2.29	1.64	-0.203	1.307	-0.527	2.239
ENSG00000259984.1	3.603	3.198	3.843	4.355	4.149	4.182	4.3	4.546	3.255	4.17	4.411	3.2	3.891	4.067	4.031	4.087	4.708	3.936
ENSG00000183726.10	6.58	6.517	6.232	6.75	7.023	6.82	6.087	6.8	6.964	6.811	7.187	6.728	7.434	6.965	7.063	6.834	5.514	7.066
ENSG00000188672.18	1.101	1.708	2.59	0.842	0.623	0.955	1.751	0.734	2.525	0.814	0.562	1.64	2.534	-0.745	1.094	0.796	-0.367	1.51
ENSG00000238084.4	1.021	1.554	0.926	1.818	2.55	1.276	0.697	2.455	0.693	2.304	0.616	1.376	1.296	1.424	1.61	1.313	2.649	0.924
ENSG00000204178.9	5.825	5.708	6.444	5.909	6.654	5.864	5.797	5.76	6.337	5.888	6.615	5.926	6.748	5.904	5.558	5.793	4.827	6.794
ENSG00000157978.11	5.704	5.451	5.75	5.365	6.21	5.712	5.489	5.79	5.655	5.409	6.023	5.433	6.335	5.319	5.591	5.901	5.063	6.027
ENSG00000225643.1	2.328	1.539	2.718	1.318	2.076	2.398	2.267	1.788	2.094	1.553	2.186	1.361	2.66	0.409	0.788	2.883	1.464	0.494
ENSG00000117643.14	4.086	3.619	3.972	4.493	4.081	4.577	4.181	4.099	4.362	4.771	4.274	4.598	4.61	4.714	5.075	4.609	4.638	3.825
ENSG00000233478.1	1.051	1.014	1.352	0.115	0.96	0.823	2.064	0.362	0.978	-0.651	0.134	1.084	1.4	1.264	1.285	-0.391	2.509	0.29
ENSG00000162430.16	7.332	6.576	6.662	6.747	7.14	7.04	5.745	7.006	6.984	6.767	7.218	6.794	6.946	6.765	7.12	7.028	6.29	6.965
ENSG00000255054.3	NA	NA	NA	NA	NA	NA	NA	NA	NA	NA	NA	NA	NA	NA	NA	NA	NA	NA
ENSG00000228172.5	1.381	0.008	2.161	1.271	0.866	1.051	0.373	1.697	1.649	0.684	0.806	1.315	1.82	1.199	1.614	1.791	0.633	0.962
ENSG00000117640.17	4.539	3.889	4.808	4.236	3.918	4.631	4.012	4.961	5.08	4.45	4.564	4.537	5.03	4.442	4.527	4.68	3.91	4.57
ENSG00000272478.1	NA	NA	NA	NA	NA	NA	NA	NA	NA	NA	NA	NA	NA	NA	NA	NA	NA	NA
ENSG00000127423.10	3.361	3.309	3.148	1.585	2.282	1.665	1.535	2.055	3.504	2.431	2.055	1.675	2.342	3.561	4.025	3.485	-0.268	2.699
ENSG00000236528.1	-0.807	NA	0.097	NA	-0.738	NA	NA	-1.833	-0.135	-1.846	-0.798	-0.775	-1.855	0.01	-0.026	-2.323	-0.349	0.417
ENSG00000182749.5	3.628	4.586	3.784	4.236	3.627	4.639	2.97	4.462	5.619	4.918	3.791	4.549	4.373	3.892	4.862	4.312	3.015	2.597
ENSG00000207302.1	2.141	NA	2.046	NA	NA	NA	NA	1.115	NA	NA	NA	NA	1.094	NA	0.922	NA	NA	NA
ENSG00000117632.22	6.982	7.081	6.905	6.495	6.924	5.911	5.877	5.804	6.94	6.762	6.702	6.432	5.501	6.972	7.439	7.019	5.879	6.866
ENSG00000229786.1	0.951	NA	0.855	NA	0.02	NA	NA	NA	NA	-0.088	0.96	0.983	1.488	-0.232	1.317	1.435	NA	NA
ENSG00000223624.1	NA	NA	0.698	NA	2.862	0.725	0.884	NA	NA	NA	NA	1.826	NA	1.61	0.574	2.277	NA	NA
ENSG00000283938.1	NA	NA	NA	NA	NA	NA	NA	NA	NA	NA	NA	NA	NA	NA	NA	NA	NA	NA
ENSG00000158006.13	5.032	4.407	5.195	5.391	4.976	5.28	4.318	5.061	5.418	4.639	4.935	4.777	5.444	4.737	4.639	4.883	4.286	5.16
ENSG00000207237.1	1.222	NA	3.126	1.211	1.291	NA	1.313	NA	1.309	NA	NA	2.254	1.175	2.039	1.003	0.706	1.68	1.124
ENSG00000252190.1	NA	NA	NA	NA	NA	NA	NA	NA	NA	NA	NA	NA	NA	NA	NA	NA	NA	NA
ENSG00000252691.1	NA	NA	NA	NA	NA	NA	NA	NA	NA	NA	NA	2.563	NA	NA	NA	1.014	NA	NA
ENSG00000158008.9	2.566	0.806	3.248	0.847	-1.172	2.527	-0.15	1.948	1.992	2.42	2.59	2.341	0.296	2.813	3.116	2.424	0.316	1.438
ENSG00000158014.14	-0.428	3.641	-1.524	NA	-1.681	2.69	-3.659	2.374	0.659	2.233	-2.156	0.604	-2.212	0.389	3.076	2.288	-2.292	0.4
ENSG00000284309.1	NA	1.425	NA	NA	NA	-1.023	NA	NA	NA	-1.995	NA	NA	-2.003	NA	0.411	-0.472	-1.498	NA
ENSG00000158022.6	-1.282	-2.656	-1.963	0.707	0.202	0.766	-2.776	0.107	0.027	0.679	0.312	-1.835	NA	-2.05	0.721	0.424	NA	0.035
ENSG00000175087.9	5.618	4.442	5.413	4.979	4.908	4.429	4.346	5.058	5.673	5.23	4.934	4.948	5.544	5.097	5.24	5.024	3.363	5.894
ENSG00000197245.5	2.324	3.473	2.632	2.84	2.369	3.905	2.024	2.97	0.529	3.075	3.051	1.832	1.524	1.166	2.004	2.433	2.782	0.803
ENSG00000282872.1	-1.65	NA	NA	NA	NA	NA	NA	NA	NA	NA	NA	-1.617	NA	NA	-1.868	NA	NA	NA
ENSG00000236782.6	-0.013	-0.801	0.115	0.392	-1.528	0.335	-0.506	0.377	-0.188	0.534	0.412	0.243	-0.323	0.22	-0.494	0.887	-1.139	0.627
ENSG00000142684.8	4.168	4.453	3.369	4.833	4.709	4.126	2.514	3.894	4.689	3.94	4.152	3.226	4.265	4.24	4.526	4.029	3.253	4.838
ENSG00000142675.17	5.547	4.671	5.324	5.604	5.253	5.274	5.326	5.584	5.534	4.541	5.303	4.83	5.632	5.055	5.418	5.089	4.823	5.285
ENSG00000188782.8	-2.979	NA	-1.074	-2.989	-1.909	NA	-1.303	-0.683	-2.891	NA	-2.969	NA	-1.441	-1.161	-3.197	-1.495	-2.521	-2.076
ENSG00000236155.6	NA	0.149	-0.042	-3.658	-1.993	NA	-1.556	-1.351	-1.56	-2.101	-2.053	-1.614	NA	-2.245	-1.544	-0.356	NA	-3.745
ENSG00000278572.1	NA	NA	-0.985	NA	NA	NA	NA	NA	NA	NA	NA	NA	NA	NA	-2.109	NA	NA	NA
ENSG00000130695.14	5.245	4.666	4.855	4.383	4.836	4.828	4.187	4.875	5.515	4.581	4.257	4.306	4.966	5.442	5.812	4.927	4.453	4.933
ENSG00000270733.1	2.76	2.234	1.928	1.013	1.508	-0.629	1.851	1.997	2.696	1.722	0.448	1.793	1.391	2.426	2.39	1.922	2.218	0.341
ENSG00000142669.14	6.212	6.086	6.384	5.929	6.344	6.113	5.586	5.852	6.736	5.901	5.762	5.488	5.262	6.163	5.574	5.806	6.326	5.518
ENSG00000158062.20	5.398	3.992	5.528	5.277	4.572	5.438	4.421	5.679	5.087	4.746	5.356	4.734	5.971	5.97	5.521	4.769	5.69	5.926
ENSG00000169442.8	5.833	6.689	4.863	5.289	7.266	6.194	5.898	5.712	4.461	6.707	5.083	4.991	5.912	5.542	5.942	6.513	6.033	5.329
ENSG00000176092.15	1.396	2.638	-0.087	2.69	1.527	1.969	1.154	1.79	2.15	1.761	0.317	2.041	0.39	0.826	1.338	2.826	0.467	3.694
ENSG00000225854.2	NA	-0.301	NA	0.477	0.557	-0.58	0.579	1.462	NA	1.034	NA	-0.48	NA	0.89	1.269	0.556	NA	2.197
ENSG00000176083.17	0.765	3.85	1.477	2.076	4.796	2.867	1.915	3.324	2.074	1.389	2.89	1.213	2.94	1.085	-1.454	2.09	1.96	1.606
ENSG00000131914.10	-2.462	-2.835	-2.142	-4.057	-1.655	3.417	NA	0.32	-2.374	2.307	-4.037	-0.313	-2.094	-4.229	-3.265	1.864	-2.588	5.692
ENSG00000117682.16	5.517	5.109	5.402	5.55	5.453	5.884	5.171	5.645	5.807	5.597	5.378	5.585	5.787	5.361	5.36	5.597	4.687	5.461
ENSG00000223583.1	3.029	2.877	2.764	3.372	2.736	2.961	2.857	2.533	3.116	2.627	3.392	2.979	3.204	2.764	3.685	2.043	2.639	3.153
ENSG00000225891.1	4.367	3.841	4.102	4.565	4.404	3.977	3.774	4.171	4.007	3.537	4.242	4.552	4.686	4.184	4.411	3.568	4.581	3.865
ENSG00000198830.10	8.756	8.626	8.49	8.492	9.27	8.247	8.057	8.448	9.039	8.582	8.849	8.337	8.963	8.848	8.867	8.816	7.858	9.177
ENSG00000224129.1	-0.887	-1.676	NA	-1.897	-1.817	NA	NA	NA	NA	NA	NA	NA	-1.934	NA	NA	NA	NA	NA
ENSG00000117676.13	5.877	5.237	5.879	6.069	5.828	6.25	5.629	5.729	5.259	5.963	5.819	5.521	5.882	5.843	5.45	5.841	5.427	6.29
ENSG00000238705.1	NA	NA	2.126	NA	2.291	2.154	NA	NA	2.309	NA	2.231	NA	2.175	2.039	2.003	1.706	NA	NA
ENSG00000243905.3	NA	NA	NA	NA	NA	NA	NA	NA	NA	NA	NA	NA	NA	NA	NA	NA	0.132	NA
ENSG00000252802.1	NA	NA	NA	NA	NA	NA	NA	NA	NA	NA	NA	NA	NA	NA	NA	NA	NA	NA
ENSG00000252429.2	NA	NA	NA	NA	NA	NA	NA	NA	NA	NA	NA	NA	NA	NA	NA	NA	NA	NA
ENSG00000229247.2	NA	NA	NA	NA	NA	NA	NA	NA	NA	NA	NA	NA	NA	NA	NA	NA	NA	NA
ENSG00000238316.1	NA	NA	NA	NA	NA	NA	1.313	NA	NA	NA	NA	NA	NA	NA	NA	0.706	NA	NA
ENSG00000235069.2	NA	NA	NA	NA	NA	NA	NA	NA	NA	NA	NA	NA	NA	NA	NA	NA	NA	NA
ENSG00000260063.1	1.416	0.167	-0.332	1.033	0.611	0.796	-0.145	1.738	1.436	0.088	0.773	2.034	1.767	1.297	2.382	1.195	-0.264	0.666
ENSG00000117713.19	7.09	6.515	6.64	6.683	6.673	6.577	5.807	6.861	7.048	6.461	6.969	6.841	6.886	6.607	6.968	6.766	6.075	6.679
ENSG00000060642.10	4.238	3.98	4.409	4.754	4.139	4.844	3.662	5.259	4.878	4.356	4.683	4.762	5.441	5.052	4.964	4.616	3.69	5.108
ENSG00000241188.3	-0.263	NA	-0.358	1.312	0.807	-0.33	NA	0.711	-0.175	NA	-0.253	1.355	2.275	0.555	1.104	1.221	NA	1.225
ENSG00000204160.11	4.93	4.788	4.422	4.674	4.856	4.987	3.968	4.724	4.782	5.08	4.563	4.791	4.693	5.26	4.894	4.92	4.286	4.676
ENSG00000175793.11	6.527	6.255	6.379	6.63	6.788	6.541	4.951	6.363	6.005	6.95	6.057	6.225	5.901	6.479	6.78	7.139	2.714	5.486
ENSG00000226698.1	NA	NA	NA	NA	NA	NA	NA	NA	NA	NA	NA	NA	NA	NA	NA	NA	NA	NA
ENSG00000142751.14	4.57	4.111	4.882	4.473	4.366	4.78	4.318	4.819	5.318	4.465	4.679	4.597	4.732	4.596	4.48	4.729	3.86	4.75
ENSG00000198746.12	4.795	3.952	4.032	4.742	4.234	4.763	3.676	4.696	4.9	4.677	4.594	4.736	4.851	4.688	4.68	4.32	4.015	4.112
ENSG00000090273.13	6.185	5.878	6.34	6.32	6.302	6.396	5.287	6.025	6.628	5.681	6.332	6.087	6.188	6.486	6.143	6.147	5.181	6.357
ENSG00000131910.4	NA	NA	-1.348	NA	NA	0.265	NA	-1.279	-1.166	-2.291	NA	-1.22	-0.3	-0.85	-1.471	-1.769	-1.795	-1.35
ENSG00000175707.8	5.395	5.126	5.252	5.347	5.338	5.216	4.159	5.502	6.096	4.741	5.042	4.915	5.3	4.97	5.262	5.066	4.172	5.325
ENSG00000172746.6	1.287	1.176	1.87	0.955	0.62	1.898	1.056	0.939	0.052	-0.074	0.559	1.32	1.503	0.782	1.554	0.034	1.745	NA
ENSG00000224064.1	1.289	0.5	2.516	1.279	-0.641	1.222	1.965	2.263	1.376	0.25	-0.702	2.781	2.242	0.107	1.878	1.095	1.332	0.191
ENSG00000225294.1	0.128	0.339	1.032	1.117	-0.803	1.06	1.541	0.687	0.8	-0.911	0.722	1.161	2.081	-0.055	NA	-1.388	NA	0.03
ENSG00000253368.3	4.196	3.885	5.125	3.931	2.266	4.634	2.693	4.729	4.369	4.606	3.581	4.612	2.798	2.328	3.723	4.063	2.03	1.211
ENSG00000158246.7	5.907	5.281	5.321	4.992	1.426	7.06	0.974	5.806	3.95	5.729	4.344	6.153	5.071	4.623	4.16	5.088	4.113	4.39
ENSG00000090020.10	6.145	5.694	5.101	5.172	5.782	6.069	4.962	6.889	6.709	6.231	5.772	6.232	5.977	5.898	6.196	5.876	5.202	5.596
ENSG00000229985.2	NA	NA	NA	NA	NA	NA	NA	NA	NA	NA	NA	NA	NA	NA	NA	NA	NA	NA
ENSG00000214973.3	NA	1.619	-1.495	NA	0.255	NA	NA	-0.426	1.009	0.562	NA	NA	-1.447	-1.582	-0.618	NA	NA	-0.497
ENSG00000225159.1	1.162	0.958	0.652	0.737	1.402	-0.32	-0.162	1.596	0.571	0.124	-0.243	NA	0.7	0.302	0.266	0.454	0.62	-0.35
ENSG00000225990.2	NA	NA	NA	NA	NA	NA	NA	NA	0.228	NA	NA	NA	NA	NA	NA	NA	NA	NA
ENSG00000224311.1	NA	NA	-0.739	NA	NA	NA	NA	NA	NA	NA	NA	NA	NA	-0.826	NA	NA	NA	NA
ENSG00000142784.15	6.113	6.138	6.303	6.105	5.923	6.394	5.141	6.752	6.221	6.18	6.455	6.673	6.34	5.725	5.787	6.299	5.638	5.951
ENSG00000252098.1	2.807	3.018	1.126	3.533	2.291	1.154	3.313	2.781	1.309	3.183	3.553	2.839	3.982	2.039	3.325	1.706	1.68	NA
ENSG00000243659.1	2.368	2.316	2.495	2.58	1.437	1.715	0.874	2.757	0.87	2.551	2.962	2.137	2.057	2.407	1.564	2.437	2.563	1.685
ENSG00000186501.14	5.443	5.432	5.375	5.754	5.669	6.008	4.64	6.02	5.898	5.516	5.799	5.546	6.169	6.099	5.807	5.91	5.247	5.594
ENSG00000206888.1	2.766	1.392	3.085	3.17	2.835	2.698	2.857	2.74	3.59	1.142	2.775	3.535	3.455	2.583	2.547	2.25	2.639	2.668
ENSG00000241547.1	2.637	2.722	3.126	2.363	2.929	3.232	2.95	3.274	3.387	1.598	2.231	2.892	3.175	2.57	1.833	2.858	3.597	2.124
ENSG00000142765.17	6.263	5.617	5.766	5.989	6.286	6.265	5.932	6.285	6.611	6.191	5.933	5.656	6.55	6.52	5.71	7.085	5.304	6.188
ENSG00000142733.14	5.834	4.08	4.424	5.866	5.111	5.959	4.243	5.183	5.773	5.422	5.172	6.012	4.889	5.562	4.554	5.704	5.227	5.504
ENSG00000142748.12	2.373	1.295	1.818	1.073	1.89	1.431	2.092	1.975	1.908	1.575	1.093	1.531	2.037	0.538	-0.305	1.857	2.279	2.275
ENSG00000174950.10	-0.076	1.01	1.566	1.914	-0.006	2.698	-0.985	2.267	1.95	1.3	1.049	0.694	-0.386	1.8	1.442	0.63	0.797	0.826
ENSG00000231207.1	NA	NA	NA	NA	NA	NA	NA	NA	NA	NA	NA	NA	NA	NA	NA	NA	NA	NA
ENSG00000181773.6	0.335	0.546	0.102	-1.55	-0.733	0.13	-1.448	-2.15	0.663	0.007	0.055	0.078	-0.586	1.153	0.657	0.608	0.141	-1.637
ENSG00000158195.10	7.386	6.71	7.399	7.481	7.432	7.44	6.127	7.6	6.926	7.36	7.538	7.732	6.921	6.793	6.983	7.545	6.742	6.724
ENSG00000241169.1	4.503	3.299	3.255	4.124	3.643	3.02	3.664	2.614	2.727	2.601	3.945	3.737	3.381	2.699	2.547	3.124	4.031	2.083
ENSG00000237429.1	1.777	-0.011	2.49	2.767	2.432	2.295	2.191	2.074	-0.135	2.061	1.372	1.395	3.431	1.18	2.559	2.431	0.236	2.265
ENSG00000126705.14	5.103	5.085	5.437	5.98	5.318	5.941	5.255	5.888	4.855	5.836	5.566	5.913	5.157	5.09	5.702	5.766	4.61	4.774
ENSG00000000938.12	4.544	3.755	2.336	2.563	3.789	4.31	3.318	3.113	2.824	4.939	3.108	2.901	3.477	4.122	3.265	3.9	4.05	3.054
ENSG00000235912.1	1.337	NA	NA	NA	0.407	NA	0.428	1.311	0.424	0.298	1.346	NA	NA	1.74	1.119	NA	0.795	NA
ENSG00000233975.1	-0.863	-0.651	0.042	0.127	NA	0.07	NA	-0.888	0.81	1.099	0.147	NA	0.675	1.277	NA	NA	-0.404	1.362
ENSG00000126709.14	7.611	10.288	8.159	7.477	9.037	9.101	8.547	8.277	10.437	9.926	9.108	7.739	11.042	10.805	7.8	8.881	7.615	10.549
ENSG00000225886.3	0.988	4.154	1.701	0.978	2.865	2.091	2.78	2.422	4.535	3.65	2.583	1.829	6.526	5.391	-0.23	2.642	2.031	4.563
ENSG00000206767.1	NA	NA	NA	NA	NA	NA	NA	NA	NA	NA	NA	NA	NA	NA	NA	NA	NA	NA
ENSG00000226662.2	NA	NA	NA	NA	NA	NA	NA	NA	NA	NA	NA	NA	NA	NA	NA	NA	NA	NA
ENSG00000207095.1	NA	NA	NA	1.197	NA	NA	NA	NA	NA	NA	NA	NA	NA	NA	NA	NA	NA	NA
ENSG00000009780.15	4.679	4.128	4.067	4.431	4.322	4.237	3.749	4.36	4.127	4.597	4.346	4.5	4.276	4.408	4.127	4.662	3.2	4.585
ENSG00000231344.1	2.06	0.686	1.702	0.465	0.545	2.215	-0.434	0.449	0.562	1.021	1.806	1.093	1.428	0.877	0.257	-1.041	1.933	2.185
ENSG00000230833.1	-1.479	1.54	1.233	1.97	0.591	-0.546	-0.388	0.817	0.609	-0.517	1.531	2.139	1.934	-0.076	-0.112	0.005	0.564	-0.576
ENSG00000117758.13	6.233	5.883	6.079	6.477	6.111	6.121	5.625	6.122	6.526	6.375	6.356	6.328	6.352	6.261	5.972	6.341	5.026	6.265
ENSG00000269971.1	3.984	3.417	3.303	3.558	3.276	3.501	3.297	2.695	2.486	3.819	3.408	3.753	3.351	4.216	2.765	2.468	4.316	3.623
ENSG00000270031.1	1.756	0.645	1.339	2.424	1.089	1.689	1.525	1.409	1.843	1.718	2.029	1.789	1.387	2.711	2.538	0.918	-0.108	1.922
ENSG00000223062.1	NA	NA	NA	NA	1.264	1.127	NA	NA	NA	NA	1.204	NA	NA	2.012	NA	NA	NA	NA
ENSG00000117751.17	5.927	5.594	5.551	5.869	5.634	5.773	5.028	5.98	5.897	5.912	5.89	5.608	5.8	5.91	5.867	5.914	4.765	6.145
ENSG00000252947.1	3.354	2.758	3.037	2.122	2.617	2.48	2.638	1.521	3.634	2.83	3.141	3.165	3.5	4.534	3.788	3.031	3.327	4.034
ENSG00000130775.15	4.949	5.202	4.85	4.151	4.884	5.84	5.412	4.107	4.773	6.243	5.012	4.526	4.707	5.158	4.477	5.658	4.905	4.446
ENSG00000117748.9	6.014	5.961	5.592	6.132	6.219	5.922	4.929	6.062	6.083	5.826	5.804	5.808	6.053	5.925	6.232	6.113	4.844	6.378
ENSG00000130768.14	3.94	3.339	3.403	4.501	4.758	3.585	1.183	4.351	3.788	3.053	4.58	2.229	4.524	3.997	3.279	3.663	4.022	4.211
ENSG00000227050.1	0.568	1.516	1.209	0.557	1.374	0.5	NA	-0.043	NA	0.529	1.314	0.015	1.743	-0.2	NA	0.052	1.441	0.47
ENSG00000158156.7	4.528	3.368	4.415	3.483	3.928	4.09	2.596	4.283	3.723	4.013	3.85	4.175	4.235	3.631	3.519	3.677	3.494	4.355
ENSG00000158161.15	5.551	4.641	5.343	5.08	4.79	5.391	4.297	5.229	4.965	5.089	5.447	5.568	5.522	5.01	5.888	4.9	4.393	5.278
ENSG00000238231.2	3.49	2.199	3.214	3.093	2.057	3.423	2.494	2.547	1.812	1.364	3.112	2.895	3.262	2.679	2.354	2.056	2.668	3.112
ENSG00000240750.3	3.167	-0.081	3.198	2.282	3.099	2.81	2.384	2.267	2.795	1.669	3.624	3.911	4.12	2.695	2.811	2.777	2.751	3.311
ENSG00000228589.3	6.739	6.75	6.334	6.968	7.173	6.882	6.337	7.1	8.591	7.373	6.372	6.82	7.441	6.832	6.32	7.165	5.461	7.154
ENSG00000228943.1	0.046	NA	NA	NA	NA	-0.022	0.137	NA	NA	NA	1.055	NA	-0.001	1.448	NA	NA	NA	NA
ENSG00000214812.3	-1.199	NA	-0.295	-1.21	-0.13	0.733	0.477	NA	-1.112	NA	-1.19	-1.167	-0.246	-0.382	-0.418	0.285	NA	-1.297
ENSG00000253005.1	NA	NA	NA	NA	NA	NA	NA	NA	NA	NA	1.217	NA	NA	NA	NA	0.692	NA	NA
ENSG00000169403.11	3.699	4.595	3.771	3.453	4.35	5.329	4.855	3.56	3.648	5.054	4.567	4.799	4.241	3.797	4.144	4.512	3.623	4.144
ENSG00000126698.10	6.706	6.403	6.199	7.006	6.675	6.702	5.49	6.934	6.776	6.928	6.985	6.644	6.977	6.427	7.022	6.871	5.258	6.894
ENSG00000130770.17	5.654	5.014	5.813	5.264	5.562	5.17	5.013	5.555	6.673	5.081	5.698	5.121	6.086	5.79	5.895	5.446	4.283	6.158
ENSG00000270605.1	3.626	1.208	2.901	3.687	4.542	2.421	2.76	3.878	4.631	1.417	4.907	2.351	4.159	2.745	2.8	3.222	1.542	4.613
ENSG00000271398.1	-0.809	NA	NA	NA	0.26	0.708	-0.718	0.165	-0.722	NA	0.785	0.224	-0.856	-0.992	-0.028	0.26	-0.351	0.678
ENSG00000130766.4	4.569	4.755	3.874	4.493	4.613	5.398	3.517	5.056	5.676	4.792	5.302	5.218	4.751	5.297	4.267	5.081	3.948	5.3
ENSG00000130772.13	5.154	4.359	5.349	5.185	5.118	5.123	4.239	5.149	5.112	4.798	4.98	5.075	5.245	5.283	5.049	4.932	4.155	5.274
ENSG00000204138.12	5.764	5.108	5.158	5.439	5.095	5.177	4.77	5.36	5.462	5.129	5.393	5.479	5.445	5.067	5.277	5.513	4.299	5.354
ENSG00000206779.1	4.723	2.475	4.339	4.713	3.918	3.518	4.355	3.238	4.351	2.225	4.974	5.104	4.917	3.666	3.367	3.333	4.307	4.166
ENSG00000229820.2	2.76	2.511	2.375	3.097	2.177	2.04	2.199	2.274	3.387	2.583	3.479	2.918	2.712	0.118	2.889	2.106	-0.242	2.202
ENSG00000221216.1	3.612	3.238	2.517	3.017	4.097	2.545	3.44	3.002	3.437	1.989	2.037	3.867	0.98	0.845	3.131	1.511	3.07	1.93
ENSG00000180198.15	5.978	5.781	5.565	5.929	5.644	5.747	4.05	5.43	6.543	5.717	5.365	5.76	5.536	5.573	5.746	6.476	4.525	5.891
ENSG00000242125.3	6.129	5.369	6.043	5.911	5.499	4.177	4.954	5.324	6.304	4.507	4.926	5.523	5.617	5.387	5.571	5.46	5.213	5.335
ENSG00000274266.1	8.39	8.817	8.592	8.701	8.283	7.378	7.956	8.086	8.193	7.606	8.322	8.516	7.976	7.646	8.572	7.812	8.256	8.782
ENSG00000200087.1	8.272	8.532	8.421	8.217	7.762	7.54	7.999	8.218	8.776	7.75	8	8.391	8.603	8.16	8.293	8.037	8.868	8.611
ENSG00000231468.2	2.474	2.579	2.82	2.979	2.322	1.922	1.566	1.963	2.924	0.213	1.846	2.607	2.62	2.391	2.034	2.473	0.71	1.739
ENSG00000279443.1	2.731	1.109	1.557	2.017	1.215	0.152	-2.011	1.042	-0.43	0.318	-0.286	2.685	1.099	1.3	2.264	2.905	-0.322	0.259
ENSG00000180098.9	5.109	4.669	5.053	4.833	4.702	5.14	4.058	4.978	4.688	4.845	4.703	4.877	4.762	5.221	4.821	5.182	4.567	4.838
ENSG00000197989.13	5.596	4.561	5.075	4.659	4.141	5.091	4.866	4.855	5.197	5.058	3.846	4.295	4.622	5.444	5.022	5.339	4.938	4.968
ENSG00000221539.1	5.713	3.509	5.077	4.024	3.782	3.23	3.389	4.272	4.385	3.674	3.722	5.067	4.473	4.852	4.664	5.104	4.171	3.615
ENSG00000278274.1	6.655	5.359	6.09	5.697	4.969	6.118	5.383	5.828	5.894	5.99	4.716	5.518	5.66	6.499	6.141	6.191	5.265	5.609
ENSG00000273544.1	5.126	3.896	5.104	5.115	3.532	5.132	5.291	4.552	4.772	4.746	4.472	4.232	4.29	5.155	4.907	5.117	4.143	4.48
ENSG00000280498.1	NA	NA	NA	NA	NA	NA	NA	NA	NA	NA	NA	NA	NA	NA	NA	NA	NA	NA
ENSG00000274582.1	NA	NA	NA	NA	NA	NA	NA	NA	NA	NA	NA	NA	NA	NA	NA	NA	NA	NA
ENSG00000120656.11	5.292	4.656	4.882	5.355	5.435	5.262	3.846	5.132	5.512	5.183	5.089	4.78	5.648	4.827	5.67	5.383	3.977	5.797
ENSG00000188060.7	4.373	3.422	3.063	3.842	3.038	3.646	3.418	2.6	3.906	4.687	3.413	4.109	2.63	3.206	3.623	3.737	2.949	3.043
ENSG00000229388.1	0.796	-0.215	0.215	1.785	1.058	0.728	0.08	1.87	2.398	0.95	0.805	0.606	1.111	0.976	1.47	0.932	0.031	1.35
ENSG00000270103.3	NA	NA	NA	NA	NA	NA	NA	NA	NA	NA	NA	NA	NA	NA	NA	NA	NA	NA
ENSG00000274978.1	0.856	NA	1.761	1.846	0.926	1.789	NA	2.415	0.943	NA	NA	0.889	1.809	2.673	2.223	NA	2.314	2.758
ENSG00000162419.12	4.255	3.508	3.778	4.38	4.063	3.853	2.753	4.132	4.66	3.797	4.118	4.25	3.884	3.672	4.151	3.97	3.049	3.837
ENSG00000252777.1	1.9	NA	0.805	0.889	1.969	1.832	NA	0.874	NA	1.861	1.909	2.518	2.853	0.717	0.681	1.384	2.358	1.802
ENSG00000198492.15	7.189	6.629	6.896	7.129	6.994	6.831	6.138	6.885	7.217	6.859	7.026	6.902	6.974	6.781	6.996	6.988	5.952	7.213
ENSG00000116329.10	2.419	2.513	4.669	-4.278	-1.876	0.393	-4.177	0.133	-2.181	3.425	-1.451	2.149	-3.315	-0.592	2.427	3.269	-1.225	-0.044
ENSG00000233427.1	0.161	-1.95	1.743	NA	-2.092	-2.229	NA	NA	NA	-2.2	-2.152	-0.544	0.113	NA	-1.38	-0.092	NA	NA
ENSG00000199756.1	NA	NA	2.046	NA	NA	NA	NA	NA	NA	NA	NA	1.174	NA	NA	0.922	NA	NA	NA
ENSG00000159023.20	5.453	5.043	5.144	4.215	5.14	4.604	4.302	5.077	4.526	5.113	5.369	4.827	5.408	4.817	4.967	4.985	3.851	4.735
ENSG00000225616.2	1.551	1.348	1.041	NA	1.206	1.484	1.643	0.526	NA	-0.487	NA	-0.416	1.504	-0.631	NA	0.035	1.01	NA
ENSG00000206704.1	NA	1.475	2.169	NA	NA	1.196	2.355	NA	NA	NA	NA	NA	2.217	NA	2.045	0.748	1.722	NA
ENSG00000277958.1	1.368	1.579	1.272	1.357	2.174	1.3	1.459	0.757	2.192	0.744	1.792	2.4	-0.265	-0.4	1.149	1.267	NA	1.27
ENSG00000253304.1	2.622	2.089	4.871	3.654	2.052	3.932	1.107	3.461	3.385	4.259	4.962	4.097	4.96	2.328	4.113	3.492	1.872	1.851
ENSG00000225750.1	-0.202	0.009	2.025	1.373	1.868	1.316	1.474	2.094	0.885	-0.241	2.807	3.531	1.336	2.423	NA	0.867	NA	-0.3
ENSG00000116350.16	6.655	6.2	6.294	6.386	6.267	6.539	5.882	6.483	6.548	6.221	6.717	6.171	6.535	6.344	6.659	6.428	5.543	6.336
ENSG00000277916.1	5.981	5.317	6.233	5.97	5.591	5.739	5.742	5.922	6.281	4.57	6.145	6.139	6.175	5.798	5.39	6.135	6.439	5.553
ENSG00000116353.15	4.879	4.978	4.318	5.372	4.288	5.2	4.056	4.625	4.811	5.236	4.738	4.902	5.163	4.814	5.15	5.091	4.495	5.25
ENSG00000237934.1	2.667	3.219	3.124	3.393	2.637	2.78	2.31	2.734	2.754	3.528	1.939	3.04	2.62	2.278	3.126	2.244	3.677	2.662
ENSG00000060656.19	5.712	4.396	6.603	5.658	4.275	6.433	4.694	4.245	5.596	5.395	4.911	4.842	3.987	5.821	6.304	5.667	4.519	5.99
ENSG00000230523.1	-0.825	NA	1.218	-1.572	-3.077	-3.214	-0.734	-2.172	-2.059	-3.185	-0.552	-1.114	NA	-0.329	-0.558	-1.078	-0.689	-0.922
ENSG00000225011.4	-0.525	NA	NA	NA	-0.455	NA	NA	NA	NA	NA	-0.516	NA	NA	NA	NA	NA	NA	NA
ENSG00000228176.1	NA	NA	-1.133	-1.048	NA	NA	NA	NA	NA	NA	NA	-1.005	NA	NA	NA	NA	NA	NA
ENSG00000284676.1	NA	NA	NA	NA	NA	NA	NA	NA	NA	NA	NA	NA	NA	-3.192	NA	-1.94	NA	NA
ENSG00000270927.1	NA	NA	NA	NA	NA	NA	NA	NA	NA	NA	NA	NA	NA	NA	NA	NA	NA	NA
ENSG00000233399.2	-0.062	0.149	-1.157	-1.657	-2.577	-0.714	0.029	-1.673	1.347	-1.101	-2.637	-0.292	NA	-0.507	3.903	-0.578	NA	-1.744
ENSG00000233372.1	NA	NA	NA	-0.194	NA	NA	NA	NA	NA	NA	NA	0.434	NA	NA	NA	NA	0.274	NA
ENSG00000231251.1	NA	NA	NA	NA	NA	NA	NA	NA	NA	NA	1.392	NA	1.336	NA	NA	NA	NA	NA
ENSG00000236335.1	NA	NA	-1.159	NA	-0.994	-1.131	-0.973	NA	NA	NA	NA	NA	NA	NA	0.718	NA	NA	NA
ENSG00000231949.1	NA	NA	-1.083	NA	NA	NA	NA	NA	NA	-1.026	NA	NA	-0.035	-1.17	-1.206	NA	NA	NA
ENSG00000162510.5	-0.982	-1.449	-0.907	-1.992	-2.327	-1.049	-1.083	-1.008	-1.087	-1.435	-2.387	-1.364	-0.707	-1.357	-1.393	-1.498	-1.202	-2.079
ENSG00000186056.9	2.232	1.324	2.078	1.295	1.183	1.531	1.775	1.543	2.3	1.303	1.485	1.476	2.203	2.176	2.087	2.209	1.901	2.226
ENSG00000162511.7	8.265	8.561	7.644	7.529	8.246	8.458	8.09	7.089	8.438	8.81	8.31	8.015	8.145	8.781	7.381	7.853	7.284	8.599
ENSG00000264773.1	3.655	4.188	1.56	1.645	4.047	1.588	4.554	2.63	2.743	4.202	3.665	1.688	3.193	4.28	1.437	3.724	3.698	1.558
ENSG00000229607.1	0.128	NA	NA	-0.883	1.519	NA	0.219	NA	NA	1.089	0.137	NA	NA	-1.055	NA	NA	1.171	0.615
ENSG00000223382.4	0.633	NA	-2.27	0.622	0.895	-2.242	-0.083	-0.2	-0.087	-0.213	0.157	-0.557	NA	0.813	0.192	0.479	0.283	1.815
ENSG00000222784.1	-0.248	-0.037	NA	NA	NA	NA	NA	NA	NA	NA	NA	NA	NA	NA	NA	NA	NA	NA
ENSG00000235143.1	-2.849	NA	-1.944	NA	-2.779	NA	NA	NA	NA	NA	NA	NA	NA	NA	NA	NA	NA	NA
ENSG00000162512.15	6.737	6.285	6.632	6.298	6.413	6.426	6.013	6.294	5.981	6.987	5.862	6.838	5.431	5.941	5.336	6.604	5.646	6.351
ENSG00000266210.2	NA	NA	NA	NA	NA	NA	NA	NA	NA	NA	NA	NA	NA	NA	NA	NA	NA	NA
ENSG00000134644.15	6.923	6.754	6.433	7.084	6.831	7.058	6.212	7.054	7.154	7.17	7.221	7.118	6.93	6.819	7.137	6.979	6.247	7.096
ENSG00000237329.2	3.329	4.005	2.841	4.013	3.813	3.261	3.349	3.37	4.068	2.898	3.646	4.179	4.413	3.509	3.04	3.064	3.979	3.646
ENSG00000232768.1	4.033	3.106	4.286	4.148	4.228	3.506	3.665	2.548	3.468	2.857	3.905	4.606	4.227	3.561	4.162	3.642	2.616	3.283
ENSG00000215900.4	NA	NA	NA	NA	NA	NA	NA	NA	NA	NA	NA	NA	NA	NA	NA	NA	NA	NA
ENSG00000225142.2	NA	NA	NA	NA	NA	NA	NA	NA	NA	NA	NA	NA	NA	NA	NA	NA	NA	NA
ENSG00000084628.9	6.884	4.589	7.379	5.093	3.687	5.834	-1.325	1.916	7.677	4.654	5.121	3.345	4.216	5.875	5.8	3.568	5.554	6.507
ENSG00000060688.12	6.649	5.902	6.114	6.497	5.925	6.344	5.086	6.28	6.371	6.683	6.171	5.978	6.075	6.231	6.556	6.22	5.218	6.527
ENSG00000229447.2	4.473	2.532	3.448	3.841	2.921	3.543	3.765	2.584	4.045	3.636	3.408	3.353	3.627	3.428	4.02	3.542	1.931	3.808
ENSG00000121766.15	5.573	4.765	5.333	5.154	5.027	5.176	4.276	5.288	5.598	5.821	5.238	4.768	5.398	5.283	5.739	5.03	4.682	5.502
ENSG00000229044.1	2.844	0.355	2.049	1.941	1.536	1.662	1.557	0.703	2.231	1.69	1.961	2.877	2.097	1.769	1.511	1.628	2.409	1.631
ENSG00000121769.7	4.83	4.216	4.997	4.165	3.619	4.235	3.904	3.439	4.677	5.176	4.474	4.582	3.074	4.26	5.202	3.859	3.271	3.846
ENSG00000168528.11	7.958	6.768	7.504	7.284	7.27	7.356	6.563	7.381	7.779	7.683	7.091	7.064	7.244	6.939	6.971	7.333	6.661	6.794
ENSG00000215899.3	-2.468	NA	-2.563	-0.893	-0.076	-1.535	NA	NA	NA	NA	NA	-0.85	-0.193	NA	-2.687	-1.399	-2.01	-1.566
ENSG00000206981.1	1.181	NA	NA	NA	NA	NA	NA	NA	NA	NA	NA	NA	1.134	NA	NA	0.665	NA	NA
ENSG00000260386.6	0.043	1.517	-1.375	1.354	1.835	-3.347	-1.188	-1.305	-2.192	-1.733	NA	2.308	2.604	-0.462	0.75	2.58	2.388	-3.377
ENSG00000265961.1	NA	NA	NA	NA	NA	NA	NA	NA	NA	NA	NA	NA	2.042	NA	0.871	1.573	NA	NA
ENSG00000284543.1	-0.786	-0.072	-1.007	-0.134	0.699	-4.439	-0.958	-4.397	-1.962	-1.602	-2.777	0.185	0.974	-2.969	-0.42	1.417	0.335	-3.469
ENSG00000229167.1	0.3	-0.074	2.707	1.027	-1.215	1.233	0.391	0.689	-1.198	1.998	1.532	NA	0.668	NA	2.745	0.521	-0.827	NA
ENSG00000142910.15	5.038	5.466	6.159	5.708	5.3	6.535	4.684	6.988	3.773	7.464	6.278	5.534	4.791	3.713	7.121	6.156	5.795	3.327
ENSG00000121764.11	-0.297	0.277	0.608	-0.115	-0.713	0.998	0.446	1.393	-1.017	-0.336	1.153	0.736	0.656	0.713	1.378	0.772	-0.061	NA
ENSG00000162517.12	6.4	6.446	6.103	6.744	6.565	6.861	5.863	6.841	7.345	7.44	6.801	6.64	7.211	6.99	7.039	6.643	5.55	6.881
ENSG00000235790.7	2.18	1.284	2.135	3.22	1.442	1.828	2.633	2.047	2.215	2.089	2.137	2.359	2.37	2.048	2.961	2.104	2.152	2.133
ENSG00000264078.1	1.823	1.226	1.727	1.812	1.407	1.27	1.106	2.159	1.687	1.784	1.832	2.048	0.968	2.418	1.604	1.084	1.473	0.918
ENSG00000084636.17	6.178	5.458	5.572	7.562	5.075	6.585	5.168	6.003	6.615	7.309	6.372	7.452	5.489	5.82	6.392	6.851	6.97	6.139
ENSG00000121753.12	5.348	3.343	3.394	5.074	4.532	5.081	2.475	4.633	3.441	5.534	5.497	5.74	7.783	5.301	5.796	4.966	3.075	4.262
ENSG00000266580.1	NA	NA	2.579	1.664	3.329	3.192	1.765	NA	NA	2.636	NA	NA	4.949	NA	3.456	2.158	NA	1.577
ENSG00000254545.1	-1.147	NA	-0.242	-1.157	-1.077	-0.214	NA	NA	NA	-0.185	-0.137	0.886	-1.194	0.256	NA	-0.663	NA	-0.244
ENSG00000134668.12	2.907	1.225	1.834	0.196	3.716	2.905	0.146	0.383	2.017	2.354	4.366	1.8	-0.075	3.226	1.31	2.402	0.867	2.885
ENSG00000203620.2	NA	NA	-1.728	-3.228	-0.563	-1.286	-1.542	NA	-2.131	-3.257	-1.209	-2.185	0.057	NA	-1.852	-3.734	-0.438	-0.994
ENSG00000269967.1	4.117	4.023	3.537	5	5.08	3.465	4.026	2.947	4.272	3.441	5.489	4.43	6.079	4.127	4.594	3.209	3.183	4.485
ENSG00000184007.19	7.813	7.67	7.558	8.293	8.512	7.829	6.805	7.941	8.112	8.492	8.956	8.154	9.624	7.99	8.391	8.11	6.264	8.552
ENSG00000228634.1	4.815	4.977	4.513	5.718	5.955	5.267	4.954	4.715	5.422	4.361	6.457	5.316	7.308	5.118	5.584	4.036	4.366	5.483
ENSG00000284702.1	NA	NA	-3.044	NA	NA	NA	NA	NA	NA	NA	NA	-2.916	NA	NA	NA	NA	NA	NA
ENSG00000121774.17	7.984	8.091	7.855	8.207	8.2	7.794	7.211	7.91	8.293	8.141	8.188	7.996	8.035	7.934	8.158	8.081	7.088	8.11
ENSG00000203325.3	3.337	2.935	3.541	3.836	2.876	2.891	3.313	2.859	3.531	2.183	3.553	3.576	3.233	3.098	2.226	2.979	3.095	2.931
ENSG00000121775.17	4.962	4.701	4.421	5.104	4.627	5.08	4.339	5.078	5.139	5.452	4.801	4.983	5.251	4.684	5.103	4.953	4.716	4.637
ENSG00000266203.1	3.624	4.573	4.266	4.029	NA	4.294	3.131	3.014	3.712	2.001	2.049	4.657	4.992	3.442	3.406	3.108	2.498	3.527
ENSG00000276493.1	0.737	0.948	NA	-0.273	NA	NA	-0.172	NA	NA	-0.301	-0.253	NA	NA	NA	0.519	NA	0.195	NA
ENSG00000025800.13	6.325	5.879	6.38	6.195	5.948	6.368	5.142	6.299	6.821	6.916	6.228	6.277	6.337	6.197	6.403	6.248	5.029	6.418
ENSG00000250135.1	NA	NA	NA	NA	NA	NA	NA	NA	NA	NA	NA	NA	NA	NA	NA	NA	NA	NA
ENSG00000084652.15	6.911	6.261	6.636	6.825	6.648	6.81	5.656	6.801	7.051	7.151	6.657	6.953	6.732	6.71	6.667	6.967	5.816	6.781
ENSG00000160050.14	4.081	3.738	3.521	3.857	2.785	3.856	3.096	3.555	3.54	3.708	3.255	3.542	3.7	3.484	4.185	3.73	3.612	3.17
ENSG00000224066.1	1.323	0.534	1.006	1.412	0.171	1.448	-0.393	1.075	0.603	0.285	1.11	1.134	1.376	2.191	2.105	1.807	1.674	0.878
ENSG00000160051.11	3.831	3.095	3.395	3.742	3.055	3.878	2.749	4.099	3.683	3.691	3.277	3.896	4.068	4.019	4.264	3.799	3.877	3.186
ENSG00000222046.2	4.891	3.844	4.999	4.704	4.281	5.034	3.882	4.95	4.494	4.44	4.81	4.717	5.259	5.225	5.133	4.492	4.948	4.81
ENSG00000160055.19	4.763	4.491	4.934	4.716	4.563	5.113	4.01	5.189	5.38	4.822	4.887	4.682	5.161	5.349	4.892	4.602	5.166	5.137
ENSG00000084623.11	7.938	7.834	7.722	8.439	7.997	8.054	6.915	8.161	9.389	8.533	8.108	7.82	8.014	7.766	7.938	8.073	6.968	8.083
ENSG00000220785.7	4.291	3.422	4.424	3.729	2.568	4.277	3.558	4.106	4.622	4.963	3.722	3.907	4.105	3.252	5.091	3.39	3.791	3.175
ENSG00000183615.5	3.444	3.472	3.738	3.714	3.443	3.984	2.728	3.07	3.598	4.101	3.271	3.294	3.049	2.776	4.062	2.49	4.033	3.083
ENSG00000182866.16	2.309	5.218	3.495	2.67	5.582	3.872	4.274	3.392	2.451	4.352	3.26	3.224	4.24	3.286	2.893	4.865	4.808	2.445
ENSG00000277617.1	-0.1	NA	NA	NA	NA	-0.168	NA	NA	NA	NA	0.909	0.933	-0.147	NA	0.681	-0.616	NA	NA
ENSG00000252450.1	NA	NA	NA	NA	NA	NA	NA	NA	NA	NA	1.15	NA	NA	NA	NA	NA	1.599	NA
ENSG00000116478.11	7.12	6.837	7.246	6.869	7.084	7.126	6.549	7.43	8.053	8.099	7.158	7.011	7.15	7.192	7.628	7.15	6.647	7.35
ENSG00000175130.6	9.194	9.272	9.008	9.164	9.329	8.942	8.008	8.959	9.923	9.374	8.525	8.979	8.319	8.343	8.719	9.353	8.512	9.201
ENSG00000233775.1	-0.502	0.294	-0.012	0.809	-1.432	0.431	NA	0.057	NA	NA	NA	0.116	NA	-0.685	0.279	-0.433	1.541	-0.015
ENSG00000162526.6	3.714	2.67	4.328	4.222	3.274	3.566	3.917	3.726	2.498	2.989	3.58	3.603	4.171	3.551	4.119	3.716	3.547	3.079
ENSG00000225828.1	3.473	3.144	3.932	4.077	2.935	3.99	3.088	3.535	1.882	3.522	3.482	3.46	3.748	3.683	3.778	3.629	4.141	3.329
ENSG00000160058.18	6.302	5.809	6.458	6.618	5.979	6.408	5.867	6.539	6.52	7.013	6.424	5.957	6.688	6.534	6.324	6.278	5.852	6.601
ENSG00000224333.1	1.406	-0.258	0.173	0.258	NA	-1.121	0.037	-0.495	0.619	-1.092	-2.044	1.149	0.707	-0.651	1.428	0.6	-0.596	-1.151
ENSG00000270850.1	-0.492	NA	NA	-0.502	NA	NA	-0.4	0.483	NA	NA	NA	0.541	-0.539	NA	0.875	0.577	NA	-0.589
ENSG00000229259.1	-1.892	-1.681	NA	NA	-1.823	NA	-1.216	-2.918	-1.805	NA	NA	-0.538	-2.94	NA	-0.304	-3.408	NA	NA
ENSG00000263529.2	NA	NA	NA	-0.322	NA	NA	NA	NA	NA	NA	NA	-0.279	NA	NA	NA	NA	NA	NA
ENSG00000254553.1	-1.507	NA	NA	-2.254	NA	-3.896	-3.738	-3.855	-2.742	-3.868	-2.82	-2.796	-2.291	-4.012	-1.726	-2.345	NA	NA
ENSG00000273274.1	-2.726	-3.193	-4.821	-2.414	NA	-3.471	-4.634	-2.944	-4.638	-3.179	-3.394	-2.233	NA	-3.586	-2.359	-3.92	NA	-5.823
ENSG00000160062.14	3.781	2.113	2.903	3.333	3.011	2.492	1.911	2.631	2.552	3.084	3.377	3.748	3.058	2.699	3.563	3.301	1.762	3.433
ENSG00000176261.15	4.826	4.113	4.524	4.702	4.775	4.309	4.064	4.644	4.653	5.014	4.886	4.47	5.225	4.516	4.955	4.658	4.149	4.834
ENSG00000200591.1	4.25	4.046	4.324	4.699	4.319	3.182	3.926	4.394	4.144	3.796	3.844	3.867	3.788	3.874	4.031	3.734	NA	2.737
ENSG00000162521.18	6.634	6.322	6.227	6.494	6.232	6.232	5.833	6.568	6.754	6.942	6.649	6.56	6.71	6.468	6.759	6.695	5.427	6.89
ENSG00000162520.14	3.321	1.957	1.929	2.467	1.989	3.525	-0.717	3.073	2.256	3.941	3.071	3.573	4.444	2.963	2.183	3.23	1.65	2.849
ENSG00000224409.1	0.296	-0.492	-0.799	NA	NA	-0.771	NA	NA	NA	0.843	-0.694	NA	0.249	0.699	-0.922	NA	NA	-0.801
ENSG00000162522.10	7.495	6.982	7.358	6.911	7.478	7.366	6.404	7.949	7.603	7.972	7.503	7.422	7.868	7.077	7.327	7.711	6.917	7.457
ENSG00000134684.10	5.704	6.023	5.578	6.283	6.024	6.05	5.25	6.181	6.976	6.856	5.819	5.894	6.23	6.095	5.837	6.486	5.081	6.102
ENSG00000116497.17	5.662	4.922	5.278	5.291	5.032	5.234	5.048	5.383	5.293	5.759	5.198	5.372	5.459	5.348	5.275	5.421	4.948	5.698
ENSG00000160097.16	2.443	0.566	1.904	2.045	1.125	1.288	0.97	1.687	0.835	1.743	1.757	2.432	1.63	1.599	2.612	1.722	1.671	1.387
ENSG00000121905.9	0.572	0.614	0.307	-0.023	0.642	0.505	-0.921	0.377	-2.51	-0.051	-1.003	0.435	0.355	1.542	2.469	-0.792	0.446	-1.695
ENSG00000121900.18	6.276	6.964	6.616	6.274	6.966	6.168	4.345	6.825	6.115	7.416	6.021	6.209	6.394	6.797	6.566	6.163	4.542	6.541
ENSG00000116514.16	5.657	5.99	5.505	5.822	5.957	6.404	5.493	5.716	6.045	6.629	5.917	5.936	6.176	6.453	5.653	6.059	5.534	6.194
ENSG00000278966.2	NA	-1.698	2.581	0.402	0.16	0.345	-0.818	0.387	0.985	NA	-0.9	NA	1.044	0.493	0.457	0.382	2.549	1.315
ENSG00000217644.5	-1.117	-0.906	3.036	0.873	0.538	0.401	-0.026	0.857	2.292	1.166	0.893	-0.084	2.006	1.023	1.25	1.175	3.149	0.37
ENSG00000239670.1	NA	-1.62	3.118	0.743	0.239	1.101	-0.155	-0.857	1.064	0.452	0.178	0.202	1.122	0.308	-1.05	1.823	1.627	1.071
ENSG00000236065.2	0.667	1.326	1.435	1.59	1.447	1.841	2.206	1.883	1.939	1.076	2.025	2.048	2.331	2.025	0.69	0.94	1.836	1.503
ENSG00000004455.16	6.167	6.139	6.034	6.53	6.119	6.566	5.84	6.561	6.335	6.77	6.398	5.996	6.799	6.391	6.299	6.376	5.534	6.573
ENSG00000276645.1	2.662	2.025	2.718	2.066	2.561	2.594	3.39	2.925	3.038	2.623	2.823	3.225	3.145	2.769	2.081	2.298	2.95	1.979
ENSG00000142920.16	4.278	4.081	3.408	4.784	3.56	4.753	3.517	4.153	4.071	5.132	4.387	4.817	4.711	4.712	4.335	4.32	5.284	4.733
ENSG00000278997.1	2.513	2.368	2.703	2.087	2.904	2.731	2.604	2.616	3.215	1.866	3.046	3.5	3.273	3.163	2.967	3.551	2.556	2.322
ENSG00000116525.13	4.576	4.062	3.916	3.881	3.927	4.711	4.583	4.664	5.294	4.435	4.392	4.314	4.47	4.631	4.475	4.874	3.574	4.494
ENSG00000279179.1	2.003	1.382	2.053	1.482	1.598	1.936	2.262	1.699	2.615	1.302	1.672	2.036	2.371	1.846	1.238	1.655	1.758	1.956
ENSG00000284721.1	-0.672	NA	-0.504	-3.004	-2.924	NA	NA	-3.02	NA	NA	-1.399	-1.376	-0.233	NA	-2.212	-2.51	NA	NA
ENSG00000160094.14	6.022	5.349	5.386	6.147	5.688	6.085	4.892	6.371	6.19	6.103	6.316	6.231	6.246	5.775	6.266	6.331	5.401	5.502
ENSG00000270115.1	4.093	3.347	4.083	4.208	3.366	3.441	3.947	4.067	4.691	3.097	4.012	4.863	4.834	3.995	3.737	3.391	4.365	3.595
ENSG00000184389.9	-1.076	-0.865	-0.172	-1.087	-0.422	0.663	0.6	1.598	-0.404	-0.115	0.74	1.126	0.198	-0.674	NA	0.867	-0.033	-2.174
ENSG00000225313.5	2.179	1.567	2.393	2.552	2.28	2.111	2.361	2.839	2.169	2.289	2.057	2.71	1.856	2.173	2.295	2.566	3.201	2.202
ENSG00000134686.18	6.416	6.346	5.991	6.747	6.44	6.902	5.948	6.923	6.718	7.329	6.625	6.757	6.227	6.494	6.561	6.767	6.418	6.527
ENSG00000284154.1	3.6	3.811	2.768	3.853	3.67	4.018	3.369	4.712	4.173	4.24	4.747	2.896	3.816	3.903	4.06	4.084	2.736	3.503
ENSG00000222112.1	4.698	4.231	4.126	4.443	3.855	4.09	4.696	4.53	4.309	3.467	4.837	5.088	3.821	4.685	4.65	3.883	5.549	4.301
ENSG00000233246.1	3.307	1.782	2.06	3.367	1.377	1.24	3.536	2.867	2.773	2.754	2.58	2.826	3.026	3.195	2.854	1.791	3.531	2.588
ENSG00000234512.1	-2.48	NA	NA	-2.49	NA	-3.547	NA	-3.506	NA	NA	NA	-3.447	-3.527	NA	-2.698	NA	NA	NA
ENSG00000121903.14	3.797	2.657	3.523	3.677	3.108	3.432	2.864	4.053	3.551	3.786	3.757	4.092	3.577	3.755	3.448	3.285	3.13	3.778
ENSG00000235907.2	0.399	NA	2.111	-1.612	NA	-0.084	NA	-0.627	NA	-0.055	-0.592	-0.569	-0.064	-1.784	0.765	-0.117	-1.143	0.301
ENSG00000121904.17	1.191	0.454	1.005	1.013	-1.342	1.424	-0.294	-0.8	1.287	1.713	0.032	1.627	-1.407	0.509	-1.385	1.415	0.666	1.162
ENSG00000227000.2	-1.738	-2.527	-1.833	NA	-2.668	NA	NA	NA	NA	-1.777	NA	-2.705	NA	-2.92	NA	NA	NA	-1.836
ENSG00000176256.10	-1.383	NA	-2.478	-1.808	NA	-1.865	NA	NA	NA	NA	-2.373	NA	-3.43	-3.565	-3.601	NA	-1.925	-1.896
ENSG00000231163.5	-1.373	-2.747	-0.468	-0.647	NA	-2.026	-1.867	NA	-1.286	NA	-1.364	-0.604	NA	-2.141	NA	NA	NA	-1.471
ENSG00000201148.1	NA	NA	NA	NA	NA	NA	NA	NA	NA	NA	NA	NA	NA	0.894	NA	NA	NA	NA
ENSG00000142698.14	NA	NA	NA	NA	NA	NA	NA	NA	NA	NA	NA	NA	NA	-3.591	NA	-2.925	NA	-2.506
ENSG00000270241.1	NA	NA	NA	NA	NA	NA	NA	NA	NA	NA	NA	NA	NA	NA	NA	NA	NA	NA
ENSG00000207941.1	NA	NA	NA	NA	NA	NA	NA	NA	NA	NA	NA	NA	NA	NA	NA	NA	NA	NA
ENSG00000163866.8	4.162	3.907	4.175	4.035	3.922	4.206	3.96	4.273	4.661	4.679	4.222	4.212	4.159	4.066	4.506	4.39	3.131	3.899
ENSG00000189280.3	-0.482	-0.686	1.51	0.967	-1.412	0.036	0.417	2.247	0.927	0.939	-0.473	-1.449	0.793	-1.665	2.054	0.703	NA	1.005
ENSG00000189433.5	-2.55	-2.338	-0.475	-1.975	-1.895	-2.032	-0.136	NA	-1.462	NA	-1.54	-1.932	-2.597	-2.732	-1.183	-1.066	-3.091	-3.647
ENSG00000255811.1	NA	NA	-1.302	NA	NA	-1.275	1.469	0.352	NA	-1.246	-1.198	0.411	0.331	-1.39	0.574	0.277	0.251	-0.305
ENSG00000188910.7	-1.714	-0.28	0.854	0.691	0.23	1.763	1.922	0.845	0.489	1.122	-0.29	1.641	-0.346	-2.481	2.99	0.94	-1.256	-1.075
ENSG00000187513.8	4.117	4.251	5.353	4.748	4.199	5.049	4.559	4.128	4.253	4.981	4.268	4.234	4.256	3.584	4.353	4.45	5.568	3.536
ENSG00000230163.1	3.752	3.101	3.794	4.253	3.822	4.063	4.544	4.311	3.91	3.562	3.725	4.164	3.907	3.605	4.362	4.2	3.473	3.725
ENSG00000116544.11	1.009	-0.78	-0.179	0.169	0.166	0.401	1.744	-0.316	-0.734	0.877	0.106	-0.499	-0.23	-0.173	0.25	1.538	0.168	-1.503
ENSG00000284773.1	0.819	0.506	0.955	0.607	-0.05	0.871	1.141	0.591	-1.033	0.426	1.259	0.576	2.055	0.112	1.631	1.027	-0.44	-0.102
ENSG00000241014.2	0.362	0.421	1.032	0.837	-0.305	0.673	0.832	0.184	-0.551	0.323	0.956	1.465	1.517	0.028	1.466	0.846	0.306	0.643
ENSG00000271741.1	NA	NA	NA	NA	NA	NA	NA	NA	NA	NA	NA	NA	NA	NA	NA	NA	NA	NA
ENSG00000243749.1	NA	NA	-2.022	-1.937	NA	-1.994	-1.835	NA	-1.839	NA	NA	NA	NA	NA	NA	-1.442	-0.468	-2.024
ENSG00000163867.16	3.641	2.791	3.498	3.274	3.111	2.591	3.932	2.963	3.636	3.515	3.603	3.526	3.665	3.716	3.077	3.64	2.569	3.815
ENSG00000233940.1	NA	NA	NA	NA	NA	NA	NA	NA	NA	NA	NA	NA	NA	NA	NA	NA	NA	NA
ENSG00000197056.9	5.128	4.484	4.578	5.043	4.927	4.236	4.743	4.711	5.104	5.056	5.311	4.95	5.241	5.07	5.087	4.837	3.624	5.151
ENSG00000228348.1	0.067	-0.722	0.557	-0.943	0.137	0.585	0.158	0.626	0.155	0.614	-0.923	0.1	0.605	0.47	-1.151	0.136	NA	0.97
ENSG00000284640.1	-1.374	NA	NA	-1.969	NA	-3.026	NA	0.823	-2.872	-1.998	-1.365	-1.926	-1.006	-2.142	NA	-1.475	NA	-3.057
ENSG00000116560.10	8.195	7.669	7.821	8.027	8.061	7.563	8.117	7.844	8.124	7.682	7.9	7.612	7.67	7.936	7.939	8.031	7.608	7.844
ENSG00000201868.1	NA	NA	1.272	NA	NA	NA	NA	NA	NA	2.329	NA	NA	1.32	2.185	2.149	0.852	NA	NA
ENSG00000146463.11	6.3	5.894	6.046	6.277	5.933	6.048	5.974	6.368	6.387	6.656	6.407	6.511	6.499	6.09	6.248	6.122	5.223	6.645
ENSG00000240374.3	2.001	0.89	2.391	0.669	-0.251	0.612	2.092	0.653	0.766	0.64	0.688	2.034	1.632	-0.504	-0.54	-0.837	2.459	1.581
ENSG00000201542.1	3.259	2.885	2.164	3.986	3.066	3.192	3.935	2.233	4.462	1.636	3.684	3.514	3.627	2.814	2.041	1.158	2.717	3.384
ENSG00000229994.1	4.014	3.149	3.358	3.764	3.245	3.193	3.777	3.565	3.645	2.485	3.567	2.971	3.607	3.118	3.436	2.973	4.144	4.056
ENSG00000227409.1	3.603	2.75	2.792	3.157	2.85	2.472	3.695	2.639	3.167	2.742	3.177	3.019	3.355	2.897	2.949	2.023	2.997	3.789
ENSG00000278702.1	NA	-0.202	-0.508	NA	NA	NA	NA	NA	-0.326	-0.452	NA	NA	NA	NA	NA	-0.929	NA	NA
ENSG00000142687.17	6.644	6.092	6.29	6.247	6.499	6.652	7.471	7.228	7.101	7.157	7.029	6.392	7.764	6.667	6.255	6.715	6.209	7.389
ENSG00000236274.1	3.68	2.411	3.349	3.264	3.066	2.929	5.021	3.386	3.249	2.161	3.892	3.818	4.227	2.899	2.821	2.606	3.498	3.212
ENSG00000020129.15	5.731	5.301	5.701	5.435	5.02	5.567	7.609	5.803	7.072	6.472	5.939	5.783	6.56	5.64	5.331	5.522	5.896	5.897
ENSG00000239636.1	1.647	1.72	2.414	1.877	1.716	2.82	2.738	1.621	1.082	1.734	2.004	1.921	1.841	1.59	0.969	2.426	2.105	0.897
ENSG00000116819.6	2.111	1.359	3.157	1.723	1.355	2.431	2.94	2.158	1.498	1.595	2.121	2.181	2.394	1.773	0.93	2.439	2.329	1.586
ENSG00000126067.11	5.729	5.626	5.816	5.542	5.742	5.579	5.584	5.546	6.193	6.456	5.563	5.391	5.904	5.695	5.281	5.908	4.033	5.787
ENSG00000142686.7	4.96	4.681	4.899	4.748	4.52	4.578	4.775	4.593	4.821	5.419	4.318	5.034	4.747	4.973	4.387	4.606	3.574	4.795
ENSG00000092853.13	3.469	3.561	2.737	0.025	3.718	2.099	4.891	2.076	3.875	3.799	3.036	1.904	1.704	4.071	4.349	3.266	2.209	3.464
ENSG00000232335.1	NA	-0.941	NA	NA	NA	NA	0.939	NA	-1.065	NA	NA	NA	NA	-0.335	NA	0.332	-0.694	-1.25
ENSG00000134698.10	5.558	4.4	5.802	4.784	4.478	4.886	5.859	5.191	4.666	5.258	5.129	4.841	5.181	4.94	4.733	4.985	5.508	4.977
ENSG00000092847.11	5.149	4.732	5.164	5.096	4.792	5.177	4.811	5.599	5.015	5.539	5.243	5.403	5.312	5.12	5.088	5.227	5.467	5.107
ENSG00000271164.1	0.006	-0.783	0.496	NA	NA	NA	1.097	NA	NA	0.553	-0.984	NA	NA	0.409	NA	NA	NA	NA
ENSG00000271914.1	NA	NA	NA	NA	NA	NA	NA	NA	NA	NA	NA	NA	NA	NA	NA	NA	NA	NA
ENSG00000126070.19	4.796	3.689	4.202	4.303	4.135	4.064	4.372	4.157	4.243	4.203	4.775	4.646	4.373	4.249	4.27	4.131	4.655	4.233
ENSG00000271554.1	2.806	1.354	3.321	2.548	2.715	2.66	3.457	2.854	3.105	2.327	3.027	3.235	3.681	2.282	2.34	2.434	4.016	3.215
ENSG00000232862.5	-1.202	-1.576	-2.882	-2.797	-1.132	-1.854	NA	-0.491	-1.115	-0.504	0.03	-0.169	0.751	-0.162	-3.005	-3.303	NA	NA
ENSG00000092850.11	-2.637	0.744	-0.411	1.6	-0.246	3.404	NA	2.585	0.257	1.909	1.832	3.605	3.424	3.203	0.466	0.654	3.213	0.265
ENSG00000116863.10	5.682	5.407	5.481	5.684	5.536	5.802	5.136	5.554	6.414	6.442	5.666	5.546	5.804	5.99	5.185	5.86	5.613	5.746
ENSG00000171812.12	5.768	4.961	4.888	6.629	4.338	6.241	3.89	6.088	7.029	7.138	6.071	7.959	4.776	6.033	4.48	5.895	5.64	5.587
ENSG00000054116.11	6.192	5.969	5.799	6.231	5.979	6.344	5.443	6.451	6.307	6.836	6.284	5.978	6.462	6.523	6.16	6.202	6.524	6.69
ENSG00000116871.15	7.021	6.961	6.884	7.22	6.874	7.416	6.673	6.932	7.343	7.648	6.796	7.02	6.798	6.869	6.488	7.058	6.955	6.536
ENSG00000264592.2	-0.078	NA	NA	NA	NA	NA	NA	NA	0.009	NA	NA	NA	NA	NA	NA	0.406	NA	NA
ENSG00000054118.13	7.508	7.383	7.282	7.748	7.613	7.567	7.282	7.712	7.848	7.785	7.725	7.36	7.783	7.476	7.684	7.659	7.649	7.786
ENSG00000231849.1	3.993	3.576	4.058	3.802	3.297	3.008	4.456	2.687	3.163	3.567	4.5	4.582	4.18	3.308	3.774	3.711	5.007	3.393
ENSG00000214193.10	5.865	5.41	6.02	5.118	4.543	6.546	4.077	5.657	4.243	6.158	5.583	4.623	5.734	5.65	5.204	5.936	7.798	6.656
ENSG00000142694.6	8.006	7.251	8.978	7.923	6.745	8.829	5.693	7.071	6.192	8.195	8.014	6.817	7.033	6.983	6.299	6.936	8.365	8.152
ENSG00000116883.8	3.751	3.99	4.96	3.754	2.102	4.342	2.257	3.281	2.165	3.982	3.48	3.783	3.457	3.271	3.383	4.857	4.676	3.826
ENSG00000196182.10	5.324	4.959	5.317	5.302	5.596	5.87	4.837	5.593	5.7	6.059	5.318	5.328	5.365	5.28	4.912	5.38	5.724	5.496
ENSG00000181817.5	6.376	5.949	6.107	6.404	6.209	6.381	5.452	6.289	6.609	7.276	6.37	5.423	6.252	6.435	5.995	5.913	5.868	6.455
ENSG00000222821.1	NA	1.014	NA	NA	NA	0.736	NA	NA	1.89	NA	0.813	1.836	0.756	NA	0.585	NA	NA	NA
ENSG00000116885.18	4.293	3.828	4.868	4.321	3.918	4.827	3.899	5.237	4.581	4.376	4.897	4.805	5.534	5.154	4.739	4.207	5.359	5.535
ENSG00000201448.1	1.911	2.122	3.138	3.485	2.565	2.843	2.587	2.47	2.583	0.872	3.728	2.944	4.034	3.536	3.5	1.395	3.691	3.621
ENSG00000116898.11	6.588	6.303	6.283	6.719	6.537	6.524	6.566	6.663	7.515	7.14	6.534	5.911	6.486	6.955	6.787	6.522	6.226	7.309
ENSG00000119535.17	4.457	3.933	4.296	5.201	3.916	4.851	4.026	5.649	5.205	6.528	5.092	5.054	4.946	6.064	5.957	2.889	6.595	5.023
ENSG00000230214.1	NA	NA	NA	NA	NA	NA	NA	NA	NA	NA	NA	NA	NA	NA	NA	NA	NA	NA
ENSG00000284705.1	NA	NA	NA	NA	NA	NA	NA	NA	NA	NA	NA	NA	NA	-3.656	NA	NA	NA	-2.571
ENSG00000284720.1	NA	NA	NA	NA	NA	NA	NA	NA	NA	NA	NA	NA	-2.696	NA	NA	NA	NA	0.254
ENSG00000234481.1	NA	NA	NA	NA	NA	NA	NA	NA	NA	NA	NA	NA	NA	NA	NA	NA	NA	NA
ENSG00000163873.9	5.643	2.775	5.021	5.447	5.327	2.907	0.389	4.083	2.898	2.092	4.417	0.527	0.688	5.935	5.927	1.435	2.829	5.314
ENSG00000284650.1	NA	NA	NA	NA	NA	NA	NA	NA	NA	NA	NA	NA	NA	NA	NA	NA	NA	NA
ENSG00000264698.1	NA	NA	NA	NA	NA	NA	NA	NA	NA	NA	NA	NA	NA	NA	NA	NA	NA	NA
ENSG00000207328.1	NA	NA	NA	NA	NA	NA	NA	NA	NA	NA	NA	NA	NA	NA	NA	NA	NA	NA
ENSG00000223944.1	NA	NA	NA	NA	NA	NA	NA	NA	NA	NA	NA	NA	NA	NA	NA	-0.228	NA	NA
ENSG00000252368.1	NA	NA	NA	NA	NA	NA	NA	NA	NA	NA	NA	NA	NA	NA	NA	NA	NA	NA
ENSG00000230451.2	NA	NA	NA	NA	NA	NA	NA	NA	NA	NA	NA	NA	NA	NA	NA	1.811	NA	NA
ENSG00000233621.1	2.564	3.415	3.84	4.949	4.16	4.023	3.322	4.165	4.964	5.037	4.025	4.017	5.36	4.075	4.223	4.567	5.011	3.963
ENSG00000163874.10	5.075	5.365	5.212	6.392	6.363	6.318	5.58	5.782	6.661	6.388	6.382	4.983	6.709	7.002	6.157	6.036	6.888	5.706
ENSG00000283724.1	4.337	3.226	3.92	6.175	5.407	4.948	4.691	4.311	5.272	4.562	4.61	3.048	5.875	5.833	5.256	4.959	6.38	5.087
ENSG00000163875.15	6.53	5.773	6.622	8.04	6.137	6.418	6.443	6.555	7.88	7.041	6.884	6.142	7.326	7.145	6.872	6.776	6.837	7.022
ENSG00000263675.1	5.337	4.548	6.168	7.397	4.407	5.533	6.194	5.989	7.388	5.784	6.025	5.955	6.669	6.877	6.256	6.2	7.117	5.725
ENSG00000163877.10	4.548	4.139	4.597	4.504	4.389	4.584	5.31	4.929	5.144	5.065	4.768	4.564	4.893	4.785	4.747	4.78	4.533	4.948
ENSG00000232273.1	2.326	1.663	2.472	2.316	2.744	2.5	4.791	2.748	2.655	2.15	2.684	3.222	2.82	3.492	2.456	2.599	3.232	2.47
ENSG00000237749.4	-0.061	NA	NA	NA	NA	-0.128	NA	-0.087	NA	-0.1	NA	NA	-0.108	1.342	NA	NA	0.397	NA
ENSG00000163879.10	4.258	4.589	1.704	5.389	3.78	5.458	5.373	5.794	5.26	4.707	5.506	4.989	6.07	5.754	6.301	5.146	5.836	5.248
ENSG00000134697.12	6.498	5.645	5.949	6.158	6.178	5.954	6.189	6.315	6.47	6.686	5.945	5.946	6.214	6.182	6.27	6.45	6.143	6.467
ENSG00000284748.1	NA	NA	-0.546	NA	-2.381	-1.518	NA	-1.477	NA	NA	NA	-2.418	NA	NA	-2.669	-1.967	-1.993	NA
ENSG00000169218.13	0.137	-0.46	0.482	2.548	0.858	1.688	-0.772	1.625	1.504	0.75	1.765	2.143	-1.133	-1.531	3.006	0.72	-0.628	-0.599
ENSG00000116922.14	5.116	4.367	4.614	5.114	4.093	4.81	4.604	5.09	5.684	5.615	4.459	4.846	5.144	5.084	5.12	4.978	4.549	5.01
ENSG00000134690.10	4.669	4.722	4.179	2.89	4.793	3.934	4.903	3.949	5.084	5.261	4.019	3.48	3.306	5.077	4.864	4.718	4.349	4.213
ENSG00000183317.16	4.195	1.901	3.916	2.536	2.845	2.878	3.464	2.844	2.092	2.796	2.173	2.088	3.614	3.838	2.337	3.406	3.722	3.422
ENSG00000200421.1	3.278	NA	1.183	2.268	NA	NA	2.954	NA	NA	NA	1.288	1.311	NA	2.096	NA	NA	NA	NA
ENSG00000214141.4	NA	NA	NA	-1.974	NA	-3.031	-1.287	NA	NA	NA	NA	-2.931	NA	-2.146	-3.182	-1.158	NA	NA
ENSG00000227416.2	-0.823	NA	-0.918	NA	-0.753	-0.89	-0.731	NA	NA	0.139	NA	NA	0.13	-0.005	0.544	-1.339	-0.365	NA
ENSG00000185090.14	3.667	4.335	4.15	3.581	4.091	3.713	4.024	3.527	2.308	4.882	2.676	2.855	3.455	4.433	3.939	3.037	2.493	4.623
ENSG00000233728.1	NA	NA	NA	NA	NA	NA	NA	NA	NA	NA	NA	NA	NA	NA	NA	NA	NA	NA
ENSG00000196449.3	4.927	4.397	5.147	4.537	4.223	4.98	4.359	4.578	5.532	5.576	4.316	4.487	4.595	4.842	4.477	4.852	3.813	4.791
ENSG00000197982.13	5.318	5.465	5.498	5.838	4.799	5.759	5.299	5.606	6.056	6.615	5.494	5.131	5.771	6.032	4.856	5.46	5.528	6.269
ENSG00000188786.9	4.774	4.005	4.56	4.534	4.464	4.767	4.262	4.843	4.859	4.808	4.711	4.928	4.507	4.451	4.335	4.746	4.088	4.439
ENSG00000235673.1	1.075	0.286	1.202	0.801	0.144	0.007	1.166	0.786	0.162	-1.549	-0.501	1.33	-1.558	-0.693	0.593	-0.026	1.948	-1.608
ENSG00000230955.1	NA	NA	NA	NA	NA	NA	NA	NA	NA	NA	NA	NA	NA	NA	NA	NA	NA	NA
ENSG00000204084.12	4.021	3.556	3.784	4.269	3.964	4.034	4.271	4.662	3.901	4.468	4.532	3.966	4.523	4.055	4.365	3.955	4.343	3.674
ENSG00000252448.1	4.39	2.793	4.072	4.572	5.111	4.685	4.673	5.364	5.37	2.544	4.592	3.937	4.857	3.722	4.171	3.066	5.21	2.485
ENSG00000222282.1	4.16	3.885	4.257	3.342	3.007	2.87	4.251	4.134	3.025	3.899	3.684	2.385	4.305	3.17	4.134	2.421	2.81	2.255
ENSG00000277168.1	NA	NA	NA	NA	NA	NA	NA	NA	NA	NA	NA	NA	NA	NA	NA	NA	NA	NA
ENSG00000183431.11	6.085	5.562	5.374	5.95	5.743	5.922	5.902	6.326	6.148	6.324	5.817	5.874	5.898	5.974	6.118	6.18	5.417	6.176
ENSG00000212541.1	4.337	3.378	2.657	4.327	2.237	3.907	3.58	3.463	2.839	4.298	3.177	4.007	3.928	5.377	3.756	2.973	1.625	3.655
ENSG00000183386.9	5.113	5.07	4.239	5.618	4.34	5.608	4.258	5.473	5.411	6.015	4.946	5.325	4.047	5.367	5.089	5.212	4.728	4.358
ENSG00000183520.11	5.3	4.739	4.875	5.222	4.864	5.025	4.892	5.405	5.634	5.519	5.292	4.776	5.158	4.97	5.271	5.357	4.561	5.198
ENSG00000185668.7	5.068	-1.96	-0.459	-0.859	0.484	-0.916	-0.079	0.504	-1.498	0.491	-1.576	-1.553	0.242	0.454	-1.804	0.957	-1.713	-1.683
ENSG00000224592.5	2.46	NA	1.249	1.557	-0.171	1.862	NA	1.056	NA	1.043	0.769	0.793	0.298	0.577	0.126	1.566	2.025	-1.338
ENSG00000223589.2	2.513	NA	1.002	1.087	0.582	-0.555	-0.396	NA	NA	0.474	NA	0.546	NA	-0.67	NA	NA	-0.029	-0.585
ENSG00000265596.1	1.293	NA	NA	NA	NA	1.225	NA	NA	NA	NA	NA	2.326	NA	NA	NA	0.777	NA	NA
ENSG00000284623.1	-0.365	-1.476	NA	NA	NA	NA	NA	NA	NA	NA	NA	NA	NA	-1.87	NA	NA	-2.229	NA
ENSG00000237290.1	-0.235	-3.023	NA	NA	-2.165	NA	-3.143	NA	NA	-3.273	NA	NA	NA	NA	NA	-2.751	-2.777	NA
ENSG00000275350.1	-1.27	NA	NA	NA	NA	NA	NA	NA	NA	NA	NA	NA	NA	NA	NA	NA	NA	NA
ENSG00000200796.1	2.181	NA	NA	NA	NA	NA	NA	NA	NA	NA	NA	NA	NA	NA	NA	NA	NA	NA
ENSG00000238063.2	NA	NA	NA	-2.318	NA	NA	-2.217	-2.334	NA	NA	NA	NA	NA	NA	NA	-1.824	NA	NA
ENSG00000215895.4	-1.43	0.004	-1.11	-0.218	0.515	-1.082	-0.601	-1.455	-1.342	-0.246	-0.683	-0.174	-0.254	1.051	-0.648	-0.946	-0.971	-0.79
ENSG00000284632.1	NA	NA	NA	NA	NA	NA	NA	NA	NA	NA	NA	NA	NA	NA	NA	NA	NA	-2.414
ENSG00000116954.7	5.143	4.084	4.105	4.696	4.351	4.259	4.089	4.547	4.774	5.356	4.51	4.957	4.299	4.758	4.076	4.882	3.322	5.154
ENSG00000273637.1	-1.577	NA	-0.45	-2.172	-2.092	-3.229	-0.749	-1.603	-2.075	-2.201	-2.153	-0.322	-1.624	-1.76	-1.059	-3.678	-0.382	-1.675
ENSG00000228436.2	2.537	1.885	2.82	2.959	2.532	3.054	2.213	3.047	2.55	2.931	2.616	3.055	2.255	3.161	1.804	2.699	3.132	2.818
ENSG00000214114.8	4.941	4.394	5.128	4.923	4.826	4.455	4.36	5.555	5.218	5.351	5.143	4.874	5.491	5.031	4.851	4.92	4.277	6.129
ENSG00000274944.4	-1.328	-1.117	NA	NA	NA	-0.396	NA	NA	NA	NA	-0.319	NA	NA	-0.511	NA	-1.844	-0.87	-1.426
ENSG00000131233.9	1.308	0.827	1.727	1.429	0.686	0.549	1.814	1.282	1.957	1.337	0.626	2.703	1.261	1.591	1.341	0.859	2.074	1.573
ENSG00000158315.10	2.088	2.176	1.626	2.653	2.324	2.45	2.587	2.823	2.175	2.412	2.527	2.529	2.309	2.876	2.186	2.912	2.217	1.93
ENSG00000199963.1	1.167	NA	NA	2.157	1.237	1.1	2.258	NA	1.255	1.129	NA	NA	1.12	NA	NA	0.651	NA	NA
ENSG00000207466.1	1.264	NA	NA	NA	NA	NA	NA	NA	1.351	NA	NA	NA	NA	NA	1.045	NA	NA	NA
ENSG00000235549.1	-0.529	NA	-0.624	NA	NA	NA	-0.438	NA	-0.442	NA	NA	-0.496	-0.576	NA	NA	NA	NA	NA
ENSG00000174574.15	6.886	6.252	6.091	6.437	6.466	6.522	7.023	6.703	6.857	7.242	6.718	6.506	6.858	6.867	6.558	6.673	6.169	6.754
ENSG00000168653.10	7.062	6.665	6.7	6.756	6.927	6.849	7.045	7.29	6.866	7.062	6.973	6.152	6.827	6.647	6.9	6.751	6.692	7.556
ENSG00000127603.25	6.442	6.013	7.472	6.316	6.283	6.765	6.844	7.09	5.953	6.848	7.424	7.001	7.091	6.854	7.291	6.63	7.069	6.805
ENSG00000206654.1	3.807	4.018	5.033	4.019	4.291	3.739	5.561	3.781	4.631	3.99	5.479	5.502	5.634	4.846	3.003	3.513	5.002	3.446
ENSG00000222378.1	4.774	3.885	5.231	4.664	4.521	4.259	5.713	4.542	4.124	4.288	5.734	5.07	5.212	4.492	3.818	3.521	5.132	4.091
ENSG00000270040.1	0.121	0.917	3.113	2.281	2.513	1.861	3.3	1.095	0.793	1.083	3.3	1.154	3.322	2.261	2.362	1.605	3.827	1.345
ENSG00000226438.1	1.12	1.816	2.79	0.788	2.19	1.052	2.796	2.58	1.47	2.081	2.895	2.531	2.658	1.937	1.387	1.741	2.957	2.508
ENSG00000217897.2	3.659	2.963	4.464	4.064	3.144	3.685	4.843	3.311	3.009	3.62	4.221	3.592	4.705	3.892	3.782	2.821	4.018	3.114
ENSG00000183682.7	2.657	2.801	3.687	2.647	1.437	2.963	3.289	1.342	3.999	3.744	2.851	4.076	2.577	3.687	2.68	3.801	3.437	3.187
ENSG00000237624.1	-0.077	-0.866	-0.757	-0.35	-1.007	0.271	-0.249	-2.688	1.01	-0.116	-0.653	0.956	NA	0.156	-0.295	-0.178	0.118	-1.76
ENSG00000243970.2	3.642	3.303	4.053	3.717	2.441	3.397	4.58	3.726	3.666	3.672	3.886	3.726	3.031	3.915	3.873	4.51	3.685	3.801
ENSG00000090621.13	7.451	7.36	7.266	7.454	7.228	7.42	7.242	7.784	6.684	7.513	7.163	7.505	6.406	6.834	6.978	7.748	6.937	7.314
ENSG00000228060.1	3.276	3.349	2.721	2.613	3.471	2.556	4.431	3.79	1.488	2.362	2.411	3.373	2.857	3.334	3.768	3.76	4.798	2.966
ENSG00000201457.1	4.933	4.226	4.92	4.005	4.5	3.948	5.744	4.404	3.933	3.977	2.44	4.579	3.12	4.57	5.019	4.853	5.625	4.835
ENSG00000163909.7	3.182	3.88	4.139	5.268	3.43	4.505	3.533	3.59	4.753	5.073	4.393	4.796	3.844	4.01	4.559	4.72	4.702	3.478
ENSG00000225903.1	1.259	NA	-0.421	1.986	NA	1.929	NA	NA	1.761	1.636	0.684	NA	1.627	-0.508	0.456	NA	0.132	NA
ENSG00000116981.3	-2.19	-0.394	NA	0.384	-0.536	NA	NA	-2.216	NA	0.093	-0.596	NA	NA	-2.373	-1.409	NA	NA	-1.288
ENSG00000116983.12	-3.355	-0.443	-4.45	-2.043	-1.478	-2.837	-1.263	-4.38	-3.267	-0.393	-1.76	-1.514	-1.594	-2.537	-2.988	-1.549	-1.897	-2.13
ENSG00000084072.16	5.531	5.328	5.679	5.726	5.375	5.721	4.751	6.173	5.521	5.932	5.855	5.535	6.02	5.921	4.61	5.882	5.48	6.381
ENSG00000225333.6	NA	-1.017	NA	-1.238	-1.158	NA	NA	NA	NA	NA	NA	NA	-1.275	NA	NA	NA	NA	NA
ENSG00000252413.1	NA	NA	NA	NA	NA	NA	NA	NA	NA	NA	NA	NA	NA	NA	NA	NA	NA	NA
ENSG00000116985.11	1.594	1.964	3.69	2.607	3.24	2.664	0.732	2.319	3.003	3.403	2.018	2.72	0.997	3.104	1.141	3.796	2.699	0.798
ENSG00000198754.5	-2.912	-1.701	-0.686	0.537	0.479	0.02	-2.821	-1.938	-0.825	-0.629	-1.903	-1.88	NA	-0.773	-2.131	0.964	-0.869	-0.688
ENSG00000261798.1	-2.302	-2.091	-0.812	-0.727	NA	NA	-2.211	-0.328	-2.215	0.467	-0.708	0.538	-1.349	0.516	NA	-0.233	0.741	NA
ENSG00000229213.1	NA	NA	NA	NA	NA	NA	NA	NA	NA	NA	NA	NA	NA	NA	NA	NA	NA	NA
ENSG00000284719.1	-1.261	0.95	NA	-0.535	0.393	-0.106	-0.433	-1.872	-2.759	-0.3	-1.837	-1.228	NA	-1.029	-2.065	1.725	1.071	-1.944
ENSG00000284678.1	0.113	NA	-1.568	NA	NA	NA	-1.381	-1.498	NA	NA	NA	-1.44	NA	NA	NA	-0.403	NA	NA
ENSG00000043514.15	5.52	4.647	4.633	5.17	4.754	5.477	5.221	5.567	5.714	5.814	4.923	4.919	5.142	5.344	5.186	5.302	5.82	5.593
ENSG00000202222.1	3.687	2.313	3.007	3.092	3.493	3.035	4.001	3.076	3.511	3.385	3.696	3.942	3.055	3.727	2.883	3.171	NA	3.326
ENSG00000116990.10	1.84	2.872	1.413	2.115	3.297	4.164	1.85	4.415	2.041	3.284	2.659	3.229	2.029	1.398	2.806	4.314	4.798	1.41
ENSG00000236546.1	NA	NA	NA	NA	0.697	-0.177	NA	1.087	NA	-1.733	-1.685	-0.077	-1.742	-0.877	-0.913	0.375	2.464	-1.792
ENSG00000207356.1	NA	NA	NA	NA	NA	NA	NA	NA	NA	NA	NA	NA	NA	NA	NA	NA	NA	NA
ENSG00000168389.17	2.168	3.842	1.037	2.887	2.202	3.511	1.902	3.292	2.29	3.231	2.601	3.398	2.156	3.523	2.592	5.538	2.969	3.768
ENSG00000228477.1	1.742	0.631	NA	0.995	-0.51	1.812	1.096	1.716	-0.492	0.704	0.015	1.038	0.958	1.238	-1.798	3.074	1.463	0.908
ENSG00000131236.16	7.08	7.056	6.863	7.27	7.446	7.753	7.084	7.531	7.762	7.969	7.375	7.44	7.239	7.196	6.803	7.838	6.955	7.395
ENSG00000131238.17	7.359	7.515	6.507	6.999	6.994	7.791	6.621	7.782	7.697	9.014	7.869	7.611	7.969	7.612	7.175	7.412	6.17	7.847
ENSG00000226745.2	6.519	5.769	3.764	-1.508	0.157	5.935	NA	5.218	6.693	6.452	-1.489	5.276	NA	-1.68	3.191	NA	3.13	5.959
ENSG00000117000.8	5.573	5.046	4.949	5.181	5.182	5.15	5.103	5.589	5.655	6.189	5.632	5.776	5.457	5.213	5.337	5.561	4.55	5.818
ENSG00000207508.1	4.351	3.392	3.407	3.17	3.572	3.113	3.857	2.74	4.59	3.949	3.512	3.535	4.593	3.583	2.962	2.25	3.639	2.668
ENSG00000188800.5	-0.607	NA	NA	NA	-1.538	NA	NA	0.367	-1.52	NA	-1.598	NA	NA	-1.79	NA	NA	0.436	NA
ENSG00000259943.1	3.872	2.829	4.108	3.229	3.76	3.513	4.068	4.295	4.687	4.327	3.801	2.792	4.455	4.237	4.684	4.386	3.94	4.871
ENSG00000084073.8	7.477	6.622	6.743	7.012	6.73	6.429	6.891	6.8	7.31	7.357	7.135	6.936	7.246	7.347	6.698	6.817	6.041	7.54
ENSG00000231296.1	4.024	3.75	4.06	3.207	3.161	2.15	3.63	3.066	3.719	3.401	3.889	3.472	4.492	3.697	2.736	2.923	3.675	3.119
ENSG00000049089.14	5.396	4.717	3.611	4.742	3.342	5.378	2.618	4.806	4.686	7.004	4.397	5.921	3.962	2.765	4.989	4.638	4.556	5.736
ENSG00000227311.3	NA	NA	NA	NA	NA	NA	NA	NA	NA	NA	NA	NA	NA	NA	NA	NA	-0.527	-1.082
ENSG00000084070.11	5.873	6.143	5.721	5.81	6.191	6.513	6.049	6.071	6.672	7.422	6.11	6.155	6.567	5.821	6.141	6.69	6.209	5.617
ENSG00000213172.3	0.215	0.426	-0.88	NA	0.869	0.147	0.891	NA	3.624	1.983	-0.776	0.833	0.168	0.032	-0.004	1.699	1.995	NA
ENSG00000284677.1	1.528	-0.261	0.754	0.517	0.182	0.46	1.789	0.502	0.615	0.489	1.122	0.56	0.481	0.667	-1.691	0.012	2.445	1.015
ENSG00000187801.14	3.75	2.974	3.227	3.57	1.807	3.06	3.816	3.246	3.055	3.622	2.843	2.935	3.099	2.827	2.77	3.918	3.967	3.067
ENSG00000260920.2	3.535	1.683	2.402	3.146	1.378	2.43	2.945	2.471	2.901	2.965	2.288	2.504	2.827	2.289	2.146	3.778	3.252	2.497
ENSG00000279667.1	1.409	-0.84	0.176	0.524	-1.981	-0.533	0.625	0.508	0.036	-0.505	-2.042	-1.018	0.902	-0.233	-0.269	1.018	-0.008	-2.149
ENSG00000187815.9	4.086	3.453	3.539	3.574	2.634	3.345	3.706	3.835	3.61	4.033	3.683	3.607	3.919	3.882	3.074	3.362	3.991	3.899
ENSG00000238287.1	1.851	2.062	2.171	1.256	1.336	1.614	2.358	1.241	1.769	1.228	1.861	2.036	1.804	1.821	1.27	0.973	2.724	2.043
ENSG00000164002.11	3.467	2.689	3.221	3.15	2.527	2.8	3.252	3.559	3.31	3.518	3.038	2.683	3.258	3.264	3.165	2.856	3.74	3.219
ENSG00000227278.1	-0.833	-0.622	NA	NA	-0.763	-0.9	NA	NA	-0.745	NA	-0.823	0.2	NA	-0.015	NA	-1.349	NA	-0.93
ENSG00000238186.1	1.829	1.848	1.319	1.989	1.221	1.084	2.091	1.804	2.087	2.698	2.298	1.184	1.952	1.969	1.196	2.401	2.747	1.732
ENSG00000117010.15	3.133	1.299	2.291	2.622	2.743	2.136	3.209	3.232	2.912	2.94	2.972	2.06	3.157	2.979	2.744	2.941	3.111	3.213
ENSG00000236505.1	NA	NA	NA	NA	NA	2.462	2.036	NA	1.032	0.906	0.954	NA	NA	NA	NA	NA	NA	NA
ENSG00000233910.1	NA	NA	NA	NA	NA	NA	NA	NA	NA	NA	NA	NA	NA	NA	NA	NA	NA	NA
ENSG00000117016.9	2.536	1.755	2.978	2.291	2.125	2.573	1.342	3.189	2.572	3.134	2.755	3.279	1.394	2.633	1.638	2.943	2.218	1.463
ENSG00000237899.1	NA	0.839	0.532	0.617	1.434	-1.025	1.719	1.017	1.13	-0.996	0.637	0.075	0.995	0.445	1.146	-1.473	NA	0.945
ENSG00000272145.1	1.957	2.113	1.807	0.776	2.272	1.778	2.719	2.534	2.537	1.918	1.796	2.879	2.827	2.663	2.538	2.519	2.747	2.462
ENSG00000066136.20	5.364	4.706	4.997	5.297	5.37	5.357	4.974	5.477	5.29	5.196	5.593	5.098	5.484	5.003	5.193	5.281	5.574	5.198
ENSG00000198974.3	2.399	2.61	NA	2.388	1.468	2.916	2.49	2.958	1.486	2.36	1.408	2.431	2.351	2.801	2.765	2.883	3.442	3.301
ENSG00000207962.1	NA	3.658	3.351	3.758	2.516	3.379	3.538	3.006	2.534	2.993	1.456	3.064	3.721	3.264	2.228	1.93	4.489	2.934
ENSG00000117013.15	-0.147	0.765	-0.335	1.165	0.315	1.54	-0.596	0.872	0.985	0.515	0.769	-0.414	-0.387	-1.33	0.158	0.244	0.481	-1.075
ENSG00000264582.2	NA	-0.076	0.617	-0.298	-0.218	1.23	NA	-0.313	0.8	NA	0.722	0.745	-0.334	-0.47	-0.506	-0.803	NA	-0.385
ENSG00000179862.6	6.692	7.916	6.454	7.172	4.707	9.229	4.094	7.523	5.115	8.048	7.303	7.712	5.756	6.46	8.098	5.816	6.252	7.756
ENSG00000229528.1	NA	NA	-0.053	NA	NA	-0.025	NA	NA	NA	NA	-0.948	NA	NA	-1.14	NA	NA	NA	NA
ENSG00000228940.1	-1.925	NA	NA	NA	NA	NA	NA	-0.951	NA	NA	-1.916	NA	NA	NA	-2.143	NA	NA	-1.023
ENSG00000233118.2	NA	NA	NA	NA	NA	NA	NA	NA	NA	NA	NA	NA	NA	NA	NA	-0.644	NA	NA
ENSG00000171793.13	5.957	5.329	5.056	5.485	4.947	4.976	5.421	5.288	5.874	5.691	4.58	4.973	4.597	5.63	6.082	5.379	5.055	5.232
ENSG00000281207.1	2.564	1.762	2.929	2.637	2.189	2.459	2.579	2.025	2.24	1.677	2.078	2.413	1.856	2.019	2.901	2.222	2.418	1.64
ENSG00000171790.15	2.077	1.76	2.708	2.086	1.984	2.191	2.006	1.681	1.913	1.81	1.924	2.256	1.634	2.367	2.961	2.019	2.716	1.243
ENSG00000010803.16	6.015	5.184	5.022	5.68	5.267	5.474	4.885	5.787	5.92	5.701	5.642	5.584	4.997	5.417	5.287	5.556	5.906	5.913
ENSG00000215893.3	3.913	2.63	2.864	3.593	2.729	2.214	2.858	2.103	2.953	1.242	3.216	3.516	2.719	2.099	2.063	2.35	4.909	3.031
ENSG00000235358.1	0.402	2.257	1.214	1.299	-0.943	0.657	-0.184	1.464	2.66	1.534	-0.588	1.02	-1.06	-0.195	-1.231	-1.113	1.03	0.764
ENSG00000213987.4	-0.368	2.428	NA	-0.378	-0.298	-0.435	-0.277	0.606	1.719	0.593	-0.359	0.665	0.585	NA	NA	NA	NA	-0.466
ENSG00000204060.7	5.234	4.145	4.157	4.613	4.179	4.487	4.381	4.892	5.9	5.561	4.393	4.802	5.129	5.68	5.053	4.767	3.581	4.363
ENSG00000229901.1	3.47	2.833	3.664	3.538	3.54	2.403	3.561	4.404	3.709	3.069	3.117	3.977	4.382	3.51	3.782	2.784	2.928	2.903
ENSG00000252563.1	NA	1.61	1.303	NA	1.468	NA	1.49	NA	NA	1.36	NA	3.016	1.351	NA	NA	NA	NA	NA
ENSG00000127129.9	5.459	1.441	-0.865	3.189	2.714	4.944	1.195	3.426	3.376	6.138	1.742	4.926	3.598	4.44	3.766	3.787	1.273	2.592
ENSG00000127124.15	4.681	3.886	5.107	3.713	4.065	4.402	4.979	4.32	4.018	3.58	4.564	4.299	4.781	4.028	4.831	3.307	4.562	4.301
ENSG00000230881.1	3.194	3.083	5.584	3.184	3.401	3.975	5.008	3.306	2.767	1.834	4.274	4.606	4.683	3.012	4.113	2.164	5.578	2.775
ENSG00000230638.4	3.722	3.111	4.591	2.482	2.815	3.492	4.576	3.274	3.236	2.684	3.141	3.912	4.048	2.984	3.682	2.504	5.018	3.577
ENSG00000284895.1	NA	NA	NA	NA	NA	NA	NA	NA	NA	NA	NA	NA	NA	NA	NA	NA	NA	NA
ENSG00000227538.1	NA	NA	-2.319	NA	NA	NA	NA	NA	NA	-1.263	NA	NA	NA	-2.406	NA	NA	NA	-2.321
ENSG00000228776.2	NA	NA	NA	NA	-0.835	NA	NA	NA	NA	NA	NA	NA	NA	NA	NA	NA	NA	NA
ENSG00000044012.3	NA	NA	NA	NA	NA	NA	NA	NA	NA	NA	NA	NA	NA	NA	NA	NA	NA	NA
ENSG00000197273.3	NA	NA	NA	NA	-1.161	NA	NA	NA	NA	NA	NA	NA	NA	NA	NA	NA	NA	NA
ENSG00000198815.8	6.082	5.271	5.669	5.896	5.989	5.563	6.045	5.951	6.451	5.993	6.337	5.828	6.353	5.659	5.919	5.924	5.639	6.332
ENSG00000227527.2	0.139	NA	1.043	1.128	0.945	0.486	2.104	0.528	3.499	0.1	0.563	-0.414	1.828	1.178	0.335	0.623	2.012	2.263
ENSG00000177181.14	1.445	-0.988	1.896	0.649	2.979	-0.057	3.027	1.023	3.592	-0.483	2.656	0.043	2.039	2.847	-0.169	3.584	1.581	2.937
ENSG00000235002.1	NA	NA	NA	0.864	NA	NA	0.965	-0.737	0.376	NA	NA	-0.678	0.827	0.692	NA	1.943	NA	NA
ENSG00000066185.12	1.588	1.863	2.94	2.642	0.783	2.762	1.027	2.91	2.538	2.79	2.423	3.068	3.439	2.701	2.768	1.934	1.287	2.703
ENSG00000127125.8	6.672	5.607	6.415	6.474	6.332	6.469	5.978	6.702	7.345	6.972	6.643	6.243	7.039	6.698	6.488	6.521	5.899	6.856
ENSG00000186409.15	3.61	1.771	4.098	3.256	2.872	3.312	3.155	3.606	3.141	1.951	4.063	3.733	4.32	3.37	2.896	2.751	3.942	3.886
ENSG00000230116.1	0.947	0.158	1.588	0.351	-0.569	-0.121	1.775	1.506	0.449	NA	1.541	1.395	2.122	1.179	-1.857	0.168	1.142	1.724
ENSG00000236876.3	3.167	1.056	3.557	0.835	2.915	3.1	2.937	0.82	2.518	0.807	4.025	2.878	2.798	NA	2.949	0.329	3.303	NA
ENSG00000200254.1	2.766	2.392	2.085	2.755	1.25	2.113	2.272	NA	2.268	NA	2.775	1.213	NA	1.998	1.962	NA	1.639	2.668
ENSG00000236180.2	1.789	NA	0.109	1.516	-0.726	0.137	1.618	0.179	0.292	0.166	1.799	1.237	2.327	0.607	-0.014	0.688	1.247	2.429
ENSG00000171960.10	5.969	5.675	5.519	5.78	6.088	5.994	5.823	6.313	6.373	6.125	5.843	5.115	6.136	5.847	5.745	6.212	5.814	6.462
ENSG00000234917.2	0.691	1.224	2.055	1.265	1.345	1.623	1.589	2.366	0.363	1.237	1.7	2.046	2.344	1.093	2.28	1.634	2.471	2.053
ENSG00000065978.18	8.349	8.18	8.114	8.563	8.537	8.435	8.355	8.179	9.648	8.417	8.433	7.961	7.53	7.672	7.947	8.226	7.806	8.135
ENSG00000164007.10	-0.892	0.126	-0.403	0.904	0.084	0.847	-0.801	3.024	-1.805	0.713	0.117	0.31	-3.94	NA	-0.526	0.877	-0.849	-2.99
ENSG00000117385.15	5.718	5.029	5.249	5.95	4.942	5.616	5.154	5.31	6.231	6.243	5.463	6.273	4.882	5.623	5.199	6.031	5.708	5.544
ENSG00000164008.15	2.297	2.281	2.398	2.194	2.537	2.168	2.476	2.468	2.175	2.149	2.463	2.915	2.407	1.739	2.275	2.743	2.193	1.615
ENSG00000283580.2	-2.055	NA	NA	NA	NA	NA	-1.964	NA	NA	NA	NA	-2.022	-2.102	NA	-2.274	NA	NA	NA
ENSG00000228452.1	NA	NA	NA	NA	NA	NA	NA	NA	NA	NA	NA	NA	NA	NA	NA	NA	NA	NA
ENSG00000274386.5	0.177	-0.377	1.124	-1.921	-0.671	0.11	0.988	-0.766	1.264	-0.142	-0.316	-0.177	0.364	0.492	-0.807	2.288	0.248	0.24
ENSG00000177868.11	4.532	4.586	3.873	4.643	4.818	4.681	3.623	4.878	4.76	4.913	5.024	4.5	4.701	4.239	4.912	4.543	3.71	4.961
ENSG00000164010.14	4.046	3.263	4.104	4.059	3.772	4.148	4.012	4.517	3.988	4.001	3.95	4.519	4.426	3.725	4.148	4.217	4.146	4.128
ENSG00000228192.7	1.787	1.281	1.56	1.575	0.333	1.518	1.354	1.559	1.158	1.748	1.272	2.051	2.26	1.168	1.745	1.554	2.422	1.413
ENSG00000164011.17	4.383	4.157	4.313	4.339	4.428	4.397	4.06	4.646	4.599	4.843	4.195	4.14	4.495	4.329	4.75	4.342	4.392	4.68
ENSG00000233708.1	-2.016	NA	-3.111	NA	-1.946	NA	NA	NA	-1.929	NA	NA	-2.983	NA	NA	NA	NA	NA	-3.114
ENSG00000237090.1	NA	NA	NA	NA	NA	NA	-2.36	NA	-2.363	-1.489	NA	NA	NA	NA	NA	NA	NA	NA
ENSG00000225099.1	-1.489	-0.278	-0.585	-1.5	NA	-1.557	NA	-0.515	NA	NA	-0.48	-1.457	NA	-1.672	-0.708	-2.005	NA	NA
ENSG00000117394.21	6.496	6.344	6.264	5.561	6.504	7.296	6.664	6.974	7.156	6.513	5.726	6.507	6.299	6.378	6.77	6.698	5.735	6.233
ENSG00000284138.1	2.841	3.052	3.133	0.13	3.38	3.466	3.817	3.437	2.55	2.424	2.61	2.633	1.679	2.28	2.922	2.532	4.058	2.628
ENSG00000227533.5	0.958	2.754	2.014	0.585	1.945	1.18	2.402	2.221	2.682	2.141	1.497	2.068	0.911	2.065	3.402	2.359	1.053	1.497
ENSG00000283973.1	1.354	2.025	1.429	1.344	1.746	1.457	2.352	2.721	2.441	0.9	1.363	2.194	1.114	2.078	3.493	1.423	1.134	1.578
ENSG00000207256.1	1.181	2.392	2.085	2.17	2.835	1.113	1.272	1.155	NA	NA	1.19	1.213	1.134	1.998	2.547	2.987	NA	NA
ENSG00000283136.1	NA	NA	NA	NA	NA	NA	NA	NA	NA	NA	NA	NA	NA	NA	NA	NA	NA	NA
ENSG00000277513.1	NA	NA	NA	NA	1.627	NA	NA	NA	0.323	NA	NA	NA	NA	NA	0.017	-0.28	NA	NA
ENSG00000186973.10	2.864	1.412	3.044	2.693	4.358	3.834	3.408	3.175	1.511	-1.423	3.085	4.203	2.028	3.478	2.921	2.56	2.775	2.606
ENSG00000117395.12	5.607	5.498	5.774	5.874	5.8	5.742	5.4	5.933	6.439	5.875	5.788	4.95	6.315	5.745	5.669	5.819	5.417	6
ENSG00000284410.1	NA	NA	NA	NA	NA	2.924	NA	1.966	2.079	NA	NA	2.024	2.944	2.809	NA	NA	NA	1.894
ENSG00000243710.7	0.796	-0.656	2.653	0.895	1.318	2.222	1.312	2.046	0.635	-0.098	2.201	2.731	2.876	1.41	1.352	1.12	1.788	2.58
ENSG00000199240.1	2.6	NA	2.505	2.005	1.085	2.533	3.106	NA	1.103	NA	2.61	1.048	2.968	NA	1.797	NA	NA	NA
ENSG00000179178.10	5.164	4.322	5.359	4.693	5.259	5.588	5.18	5.291	5.52	4.741	5.425	4.692	6.109	5.708	5.055	4.968	4.673	5.845
ENSG00000253313.5	4.824	4.601	4.989	4.506	4.757	4.903	4.032	5.231	5.244	5.277	5.248	3.746	5.949	5.151	5.008	4.771	4.791	5.535
ENSG00000066056.13	4.386	4.379	4.617	4.848	4.521	5.666	4.412	5.14	4.341	5.499	5.076	4.547	4.531	3.343	4.606	4.758	5.66	3.749
ENSG00000117400.17	0.725	0.557	1.321	1.014	0.901	0.416	0.7	0.806	0.919	-1.014	0.204	0.517	0.785	0.012	1.054	0.209	1.804	-0.488
ENSG00000234694.1	2.013	1.572	2.628	-0.457	1.431	2.656	-0.355	1.987	1.226	1.1	1.37	1.171	2.091	2.371	1.335	1.945	2.182	1.456
ENSG00000117399.13	5.235	5.461	4.848	2.958	5.855	4.825	4.723	5.054	6.524	5.498	5.049	4.44	3.286	6.155	6.009	5.412	4.376	4.993
ENSG00000066322.14	6.889	6.442	6.661	6.69	6.989	7.149	7.095	7.176	7.968	7.499	6.601	6.477	6.912	7.07	6.691	7.148	6.73	6.68
ENSG00000283836.1	NA	NA	NA	NA	NA	NA	NA	NA	NA	NA	NA	NA	NA	NA	NA	NA	NA	NA
ENSG00000159479.16	5.453	4.929	5.362	5.281	5.4	5.587	5.505	5.618	5.915	5.941	5.297	5.061	5.747	5.866	5.211	5.789	5.017	6.196
ENSG00000229431.1	2.216	0.62	2.483	2.098	1.937	1.148	2.748	2.083	2.303	0.955	1.74	1.249	1.361	2.033	1.649	2.062	2.674	2.311
ENSG00000198198.15	4.736	4.129	4.669	4.698	4.284	4.98	5.054	5.049	4.474	4.733	4.788	4.586	4.942	4.591	4.779	4.703	5.513	4.694
ENSG00000229372.1	NA	NA	NA	NA	NA	-1.594	NA	NA	NA	NA	NA	NA	NA	NA	NA	NA	NA	NA
ENSG00000274975.1	NA	NA	NA	NA	NA	NA	NA	NA	NA	NA	NA	NA	NA	NA	NA	NA	NA	NA
ENSG00000178922.16	NA	NA	NA	NA	NA	NA	NA	NA	NA	NA	NA	NA	NA	NA	NA	NA	NA	NA
ENSG00000229348.1	-0.168	NA	0.322	-0.178	0.487	-0.235	1.508	1.128	-1.081	-1.207	0.426	0.865	0.785	0.234	0.614	-1.684	0.29	1.056
ENSG00000142949.16	8.956	8.019	7.916	8.347	8.233	8.701	8.737	9.118	8.825	8.828	8.212	8.889	8.555	8.056	8.088	8.688	8.517	8.671
ENSG00000284989.1	NA	NA	NA	NA	NA	NA	NA	NA	NA	NA	NA	NA	NA	NA	NA	NA	NA	-4.155
ENSG00000066135.12	4.869	4.314	4.542	4.779	5.119	4.851	4.664	5.293	5.261	4.795	5.153	5.279	5.142	4.575	4.885	4.974	4.628	4.834
ENSG00000236200.5	2.832	1.721	2.415	2.85	2.506	2.406	3.469	2.717	3.057	2.008	2.952	2.579	2.923	2.291	2.828	2.862	3.428	2.705
ENSG00000126091.20	1.499	0.376	0.546	1.464	0.518	0.432	1.54	0.473	1.343	0.732	1.174	1.289	0.764	-0.018	1.255	0.335	1.347	-0.209
ENSG00000229444.1	1.634	1.582	0.953	1.846	0.703	-1.019	1.14	0.608	1.458	1.332	2.058	2.889	1.324	1.188	-0.17	0.855	-0.493	-1.049
ENSG00000283414.1	3.015	2.641	1.335	1.42	2.5	1.363	2.521	NA	2.518	2.392	1.44	3.048	3.383	2.833	2.212	1.914	NA	1.333
ENSG00000233674.2	3.01	2.636	2.552	2.415	1.91	2.094	3.838	2.984	3.387	1.386	2.434	2.873	3.493	2.657	3.322	1.646	3.883	1.742
ENSG00000283477.1	3.553	3.764	4.458	2.958	3.038	1.9	5.381	4.264	3.055	1.929	3.977	4.001	5.091	3.37	3.334	3.037	5.233	2.87
ENSG00000224751.2	2.423	0.946	1.469	2.139	1.541	2.355	2.179	1.787	1.739	1.111	2.097	2.597	2.325	0.704	1.99	0.219	4.251	0.052
ENSG00000117407.16	5.475	3.885	3.465	1.664	0.159	4.363	-0.109	1.691	2.039	3.346	1.849	2.729	1.905	2.617	5.411	2.323	1.946	1.62
ENSG00000237950.1	3.018	2.644	3.276	2.838	1.918	2.781	2.64	2.282	2.52	2.979	2.317	2.203	2.888	2.473	2.877	2.58	2.628	2.558
ENSG00000117408.10	5.55	5.057	5.521	5.446	4.981	5.337	5.172	5.486	5.611	5.698	4.855	5.307	5.296	5.362	5.103	5.248	4.875	5.498
ENSG00000132768.13	5.247	4.822	4.85	5.538	4.781	5.537	5.16	5.336	5.692	5.774	4.632	4.76	5.498	5.345	4.883	5.531	5.342	5.616
ENSG00000117410.13	7.285	6.717	7.336	7.168	6.93	7.354	7.651	7.064	8.28	7.712	7	6.712	7.583	7.892	7.252	7.136	6.771	7.76
ENSG00000117411.16	6.272	6.042	5.943	6.6	5.591	6.129	5.243	6.069	6.051	6.716	5.657	6.607	5.839	5.286	5.494	6.217	5.516	5.387
ENSG00000159214.12	5.622	3.976	5.574	5.23	4.575	5.607	5.816	5.685	4.954	4.787	5.224	4.753	6.068	5.701	5.502	4.774	6.178	5.972
ENSG00000196517.11	4.085	3.156	4.927	3.53	2.737	6.322	2.186	3.866	2.504	4.121	3.223	3.306	4.692	3.619	5.055	3.526	3.327	3.794
ENSG00000230615.6	-1.161	-0.017	0.454	-0.383	-1.381	3.254	-1.722	-2.647	-1.212	0.984	-2.027	0.219	2.073	-1.344	-0.084	-0.613	-1.163	-1.719
ENSG00000227163.2	NA	-0.889	-1.195	NA	-1.031	3.08	NA	NA	-1.013	-1.139	NA	NA	2.175	NA	-0.319	-0.616	-0.642	NA
ENSG00000271647.1	NA	NA	NA	NA	NA	-2.594	NA	NA	NA	NA	NA	NA	-2.574	NA	NA	NA	NA	NA
ENSG00000239560.3	NA	NA	NA	NA	NA	NA	NA	NA	NA	NA	NA	NA	-0.354	NA	NA	NA	NA	NA
ENSG00000171872.4	-3.69	-1.894	-1.201	NA	NA	0.149	NA	NA	NA	-1.729	NA	-2.073	-0.037	-3.873	-2.324	-4.206	-3.232	-3.788
ENSG00000233514.1	2.015	0.641	0.335	1.005	1.822	1.948	-0.479	1.404	0.518	0.392	0.44	-0.537	-0.617	2.055	0.797	1.236	-0.112	-0.667
ENSG00000283039.1	NA	NA	NA	NA	NA	NA	NA	NA	NA	NA	NA	NA	NA	NA	NA	NA	NA	NA
ENSG00000226804.4	NA	NA	NA	NA	NA	NA	NA	NA	NA	NA	NA	NA	NA	-1.44	NA	NA	NA	NA
ENSG00000200171.1	NA	NA	NA	NA	NA	NA	NA	NA	NA	NA	NA	NA	NA	NA	NA	NA	NA	NA
ENSG00000238037.1	NA	NA	NA	NA	NA	NA	NA	NA	NA	NA	NA	NA	NA	NA	NA	NA	NA	NA
ENSG00000227994.1	NA	NA	NA	NA	NA	NA	NA	NA	NA	NA	NA	NA	NA	NA	NA	NA	NA	NA
ENSG00000271329.1	-1.715	NA	-1.81	NA	NA	NA	NA	NA	NA	-1.753	NA	NA	NA	NA	NA	-2.23	NA	-1.812
ENSG00000178028.13	5.713	5.18	5.057	5.425	4.987	5.786	5.82	5.937	5.927	5.921	5.269	5.402	5.743	5.65	5.705	5.884	6.256	5.858
ENSG00000117419.14	6.505	6.177	6.24	6.465	5.841	6.501	6.203	6.608	6.86	7.02	6.319	6.442	6.618	6.328	6.197	6.536	6.22	6.522
ENSG00000233602.1	3.693	3.107	4.045	4.097	3.576	3.938	4.412	3.529	4.021	3.564	3.787	4.266	3.555	3.221	3.639	3.656	4.428	2.943
ENSG00000199385.1	NA	NA	NA	NA	NA	NA	NA	NA	NA	NA	NA	NA	NA	NA	NA	NA	NA	NA
ENSG00000187147.17	5.31	5.005	5.059	5.455	5.424	5.523	4.502	5.47	5.573	5.733	5.518	5.222	5.385	4.867	5.584	5.334	5.327	5.378
ENSG00000263381.1	NA	NA	NA	NA	NA	NA	3.106	NA	NA	NA	NA	NA	NA	NA	NA	NA	NA	NA
ENSG00000126106.13	3.361	2.765	2.285	3.442	3.141	3.566	2.993	3.177	3.42	3.1	3.274	3.193	3.594	3.111	3.505	3.379	3.398	4.191
ENSG00000198520.10	2.416	2.305	2.284	2.669	1.971	3.293	3.355	2.741	3.204	2.64	2.425	2.586	2.295	2.911	3.974	3.461	3.28	2.581
ENSG00000199377.1	2.637	3.585	2.957	6.501	5.514	0.984	2.143	2.611	3.139	2.013	4.231	5.254	2.59	3.454	4.641	4.706	3.095	NA
ENSG00000200169.1	3.649	NA	5.923	5.754	6.263	3.582	2.155	4.739	3.736	3.833	4.533	3.904	4.017	3.204	5.704	4.133	5.33	5.551
ENSG00000142945.12	4.313	4.884	4.504	2.463	4.436	3.315	4.549	3.437	5.126	5.176	3.724	3.227	3.135	5.1	4.955	4.681	3.276	4.226
ENSG00000225721.5	2.742	2.86	3.402	3.191	3.456	3.134	3.003	3.623	3.353	2.873	3.073	2.682	2.155	2.882	2.846	2.619	3.785	3.345
ENSG00000142937.11	10.169	10.466	9.985	10.693	10.459	10.276	9.838	10.576	10.521	10.422	10.628	10.329	10.246	9.731	10.507	10.208	9.972	10.437
ENSG00000264294.1	4.408	4.396	3.827	4.397	4.477	5.118	4.013	4.382	4.272	4.883	3.61	4.44	4.36	4.418	4.189	4.254	5.965	4.824
ENSG00000200913.1	5.866	5.34	4.448	4.533	5.379	4.614	4.313	5.103	5.701	5.768	4.816	4.839	5.175	5.287	4.811	4.954	5.487	5.211
ENSG00000202031.1	2.793	2.004	3.283	2.782	3.447	3.31	3.469	4.352	3.88	4.076	2.802	2.826	4.068	4.418	3.159	4.736	4.573	3.28
ENSG00000207421.1	NA	NA	NA	NA	NA	NA	NA	NA	NA	NA	NA	NA	NA	NA	NA	NA	NA	NA
ENSG00000281859.1	NA	NA	NA	NA	NA	NA	NA	NA	NA	NA	NA	NA	NA	NA	NA	NA	NA	NA
ENSG00000234093.3	1.655	1.866	1.56	1.908	2.573	2.436	-0.575	2.115	1.006	1.295	1.343	2.174	1.871	2.151	1.115	0.402	2.376	2.558
ENSG00000142959.4	-0.27	0.834	-0.587	0.234	0.314	1.315	0.473	0.597	-0.99	0.469	-1.068	1.204	-0.124	-0.26	3.062	1.536	0.188	1.217
ENSG00000173846.12	5.094	5.103	4.663	5.116	4.47	6.321	4.594	4.679	5.075	6.213	5.452	4.92	5.289	6.104	4.774	5.57	5.678	4.946
ENSG00000188396.3	3.253	2.465	2.952	2.144	2.117	4.256	3.082	2.569	1.434	3.215	1.815	3.286	3.157	3.522	2.652	3.503	3.805	3.606
ENSG00000222009.8	4.433	3.705	3.778	4.453	3.155	5.024	3.349	3.278	4.648	4.465	4.183	4.279	3.597	4.369	3.743	4.439	4.582	3.73
ENSG00000117425.13	2.665	1.704	1.724	2.394	1.294	2.682	1.949	2.606	0.555	2.366	2.439	1.928	2.086	1.557	2.357	2.274	2.068	0.267
ENSG00000202444.1	NA	NA	NA	NA	NA	NA	NA	NA	NA	NA	NA	NA	NA	NA	NA	NA	NA	NA
ENSG00000226499.1	4.167	3.378	2.487	3.742	3.822	3.322	3.258	2.878	2.991	3.351	3.592	2.615	0.535	1.4	2.686	3.388	2.04	0.485
ENSG00000070785.16	5.592	5.325	4.847	5.611	4.964	5.324	5.228	5.444	5.49	5.671	5.028	4.843	5.364	5.341	5.373	5.418	5.291	5.764
ENSG00000253039.1	3.961	1.365	2.059	3.729	2.809	1.086	3.83	1.128	3.241	2.115	3.163	3.187	1.107	2.556	1.935	2.638	3.197	2.641
ENSG00000229815.1	1.532	0.743	0.436	1.521	1.279	0.142	2.301	0.769	-0.703	0.756	0.219	2.149	0.97	0.834	0.576	-0.306	2.475	-1.888
ENSG00000232369.1	-1.02	NA	NA	-1.031	NA	-1.088	NA	-1.046	0.067	-0.059	-1.011	NA	NA	0.797	-0.239	-1.536	0.438	NA
ENSG00000268949.1	-1.105	-1.894	-1.463	-3.7	NA	-2.757	NA	-3.716	-1.603	-2.729	-3.68	-0.85	-2.737	-1.872	-3.908	NA	-1.647	NA
ENSG00000126107.14	5.981	5.304	5.676	6.454	5.605	6.18	5.809	5.926	6.307	6.248	5.733	5.716	5.36	5.563	5.549	5.877	6.312	5.982
ENSG00000126088.13	6.918	6.097	6.052	6.883	6.086	6.883	5.849	6.84	6.884	7.294	6.544	6.524	6.859	6.724	6.916	6.693	6.54	6.992
ENSG00000162415.6	3.615	1.241	3.359	3.33	2.508	3.028	4.069	2.833	4.038	1.82	2.901	3.325	4.153	2.684	3.122	3.185	2.574	3.697
ENSG00000234315.1	NA	0.31	1.325	1.088	1.168	NA	2.19	NA	0.771	1.382	NA	-0.868	0.052	-0.084	-1.12	-0.417	-0.443	1.323
ENSG00000281912.1	1.43	0.563	1.994	1.757	1.252	2.022	1.595	2.286	2.998	1.899	0.777	1.303	2.595	1.459	2.134	1.988	2.498	2.333
ENSG00000186603.5	1.712	3.939	1.064	2.286	1.409	1.708	1.344	1.619	2.247	1.673	1.069	2.04	1.453	0.77	4.581	2.38	1.71	-0.845
ENSG00000132781.17	4.183	4.032	4.204	4.318	3.607	4.712	4.504	4.561	4.52	4.388	3.949	3.595	4.419	4.771	4.908	4.419	5.001	4.542
ENSG00000132773.11	4.126	3.611	4.006	4.056	3.735	4.247	3.868	4.221	4.453	4.137	3.839	3.971	3.975	4.43	5.199	3.959	4.169	4.094
ENSG00000070759.16	5.179	4.837	3.633	3.564	4.313	4.941	2.837	4.834	5.208	5.377	4.927	5.199	4.821	4.677	5.257	5.075	5.152	4.6
ENSG00000236872.1	3.037	3.111	1.805	1.152	1.647	3.095	0.669	2.722	2.835	2.861	3.835	3.518	3.116	2.717	3.167	1.869	4.036	2.802
ENSG00000280670.2	2.205	3.143	2.109	2.144	2.586	3.565	3.742	3.179	1.521	3.352	1.056	2.334	3.277	2.919	2.62	1.831	0.612	2.571
ENSG00000132763.14	3.649	3.254	3.224	4.096	3.552	3.506	2.991	4.148	2.604	3.765	3.247	3.985	4.657	3.534	3.185	3.302	2.928	4.185
ENSG00000117450.13	8.613	8.237	8.588	8.088	8.21	8.442	7.101	8.319	8.678	9.186	8.106	8.016	8.591	8.363	8.516	8.285	7.287	8.052
ENSG00000234379.1	NA	NA	-1.397	NA	NA	NA	NA	-1.328	NA	NA	NA	NA	NA	NA	NA	NA	NA	NA
ENSG00000117448.13	6.887	6.728	6.569	7.155	7.338	7.128	7.067	7.106	7.046	7.431	7.035	6.753	7.377	7.034	6.637	7.244	7.179	7.799
ENSG00000281133.1	1.337	NA	1.242	NA	NA	1.27	1.428	1.311	2.424	1.298	NA	2.37	NA	1.155	2.119	NA	NA	3.239
ENSG00000280836.1	3.293	NA	2.198	NA	NA	NA	1.384	3.267	2.965	NA	1.302	2.326	NA	NA	2.659	0.777	NA	1.195
ENSG00000132780.16	5.564	5.233	5.897	5.169	5.512	5.721	5.839	5.677	5.737	5.962	5.962	5.232	5.656	5.701	6.413	5.756	5.806	6.099
ENSG00000281112.1	1.53	2.741	3.435	1.519	NA	1.462	4.943	1.504	2.617	3.813	3.124	3.148	3.068	2.932	1.311	1.014	NA	2.432
ENSG00000281825.1	1.814	2.025	3.303	2.803	2.883	2.746	3.49	NA	1.901	1.775	3.823	NA	3.351	1.631	3.595	1.298	3.857	2.716
ENSG00000159588.14	2.978	1.169	3.033	2.063	2.716	3.13	4.272	3.155	2.758	2.273	2.442	3.107	3.523	2.796	2.779	3.621	4.015	2.083
ENSG00000159592.10	7.265	6.748	7.085	7.227	7.183	7.203	7.204	7.554	7.676	7.568	7.427	7.331	7.696	6.942	7.162	7.232	7.111	7.376
ENSG00000225447.1	4.667	3.141	4.337	4.727	4.272	4.277	5.793	4.842	5.047	3.306	4.939	4.547	4.105	3.969	4.126	3.736	5.229	4.376
ENSG00000234329.1	4.726	3.64	4.597	4.46	4.636	4.362	5.551	4.464	4.863	3.654	4.519	4.562	4.994	4.346	3.81	4.159	5.431	4.71
ENSG00000159596.6	5.023	4.881	4.714	5.135	4.973	5.146	4.806	5.429	6.075	5.541	5.106	4.965	5.557	5.415	5.306	5.174	4.414	5.673
ENSG00000197429.10	5.515	4.595	5.245	5.324	4.988	4.902	4.983	5.156	5.485	5.372	5.361	5.03	5.502	4.89	5.359	5.115	4.831	5.466
ENSG00000230896.1	5.298	4.157	4.978	4.858	4.523	4.438	4.744	4.672	4.851	4.36	5.011	4.96	4.801	4.188	4.837	4.937	3.857	4.555
ENSG00000236111.5	NA	NA	NA	-1.5	NA	NA	-1.398	NA	NA	-1.528	NA	NA	NA	NA	-1.708	-2.005	NA	NA
ENSG00000086015.20	6.233	5.924	5.675	6.042	5.852	6.333	6.176	6.408	6.496	6.524	6.009	6.125	5.95	6.273	5.932	6.742	6.263	6.89
ENSG00000232467.2	2.498	1.709	1.181	1.681	2.345	1.208	3.174	0.987	2.238	1.46	1.285	2.046	1.814	2.596	0.472	0.497	-0.851	1.915
ENSG00000117461.14	6.219	5.186	4.889	5.989	7.424	6.51	4.91	6.8	7.026	5.816	6.838	6.53	7.016	6.446	5.847	6.684	5.577	7.264
ENSG00000278139.1	NA	NA	NA	NA	NA	NA	NA	NA	NA	NA	NA	NA	NA	NA	NA	NA	NA	NA
ENSG00000226957.1	3.28	1.113	1.807	2.892	4.142	3.156	2.759	2.724	3.877	1.863	3.496	3.52	3.703	3.304	2.268	2.649	3.126	4.097
ENSG00000233114.2	5.056	3.313	2.592	4.339	6.03	4.941	4.281	4.164	5.047	3.385	4.433	5.305	5.481	4.919	2.883	3.586	5.019	4.528
ENSG00000227857.2	1.517	2.05	2.744	2.092	1.909	-0.55	0.608	1.813	1.604	1.063	-0.474	-0.45	1.792	1.919	2.758	1.586	2.297	2.227
ENSG00000117472.9	5.347	6.031	7.778	4.023	6.798	6.28	8.721	6.305	7.169	6.428	7.12	6.73	9.054	6.77	5.953	7.104	7.363	8.441
ENSG00000250719.1	NA	NA	NA	NA	NA	NA	NA	NA	NA	NA	NA	NA	NA	-0.886	NA	-1.22	NA	NA
ENSG00000085998.13	6.835	6.01	6.549	6.15	5.719	6.122	6.049	6.299	6.605	6.25	6.207	6.163	7.099	6.296	6.206	6.151	6.245	6.767
ENSG00000171357.5	2.492	1.977	1.828	2.547	1.595	2.168	0.742	2.21	1.153	2.486	2.599	1.742	0.341	0.205	0.935	1.72	-0.154	0.668
ENSG00000085999.11	3.704	3.547	2.976	1.1	3.031	2.575	3.986	2.231	4.091	3.159	3.183	2.444	2.037	3.644	4.079	3.162	3.101	3.509
ENSG00000132128.16	6.761	6.119	6.535	6.189	6.093	6.241	5.964	6.207	7.063	6.445	6.253	6.39	6.448	6.216	6.18	6.227	5.893	6.766
ENSG00000173660.11	7.774	7.683	7.702	8.031	7.921	7.508	7.563	7.641	8.504	8.054	8.096	7.248	7.936	7.944	7.957	8.222	7.245	8.974
ENSG00000117481.10	4.061	3.312	3.756	4.015	3.729	4.01	3.619	4.187	4.149	4.145	3.976	3.956	4.232	3.692	3.823	3.756	4.139	3.944
ENSG00000225779.1	2.85	2.187	2.755	1.38	2.46	1.323	2.804	0.95	0.478	NA	2.57	1.745	0.929	0.208	1.757	0.875	1.849	0.293
ENSG00000117480.15	6.568	5.437	6.474	5.741	6.135	6.24	8.131	6.849	7.049	5.559	6.746	5.249	7.291	6.611	6.123	6.117	7.818	7.23
ENSG00000232022.7	1.946	0.759	3.279	0.778	2.48	1.343	2.087	1.648	1.82	0.22	1.268	1.209	2.363	1.429	0.957	1.82	2.19	1.746
ENSG00000224863.2	1.494	0.383	2.536	NA	1.978	-0.896	-0.322	-0.117	0.844	-1.452	0.596	-0.38	0.862	-0.596	0.69	1.158	2.504	0.296
ENSG00000197587.10	2.422	-2.367	0.851	-2.003	-0.923	-3.645	-0.902	-1.282	-0.169	-1.031	-1.246	-0.96	NA	-1.76	-3.796	0.299	-0.312	-1.09
ENSG00000282881.1	NA	NA	NA	NA	NA	NA	NA	NA	NA	NA	NA	-2.546	NA	-2.761	NA	NA	-2.121	NA
ENSG00000269956.1	1.754	1.521	1.429	1.744	1.491	2.184	2.591	1.811	1.454	1.486	2.033	1.787	1.941	1.484	1.306	0.958	2.679	1.656
ENSG00000162456.9	NA	NA	NA	NA	NA	NA	NA	NA	NA	NA	NA	NA	NA	NA	NA	-2.612	NA	NA
ENSG00000079277.19	5.108	4.673	4.846	4.931	5.061	5.448	5.41	5.196	5.236	5.268	4.899	4.834	5.064	4.993	4.773	5.099	4.926	4.549
ENSG00000142961.14	4.017	3.711	3.824	4	4.091	4.338	4.313	4.294	3.814	4.389	4.012	3.884	4.445	3.984	3.323	3.752	4.45	4.079
ENSG00000123472.12	5.707	5.062	5.265	5.056	5.042	5.291	5.098	5.35	5.684	5.522	5.437	5.262	6.114	5.351	5.203	5.31	4.754	5.761
ENSG00000233647.2	1.38	0.269	1.548	1.048	1.449	1.575	2.734	0.617	0.73	1.019	0.652	1.413	1.596	1.46	0.839	0.542	3.323	-0.04
ENSG00000186118.8	0.486	-1.625	0.654	0.738	1.934	0.681	1.84	1.138	0.836	-0.29	1.173	1.004	1.702	0.566	1.115	1.233	2.322	-0.349
ENSG00000228237.5	2.79	1.779	3.472	1.972	2.222	2.237	4.396	2.864	2.77	2.529	3.162	3.015	2.842	2.97	2.764	2.926	3.248	3.055
ENSG00000159658.10	6.901	6.505	6.967	6.836	6.917	7.018	7.208	7.238	7.211	7.206	7.256	7.02	7.053	6.936	7.035	7	6.555	7.394
ENSG00000236476.2	NA	NA	NA	NA	-0.661	NA	-0.64	NA	NA	NA	NA	NA	NA	NA	NA	-2.247	NA	NA
ENSG00000142973.13	7.785	7.973	4.334	3.801	2.361	5.009	6.907	4.225	4.116	4.361	4.826	4.838	5.491	6.369	4.658	5.489	5.201	4.12
ENSG00000154198.14	5.404	5.715	1.77	7.224	6.036	6.295	8.196	7.324	7.388	6.172	5.848	6.403	5.772	5.511	1.384	3.83	8.06	6.533
ENSG00000238145.2	1.61	2.721	-1.392	3.715	2.232	3.864	4.452	5.017	4.768	3.95	2.922	3.35	3.328	2.378	-0.931	0.187	5.645	3.22
ENSG00000187048.12	4.02	-0.376	-0.223	-0.013	0.652	0.433	2.059	0.475	1.255	-0.041	1.123	-0.232	-0.049	-0.6	-1.484	0.067	1.729	0.222
ENSG00000259832.1	4.307	0.519	NA	0.297	1.962	1.825	2.399	NA	0.395	0.269	NA	0.34	1.845	1.125	NA	NA	0.765	NA
ENSG00000261196.1	3.588	1.214	NA	NA	NA	0.936	3.416	1.977	NA	NA	2.013	NA	NA	NA	NA	NA	2.461	NA
ENSG00000261593.1	4.6	NA	NA	NA	NA	0.285	3.028	0.326	0.44	0.314	NA	0.385	NA	NA	0.134	-0.164	2.395	NA
ENSG00000261290.1	3.463	0.866	NA	0.645	NA	NA	2.747	1.63	NA	0.617	1.665	1.688	0.608	NA	NA	NA	3.435	0.558
ENSG00000186377.7	4.924	2.545	5.289	6.29	2.766	5.568	6.494	6.689	6.877	7.316	7.504	5.981	5.923	7.074	3.13	3.086	7.923	6.31
ENSG00000186160.4	3.274	1.407	0.39	5.67	1.183	5.62	4.128	7.909	4.888	7.29	5.793	7.318	5.792	7.186	2.762	1.368	8.525	5.241
ENSG00000225154.2	2.82	3.457	-2.404	5.156	3.345	3.646	6.196	5.108	4.286	4.207	4.022	5.735	3.001	4.678	0.057	1.175	7.032	4.178
ENSG00000225506.2	1.075	1.094	0.98	1.765	1.315	2.33	1.974	2.371	NA	1.206	2.608	2.752	1.487	2.799	2.027	1.951	2.993	2.37
ENSG00000162365.11	2.223	-0.453	-0.912	0.527	0.171	1.194	2.059	1.512	0.188	-0.703	1.482	2.091	1.011	1.854	-0.205	-0.332	4.064	0.823
ENSG00000225514.1	0.854	-1.257	-1.563	-0.478	0.187	0.049	0.208	0.091	-1.381	-1.507	1.126	1.15	0.807	0.934	-1.687	NA	2.16	-0.566
ENSG00000224805.2	2.139	NA	0.043	1.543	1.623	2.656	-0.355	2.113	-0.359	0.837	1.37	0.586	2.754	2.541	1.92	0.845	1.597	1.778
ENSG00000162366.7	1.026	3.643	3.738	4.233	5.535	5.562	1.117	4.018	-0.624	4.075	4.883	3.409	5.588	-0.893	2.13	5.071	3.41	4.746
ENSG00000162367.11	0.746	1.037	1.452	1.928	1.241	2.749	0.956	1.82	1.319	2.9	1.893	1.482	1.5	0.563	1.824	1.759	1.467	0.219
ENSG00000226252.1	-0.597	-2.261	0.17	-0.367	-1.402	0.124	-1.38	-0.175	-0.647	0.227	-0.14	-1.216	-0.782	-2.239	-0.468	-0.988	-1.014	-1.569
ENSG00000123473.15	4.377	3.991	3.746	2.668	4.326	3.558	4.647	2.744	4.609	3.953	3.933	3.827	3.442	5.217	4.602	4.564	3.496	4.506
ENSG00000162368.13	7.193	6.545	6.824	7.192	7.15	6.613	7.182	6.679	7.443	7.313	7.222	7.134	7.181	6.642	6.534	7.256	6.302	7.563
ENSG00000225762.1	3.094	2.918	2.611	3.083	3.324	3.026	4.524	3.15	1.901	1.553	3.475	3.563	3.129	3.911	2.488	3.49	2.464	2.494
ENSG00000186790.5	-1.445	-1.819	NA	-3.04	-1.375	-0.775	1.646	-2.056	-0.621	NA	-0.699	0.173	0.093	-0.405	NA	-0.961	-1.572	-2.128
ENSG00000237424.1	2.055	1.595	1.441	0.789	2.343	2.539	3.553	2.753	3.599	0.838	1.996	2.662	2.389	3.617	0.803	2.158	3.237	2.576
ENSG00000186564.5	1.731	1.527	0.16	0.18	2.542	2.708	2.91	2.636	3.27	0.448	1.849	2.659	2.864	4.532	-0.165	2.675	2.277	2.711
ENSG00000271355.1	NA	NA	NA	NA	-0.869	NA	NA	NA	NA	NA	NA	NA	NA	NA	NA	-0.455	NA	NA
ENSG00000229554.2	NA	NA	NA	NA	NA	NA	NA	NA	NA	NA	NA	NA	NA	NA	NA	NA	NA	NA
ENSG00000227883.1	NA	NA	NA	NA	NA	NA	NA	NA	NA	NA	NA	NA	NA	NA	NA	NA	NA	-0.094
ENSG00000227947.1	NA	NA	NA	NA	NA	-0.816	-0.657	NA	NA	NA	NA	NA	-0.211	NA	NA	NA	NA	NA
ENSG00000269113.3	1.332	1.953	1.113	3.471	1.967	3.214	0.403	2.844	0.477	2.733	2.795	2.057	0.487	-0.233	2.113	1.569	2.06	0.536
ENSG00000223814.1	NA	NA	NA	NA	NA	NA	NA	NA	NA	NA	NA	NA	NA	NA	NA	NA	NA	NA
ENSG00000225028.1	-0.09	1.014	0.008	1.736	0.757	1.495	-0.806	0.536	-2.81	-0.614	1.282	0.836	-0.359	-2.08	-0.116	-2.413	1.146	-0.188
ENSG00000226133.6	-1.476	0.321	-0.249	2.158	-0.084	-0.221	-1.384	-0.916	NA	-0.514	1.534	-0.443	-2.523	NA	0.113	-1.992	-1.017	-1.573
ENSG00000231413.1	NA	NA	NA	1.307	NA	NA	NA	NA	NA	-0.306	NA	-0.235	-0.315	-0.45	NA	NA	0.19	NA
ENSG00000237180.1	NA	NA	-0.234	0.851	NA	NA	NA	0.836	NA	NA	0.871	1.479	-0.186	NA	0.643	NA	0.32	NA
ENSG00000242267.6	0.392	-2.397	0.466	0.703	0.046	-1.091	0.653	0.688	NA	NA	1.571	1.232	0.804	0.017	0.343	-0.802	1.172	0.294
ENSG00000279096.2	-2.46	-1.664	-1.555	0.437	-1.805	-0.72	-1.369	-1.164	-2.373	-3.499	0.25	-0.842	-0.507	-1.321	-1.357	-2.976	0.699	-0.973
ENSG00000223720.2	2.276	0.372	0.48	0.15	0.967	0.83	-0.333	-1.45	NA	-1.463	1.392	0.193	0.529	-0.607	-0.643	0.382	0.034	1.285
ENSG00000117834.12	2.103	0.849	2.3	2.592	2.381	2.348	1.091	2.629	1.191	1.014	3.266	2.77	2.768	2.253	0.349	0.684	3.498	1.192
ENSG00000272491.1	1.3	0.424	1.118	1.373	0.283	-0.269	-2.696	0.509	-2.7	0.344	1.807	1.568	1.558	0.352	-0.42	-1.303	1.759	-1.3
ENSG00000279214.1	1.838	-0.174	0.742	1.19	0.422	NA	0.443	-1.995	-0.297	-1.008	1.947	-0.352	0.791	-0.152	NA	-1.486	1.073	-0.482
ENSG00000132122.11	4.548	3.663	4.013	5.01	4.309	3.684	4.076	4.979	4.116	3.96	5.285	4.825	4.958	4.483	2.613	4.24	4.59	5.304
ENSG00000224986.2	2.354	0.913	2.191	2.343	1.664	1.827	2.378	1.453	1.789	-1.144	2.547	2.097	2.847	1.519	-0.002	1.079	3.107	2.841
ENSG00000206700.1	3.766	3.392	3.893	4.17	4.25	3.113	3.857	3.74	2.268	2.727	3.19	4.383	4.455	2.583	2.547	2.665	1.639	3.668
ENSG00000235105.1	1.948	1.837	0.991	2.616	1.281	1.729	2.039	2.06	1.036	0.395	2.391	1.36	1.972	1.614	-0.27	1.695	2.728	2.387
ENSG00000223175.1	3.503	2.392	3.67	4.871	NA	3.435	3.272	2.74	3.268	3.142	3.19	3.535	4.134	NA	0.962	2.665	3.639	4.253
ENSG00000232514.1	-0.967	NA	NA	NA	-0.897	NA	NA	NA	NA	NA	NA	NA	NA	NA	NA	-1.483	NA	NA
ENSG00000186094.16	2.26	-0.114	1.008	1.051	0.851	1.907	3.612	1.831	1.968	-2.065	1.443	2.622	1.482	2.251	-1.659	0.668	3.16	1.549
ENSG00000162373.12	2.85	2.388	1.404	3.074	3.269	2.891	2.853	3.527	2.691	2.565	3.562	3.164	3.715	2.925	1.913	3.507	3.417	3.649
ENSG00000229846.2	0.291	NA	-0.804	-0.134	-1.639	-1.776	2.704	-0.735	1.186	-1.748	-1.7	1.324	1.051	0.43	NA	0.36	1.556	1.515
ENSG00000230114.1	NA	NA	-1.318	0.767	NA	1.032	1.869	-0.248	0.865	NA	-1.213	0.81	-0.27	0.917	-1.441	NA	0.236	NA
ENSG00000225623.1	2.617	1.713	1.629	2.076	1.308	1.849	4.008	1.891	2.811	-0.122	1.511	3.342	1.454	2.319	NA	0.722	2.834	2.404
ENSG00000237478.2	2.211	0.1	1.793	1.463	1.543	1.821	3.887	1.863	1.561	NA	2.22	3.622	2.164	2.876	NA	0.958	3.806	2.376
ENSG00000215887.5	0.981	-0.223	-0.529	0.293	-0.142	0.914	3.003	-0.723	0.975	-1.058	1.383	2.101	0.104	0.968	-3.237	-0.535	2.024	-0.532
ENSG00000279324.1	0.837	-0.437	-0.481	0.827	0.907	1.354	2.821	-0.189	0.924	-2.009	0.498	1.232	-0.696	0.934	NA	-0.316	1.488	1.102
ENSG00000233595.2	1.236	0.447	-0.86	-0.775	1.305	1.976	2.786	0.795	1.323	-0.803	1.567	1.268	0.189	0.053	NA	0.305	1.694	1.723
ENSG00000162374.16	-1.965	-3.076	-1.575	-1.713	-1.896	-1.77	-0.874	-1.313	-0.615	-1.326	-1.278	-0.933	-2.012	-0.885	-1.336	-1.996	-2.829	-0.926
ENSG00000230828.1	NA	NA	NA	-0.523	NA	NA	NA	NA	NA	NA	NA	NA	-0.56	NA	NA	NA	NA	-0.61
ENSG00000237337.1	-0.823	NA	NA	NA	NA	NA	-1.731	NA	-1.735	NA	-1.813	NA	-0.87	NA	NA	NA	NA	-1.92
ENSG00000233407.1	NA	NA	NA	NA	NA	NA	NA	NA	NA	NA	NA	NA	NA	NA	NA	NA	NA	NA
ENSG00000284696.1	-2.757	NA	NA	NA	NA	NA	-3.666	NA	NA	NA	NA	NA	NA	NA	NA	NA	NA	NA
ENSG00000284645.1	NA	NA	NA	NA	NA	NA	NA	NA	NA	NA	NA	NA	NA	NA	NA	NA	NA	NA
ENSG00000234080.3	NA	NA	NA	NA	NA	NA	NA	NA	NA	NA	NA	NA	NA	NA	-2.073	NA	NA	NA
ENSG00000229316.1	NA	-1.218	NA	NA	NA	NA	NA	NA	NA	NA	NA	NA	-1.476	NA	NA	NA	NA	NA
ENSG00000225671.2	NA	NA	NA	NA	NA	NA	-1.203	NA	NA	NA	NA	-1.262	NA	NA	NA	NA	NA	NA
ENSG00000142700.11	-3.733	NA	-3.828	NA	-3.663	-3.8	-3.642	-3.759	-2.646	-3.772	-3.724	NA	NA	-2.916	-3.951	-1.664	NA	NA
ENSG00000284700.1	NA	NA	-2.034	-1.949	-1.869	NA	-0.848	NA	NA	NA	NA	NA	-1.986	NA	NA	NA	NA	NA
ENSG00000185104.19	5.285	4.74	4.701	5.218	4.952	4.942	5.627	5.273	5.216	5.116	5.335	5.064	5.052	4.863	4.819	5.192	4.756	5.385
ENSG00000225767.1	4.157	3.744	3.897	4.295	3.718	3.925	5.379	4.051	4.164	2.996	4.315	4.19	4.186	3.225	2.729	3.924	4.213	3.55
ENSG00000207194.1	3.167	4.186	2.657	3.964	3.559	3.1	4.258	1.141	3.839	2.714	3.177	2.2	3.442	1.985	2.534	2.973	1.625	4.07
ENSG00000230585.2	3.844	3.114	3.118	4.03	3.65	4.257	4.304	3.518	4.204	2.92	4.151	3.718	3.939	3.502	3.21	3.202	4.55	4.044
ENSG00000237130.1	3.561	3.409	3.617	3.55	3.548	3.131	4.289	3.272	3.648	2.352	3.985	3.33	2.803	2.909	2.172	3.398	3.308	3.993
ENSG00000123080.10	4.431	4.225	3.48	4.888	4.581	4.235	3.666	4.728	4.279	4.988	4.42	4.129	3.266	5.541	4.673	4.511	3.923	4.151
ENSG00000265538.1	1.814	NA	2.718	1.803	NA	NA	NA	NA	NA	NA	1.823	NA	NA	1.631	NA	NA	NA	NA
ENSG00000275816.1	1.496	NA	NA	1.485	NA	NA	NA	1.47	1.583	NA	NA	NA	NA	1.313	NA	NA	NA	NA
ENSG00000204006.8	NA	NA	NA	0.934	-0.986	-2.123	-1.964	-1.081	-1.968	-2.094	-1.046	NA	-2.102	NA	-1.274	NA	NA	-2.153
ENSG00000200262.1	NA	NA	1.046	NA	NA	NA	NA	NA	NA	NA	NA	NA	NA	NA	NA	NA	NA	NA
ENSG00000213478.2	NA	-1.285	NA	-1.506	-0.426	-0.563	-1.405	NA	NA	-1.534	NA	0.859	NA	NA	NA	NA	NA	NA
ENSG00000203356.2	NA	-2.075	NA	-1.297	-3.216	-2.354	-2.195	-0.727	-3.199	-1.003	NA	-1.253	NA	-3.469	-1.505	-1.802	-2.828	-1.799
ENSG00000123091.4	6.953	6.706	6.72	7.064	7.247	6.605	6.916	7.167	7.756	7.305	7.407	7.162	7.289	6.898	6.731	7.281	6.378	7.211
ENSG00000233406.5	2.479	2.538	2.762	2.954	3.085	2.997	3.606	3.176	3.052	2.762	3.167	3.144	3.32	2.675	2.261	2.963	3.075	2.814
ENSG00000236434.2	3.479	3.069	3.454	2.847	3.314	3.09	4.418	3.131	3.768	1.926	3.69	3.649	3.28	2.975	3.026	3.165	3.615	2.966
ENSG00000085831.15	4.99	5.461	5.324	4.01	5.756	6.612	5.288	6.438	6.714	5.156	5.6	5.542	5.738	6.564	3.491	5.319	6.033	5.905
ENSG00000261664.5	3.159	2.832	2.616	2.116	3.544	3.809	3.987	4.328	4.294	2.152	3.034	3.315	3.012	2.976	1.149	2.643	4.601	3.547
ENSG00000085832.16	6.512	6.393	6.235	6.541	6.671	6.637	6.588	6.762	6.778	6.797	6.901	6.862	6.809	6.509	6.423	6.604	6.199	6.95
ENSG00000232027.2	3.067	2.482	2.513	2.967	2.95	2.125	4.045	2.245	2.432	0.984	3.318	2.962	2.676	2.425	2.126	2.207	3.066	3.135
ENSG00000206595.1	4.503	3.714	2.67	4.17	2.25	3.698	5.272	2.74	3.853	2.727	3.997	3.798	4.303	3.998	2.962	2.665	3.961	3.405
ENSG00000238140.1	3.161	2.816	2.229	3.03	2.172	1.909	3.309	2.192	2.852	1.478	3.227	2.872	3.328	2.241	1.299	1.908	2.675	2.943
ENSG00000227070.1	2.744	3.218	2.497	2.582	3.579	3.055	4.214	2.718	3.597	1.969	3.602	2.915	3.623	2.94	2.011	3.661	2.88	3.91
ENSG00000252032.1	NA	NA	NA	NA	1.277	NA	2.299	NA	2.295	NA	1.217	NA	1.161	2.025	NA	1.692	1.666	2.11
ENSG00000227742.2	NA	-1.752	-1.059	-1.974	1.806	0.776	2.713	-0.404	2.583	NA	1.505	-0.931	1.574	-1.146	0.403	0.98	1.816	1.939
ENSG00000117859.18	6.244	5.545	5.615	6.144	5.745	6.721	6.18	6.809	6.842	6.8	6.354	6.438	6.572	6.573	6.56	6.665	6.046	6.742
ENSG00000236973.2	0.764	0.752	1.183	1.753	1.196	1.796	2.748	0.738	2.436	0.918	2.136	1.896	1.717	1.233	0.323	0.44	2.662	1.559
ENSG00000232846.1	1.312	0.675	1.369	2.039	1.019	1.245	2.626	0.924	1.552	0.104	2.152	1.876	1.903	1.13	-0.491	-0.374	2.922	1.745
ENSG00000212624.1	4.161	2.202	2.481	3.566	2.646	2.924	4.542	2.966	4.079	2.953	4.001	3.832	3.944	1.809	4.095	3.06	4.034	3.216
ENSG00000078618.21	7.321	6.515	6.837	6.862	6.948	6.969	7.181	6.864	7.559	7.068	6.882	6.708	7.04	7.073	6.762	6.972	6.817	7.412
ENSG00000266993.3	3.37	2.658	3.166	3.102	3.331	3.136	3.789	2.421	3.261	2.251	3.576	3.236	3.564	3.289	3.37	2.931	3.571	3.164
ENSG00000272175.1	3.6	2.004	3.283	2.782	2.447	2.725	4.054	0.767	2.687	2.562	3.61	2.148	2.916	3.07	3.159	2.447	2.836	2.865
ENSG00000283899.1	NA	NA	NA	NA	NA	NA	NA	NA	2.127	2.001	NA	NA	NA	1.857	NA	1.523	NA	NA
ENSG00000230604.2	3.023	2.819	2.803	2.235	3.508	2.371	3.114	2.734	3.333	2.859	2.448	3.378	2.713	3.163	2.027	1.73	3.597	2.341
ENSG00000169213.6	1.716	-0.089	2.048	1.083	0.409	3.41	1.092	-0.109	5.689	-0.093	2.338	0.372	0.059	3.864	-1.422	-0.014	0.432	5.957
ENSG00000200839.1	NA	NA	NA	1.934	2.014	NA	NA	NA	2.032	NA	0.954	NA	NA	0.762	NA	NA	NA	NA
ENSG00000229032.1	NA	NA	NA	NA	NA	NA	NA	NA	1.592	NA	-0.486	NA	NA	0.907	NA	NA	NA	0.407
ENSG00000264613.2	NA	NA	NA	NA	NA	NA	NA	NA	NA	NA	NA	NA	NA	NA	NA	NA	NA	NA
ENSG00000117862.11	5.76	5.342	5.579	5.687	6.037	5.806	5.556	5.786	6.208	6.178	5.979	5.299	6.164	6.021	5.871	6.147	4.803	6.587
ENSG00000198841.3	4.012	3.712	3.713	3.883	3.336	4.042	3.809	3.948	4.456	4.206	3.598	3.587	3.558	3.951	3.575	3.901	4.266	3.901
ENSG00000223390.1	0.67	1.145	1.253	1.145	1.588	0.603	2.527	0.908	2.136	1.117	0.68	1.551	1.109	0.488	0.452	0.832	1.614	0.573
ENSG00000228369.2	2.896	2.33	3.123	3.208	3.081	1.829	3.795	2.87	3.568	2.08	3.408	3.431	3.656	2.298	2.678	3.187	2.939	2.535
ENSG00000134717.17	5.741	5.134	5.24	5.715	5.548	5.194	5.606	5.26	5.618	5.776	5.558	5.236	5.762	5.338	5.492	5.758	4.685	6.04
ENSG00000157077.14	5.821	4.932	5.031	5.262	4.643	4.469	4.771	5.315	5.443	5.362	5.231	5.467	4.763	5.375	5.223	5.015	3.505	5.971
ENSG00000241745.3	1.203	-0.171	1.108	0.608	1.273	NA	1.71	1.178	2.876	0.58	2.435	2.236	1.571	1.758	NA	-0.898	0.076	1.106
ENSG00000228407.2	2.972	1.309	1.002	1.502	1.904	1.767	2.189	2.072	1.185	0.474	1.522	1.867	1.466	1.652	0.294	1.804	1.971	0.415
ENSG00000223429.1	1.014	1.417	0.918	1.655	0.861	-0.861	1.619	0.502	1.101	-0.248	1.215	1.561	0.481	0.346	0.573	-0.725	-1.336	1.108
ENSG00000224255.2	2.159	0.255	2.451	1.033	0.528	-0.024	1.72	1.433	0.546	-0.58	0.79	1.299	0.412	0.598	0.24	0.943	0.502	0.361
ENSG00000236004.2	1.3	1.096	0.79	1.612	1.37	NA	0.976	0.274	-0.613	NA	0.309	1.333	0.838	1.702	0.667	1.106	-0.242	0.202
ENSG00000237663.2	2.818	2.514	1.401	2.07	0.565	1.013	2.394	0.47	2.583	-0.543	1.827	2.336	1.034	1.635	2.447	1.302	NA	0.983
ENSG00000213735.2	2.263	1.336	1.878	1.793	-1.127	1.058	1.216	0.362	0.89	-0.236	1.134	1.158	1.078	1.621	0.17	0.287	NA	-0.295
ENSG00000154222.14	5.043	4.498	4.939	4.823	4.935	5.002	5.121	5.017	5.457	5.163	4.609	4.817	4.689	5.021	4.715	5.266	5.047	4.724
ENSG00000272100.1	2.311	1.107	1.216	0.301	1.381	0.244	2.862	1.87	2.206	1.272	1.32	1.344	1.849	1.936	1.415	1.965	2.577	2.021
ENSG00000224680.4	1.094	0.568	0.677	-1.238	1.164	0.29	1.671	-0.253	1.445	1.056	-1.218	0.805	0.31	0.912	0.554	-0.744	-0.77	1.482
ENSG00000085840.12	3.229	3.063	2.71	1.145	3.507	2.088	3.466	1.972	3.585	2.488	2.951	1.974	1.643	3.171	3.709	3.621	1.843	2.901
ENSG00000134748.12	4.779	4.405	4.886	5.041	5.086	4.931	5.132	5.197	5.359	5.106	5.259	5.031	4.898	4.832	5.262	5.184	4.667	5.151
ENSG00000134744.13	5.386	4.346	4.665	5.082	4.732	4.098	5.247	5.038	4.463	4.631	4.732	5.159	4.326	3.439	3.714	4.757	3.902	5.191
ENSG00000272371.1	-0.911	NA	NA	0.079	-0.841	0.607	0.18	0.648	NA	-0.949	0.099	0.707	NA	-1.093	NA	NA	1.547	0.577
ENSG00000236290.1	-1.535	0.676	NA	0.039	-0.466	-0.603	-0.444	NA	NA	NA	-0.526	NA	-1.582	NA	-1.754	-0.051	-1.077	-1.633
ENSG00000116157.5	4.275	4.529	4.119	6.02	4.498	4.535	3.452	4.094	4.937	6.085	5.053	5.519	4.168	4.047	3.884	5.718	4.072	4.628
ENSG00000182183.14	1.697	3.23	1.45	1.824	3.532	2.63	2.373	1.157	0.784	2.729	2.844	1.867	2.788	3.322	2.405	3.029	2.155	2.801
ENSG00000162377.5	4.971	4.483	4.168	4.833	4.682	4.577	4.112	4.67	4.79	5.009	4.326	4.778	4.33	4.276	4.387	4.518	3.744	4.464
ENSG00000233664.1	NA	NA	-0.5	-0.415	NA	NA	NA	NA	NA	NA	NA	NA	NA	NA	NA	NA	NA	-0.502
ENSG00000239640.3	NA	NA	NA	NA	NA	NA	NA	NA	NA	NA	NA	NA	NA	NA	NA	NA	NA	NA
ENSG00000162378.12	5.761	5.092	5.337	5.498	5.313	4.96	5.339	5.041	5.556	5.669	5.715	5.778	5.387	5.121	5.058	5.379	4.362	5.711
ENSG00000252018.1	0.783	0.994	0.687	NA	1.852	0.715	1.874	0.757	0.87	0.744	0.792	2.4	NA	2.185	NA	NA	1.241	0.685
ENSG00000228929.1	3.552	3.551	1.997	3.94	3.806	2.725	2.769	3.652	3.35	3.141	3.272	3.447	3.215	3.369	3.122	3.384	2.872	3.082
ENSG00000206627.1	4.378	3.419	4.113	4.005	3.599	1.14	3.621	3.767	3.617	2.754	3.539	4.7	2.746	2.025	3.797	3.277	2.666	1.11
ENSG00000203995.9	3.674	3.388	4.014	2.991	3.516	1.98	2.839	4.281	4.489	3.731	2.854	2.402	1.511	4.19	2.301	4.089	2.373	2.547
ENSG00000242391.2	2.522	2.563	2.579	1.927	2.744	0.87	2.765	2.326	2.899	1.314	1.684	1.385	0.305	2.87	0.719	2.296	NA	0.84
ENSG00000121310.16	6.575	5.476	7.21	6.634	6.168	6.262	6.526	7.099	6.848	5.796	7.038	6.172	6.82	6.297	5.991	6.003	7.017	6.786
ENSG00000230953.2	6.979	5.437	7.076	6.782	6.184	5.651	7.206	6.905	6.844	5.477	7.095	6.204	6.867	6.333	6.085	5.655	6.251	6.677
ENSG00000231866.2	0.471	NA	1.376	2.045	NA	0.403	0.562	0.445	0.558	0.432	1.48	2.089	NA	NA	1.252	NA	0.929	1.373
ENSG00000116171.17	6.218	5.415	5.909	6.22	5.965	5.724	5.517	6.349	7.068	6.397	6.496	5.682	6.441	6.011	5.7	5.799	5.133	6.863
ENSG00000264834.1	2.878	1.504	3.783	1.282	1.362	2.81	NA	2.267	2.965	1.254	3.302	2.326	2.831	2.11	NA	1.777	NA	2.195
ENSG00000266188.1	NA	NA	NA	NA	NA	NA	NA	2.437	3.135	2.424	1.472	NA	3.001	1.28	NA	NA	NA	NA
ENSG00000265815.1	2.863	2.489	2.768	1.268	1.348	NA	2.369	2.252	3.366	NA	2.873	1.311	3.231	1.096	NA	0.762	1.736	2.181
ENSG00000237279.2	0.881	NA	0.786	1.871	0.366	-0.771	1.388	1.593	2.384	0.843	2.113	1.329	2.057	-0.886	0.078	-0.22	-0.246	0.199
ENSG00000236360.2	-0.049	-0.838	-1.145	0.525	NA	0.468	NA	-0.075	1.36	-1.088	1.282	0.983	-0.097	-1.232	-0.268	-1.565	NA	NA
ENSG00000226147.1	3.003	1.373	2.908	2.521	2.894	1.21	2.312	2.799	4.14	1.93	3.012	1.779	2.815	2.301	1.059	1.868	3.164	2.801
ENSG00000174348.13	5.295	5.717	4.905	7.597	4.753	6.837	4.308	6.156	6.007	7.154	6.59	7.207	5.001	4.949	5.992	5.85	5.296	4.89
ENSG00000232993.1	NA	NA	NA	NA	NA	NA	NA	NA	NA	NA	NA	NA	NA	NA	NA	NA	NA	NA
ENSG00000227644.2	2.963	2.004	1.698	4.59	NA	3.895	-0.116	3.352	3.05	3.339	3.709	4.349	-0.254	1.932	2.382	2.277	3.421	1.695
ENSG00000162383.11	0.469	0.318	0.079	2.446	-0.515	1.48	-1.194	1.115	1.228	1.607	1.655	2.087	-0.426	-0.661	0.196	0.753	1.302	-0.798
ENSG00000235563.1	NA	NA	-1.458	-2.958	NA	-0.693	NA	-0.973	-1.86	-2.986	-2.938	-2.915	-2.995	NA	NA	NA	-1.489	NA
ENSG00000277397.1	NA	NA	NA	-1.576	NA	NA	NA	NA	-1.478	NA	-1.556	0.467	NA	NA	-0.784	NA	-1.108	NA
ENSG00000157184.6	5.036	4.098	4.723	4.477	4.423	4.801	4.35	4.547	5.275	4.632	4.78	4.268	4.923	4.833	4.569	4.326	3.664	5.01
ENSG00000236723.2	NA	NA	NA	NA	NA	NA	NA	NA	NA	NA	NA	NA	NA	NA	NA	NA	NA	NA
ENSG00000162384.13	5.878	5.344	6.17	6.114	5.486	6.124	5.678	6.371	6.193	6.462	6.188	6.026	6.145	5.885	5.982	6.291	6.025	6.311
ENSG00000259818.1	-1.081	-3.677	-0.813	-2.898	-2.233	-2.955	-1.797	-1.329	-0.341	-1.927	-3.879	-2.27	-2.935	-0.486	-1.785	-1.819	-1.108	-3.986
ENSG00000162385.10	5.852	5.243	5.748	5.256	5.677	5.531	5.462	5.674	6.293	5.569	5.189	4.37	5.551	6.084	5.981	5.585	5.586	6.633
ENSG00000226754.1	1.038	-0.488	-0.379	0.706	0.108	0.234	0.129	1.012	1.71	0.485	1.048	0.919	1.129	1.234	0.668	0.66	0.174	0.941
ENSG00000157193.15	3.032	2.408	2.586	2.67	2.314	2.007	2.602	1.421	4.264	3.173	1.962	1.762	1.835	3.681	2.7	3.644	2.253	2.238
ENSG00000234578.1	1.046	1.579	0.95	1.357	1.115	-0.022	1.722	NA	1.455	0.007	0.64	0.663	0.999	1.863	-0.173	1.7	-0.496	-0.052
ENSG00000228838.1	-0.477	1.319	1.236	0.835	1.178	0.041	1.422	-0.502	1.781	0.07	NA	-0.444	0.061	0.663	-0.11	1.329	0.981	NA
ENSG00000225030.1	NA	2.244	-0.062	0.023	1.103	0.966	0.125	1.008	2.443	0.995	2.043	0.066	1.571	-0.149	NA	1.102	2.076	-0.064
ENSG00000232762.1	1.175	1.386	1.272	0.942	0.437	1.3	1.781	-0.658	2.847	1.136	0.377	0.985	2.021	1.644	0.956	1.852	0.411	-0.145
ENSG00000225675.2	0.36	0.571	0.265	0.765	-1.155	0.292	1.188	0.749	0.862	0.321	-0.216	0.808	0.728	0.914	-0.444	-0.741	0.818	-0.323
ENSG00000226938.1	NA	NA	NA	NA	NA	NA	NA	NA	NA	-0.698	-0.65	NA	NA	NA	NA	-1.175	NA	NA
ENSG00000230138.1	-0.809	1.987	-0.319	0.502	0.26	0.445	-1.718	0.165	-0.722	0.474	0.785	-0.191	-1.856	-1.992	-0.028	2.26	-0.351	NA
ENSG00000236253.7	NA	NA	NA	NA	NA	NA	NA	NA	NA	NA	NA	NA	NA	NA	NA	NA	NA	NA
ENSG00000143006.7	NA	NA	NA	NA	NA	NA	NA	NA	NA	NA	NA	NA	NA	NA	NA	NA	NA	NA
ENSG00000174332.5	1.903	0.436	0.03	3.063	0.636	1.38	-2.591	1.578	1.653	2.112	1.685	2.905	-1.729	-0.405	0.623	1.824	1.42	-1.195
ENSG00000239007.1	2.922	NA	NA	1.912	1.992	1.855	2.013	1.896	2.009	NA	1.931	3.955	NA	NA	2.704	1.406	NA	NA
ENSG00000058804.11	5.83	4.955	5.163	5.372	5.05	5.295	4.973	5.486	5.931	5.458	6.052	5.396	5.659	6.114	5.684	5.234	4.698	6.178
ENSG00000201003.1	1.835	1.046	NA	0.824	2.489	3.089	NA	0.809	0.922	0.796	3.166	2.452	1.788	2.652	1.616	1.319	2.293	NA
ENSG00000229687.2	NA	NA	0.667	-0.248	NA	NA	NA	NA	NA	NA	0.772	NA	NA	0.58	-0.456	-0.754	1.22	NA
ENSG00000058799.14	6.155	5.67	5.611	5.564	6.115	6.666	6.201	6.246	6.638	6.549	6.519	5.941	7.09	6.415	5.395	6.4	5.451	7.316
ENSG00000211452.10	2.761	1.593	2.772	1.22	2.217	6.663	0.852	2.526	3.574	4.066	3.742	2.519	1.92	1.785	2.971	2.848	0.978	0.77
ENSG00000081870.11	5.075	3.634	4.408	3.653	4.567	4.196	4.122	4.313	6.27	4.24	4.801	4.073	5.113	4.666	4.921	4.506	3.643	5.033
ENSG00000116212.14	5.724	5.169	4.851	5.329	5.422	5.724	4.439	5.756	6.083	5.984	5.885	5.721	5.814	5.654	5.46	5.221	4.71	6.174
ENSG00000219102.3	0.676	-0.336	NA	0.443	0.523	-1.199	-2.041	-1.158	-2.045	0.151	0.685	-2.099	-1.179	-1.314	0.235	-1.648	-1.674	-2.229
ENSG00000203985.10	NA	-3.08	1.421	NA	2.422	0.811	0.607	-0.317	1.925	-0.523	-1.697	0.201	1.947	0.433	-0.925	1.05	-0.026	1.07
ENSG00000116209.11	6.259	5.522	6.271	6.151	6.188	6.19	6.711	6.352	6.489	6.635	6.459	6.183	7.227	6.421	6.075	6.117	5.151	6.687
ENSG00000280378.1	2.189	1.163	2.004	2.382	2.022	0.885	2.821	1.511	1.48	1.106	1.614	1.763	2.227	1.05	0.627	1.021	1.51	1.905
ENSG00000116205.12	3.082	2.193	2.701	2.864	2.975	2.834	2.906	3.072	3.082	2.695	2.893	2.889	3.11	2.6	3.042	3.084	2.59	2.901
ENSG00000283749.1	NA	NA	NA	NA	NA	NA	NA	NA	NA	NA	NA	NA	NA	NA	NA	NA	NA	NA
ENSG00000225183.1	2.027	1.823	0.932	NA	1.097	1.545	1.703	1.002	1.115	1.989	NA	1.645	0.98	1.845	1.394	1.511	0.485	2.515
ENSG00000279049.1	NA	NA	NA	NA	NA	NA	NA	NA	NA	NA	NA	NA	NA	NA	NA	NA	NA	NA
ENSG00000256407.2	-3.39	NA	-2.485	NA	NA	-3.457	-2.298	-3.415	NA	NA	NA	NA	NA	NA	-2.608	-2.906	NA	NA
ENSG00000157211.11	-2.735	NA	-2.83	-3.745	NA	-2.217	-3.644	NA	NA	NA	NA	-2.702	NA	NA	NA	-4.251	NA	NA
ENSG00000280425.2	-1.772	-1.824	-2.13	-2.782	-2.702	-2.839	-1.68	-2.797	NA	-1.81	-3.347	-3.324	-2.082	-3.539	-2.575	-3.288	-2.314	NA
ENSG00000215883.10	2.999	2.344	3.137	2.651	2.602	2.8	3.275	3.264	2.53	3.126	3.05	3.127	2.945	2.858	2.843	3.163	2.214	2.313
ENSG00000116221.15	6.777	6.605	6.408	6.747	6.393	6.613	6.408	6.509	7.072	6.818	6.446	6.469	6.605	6.531	6.501	6.739	5.838	6.605
ENSG00000157216.15	5.708	5.295	5.586	5.467	5.278	5.814	5.046	5.772	5.6	5.643	5.855	5.718	5.557	5.891	5.973	5.763	4.787	5.244
ENSG00000198711.5	2.088	1.863	2.376	2.663	1.844	2.474	3.132	1.998	2.111	1.526	2.189	2.864	1.91	2.24	2.019	1.955	3.045	1.893
ENSG00000225632.1	1.264	0.338	1.616	1.601	1.196	1.644	1.803	0.101	1.477	-2.234	1.273	2.297	1.927	1.529	0.756	0.458	3.017	0.292
ENSG00000232245.1	NA	NA	NA	NA	NA	-0.32	NA	NA	NA	NA	NA	NA	NA	NA	NA	NA	NA	NA
ENSG00000235741.1	NA	-1.283	NA	NA	NA	NA	NA	NA	NA	NA	-1.484	NA	NA	NA	NA	NA	NA	NA
ENSG00000237173.1	NA	NA	NA	1.157	NA	NA	NA	NA	NA	NA	NA	2.2	NA	NA	NA	NA	NA	NA
ENSG00000227453.1	NA	NA	NA	NA	-0.335	NA	NA	NA	NA	NA	NA	NA	NA	NA	NA	-1.505	NA	-2.087
ENSG00000162390.17	2.28	1.916	3.831	1.637	0.802	1.769	2.002	1.692	1.281	2.251	2.203	1.496	1.261	2.522	3.5	0.931	1.922	1.056
ENSG00000162391.11	0.76	-0.251	1.764	-0.736	-0.656	0.586	0.044	0.097	0.04	-0.086	0.284	-0.014	-0.094	-0.422	1.542	-0.978	-0.267	-1.145
ENSG00000230728.1	-0.361	-0.15	1.544	-1.371	NA	0.157	0.315	NA	NA	NA	NA	-0.328	NA	-0.544	0.006	NA	NA	NA
ENSG00000184313.19	-1.064	-1.701	0.063	-4.244	-3.164	-1.979	-2.558	-4.26	-4.147	-1.951	-2.64	-2.616	-4.281	-1.832	-1.452	-2.428	NA	-3.332
ENSG00000271723.5	NA	NA	NA	NA	NA	NA	-4.505	NA	NA	NA	NA	NA	NA	NA	-3.815	NA	NA	NA
ENSG00000243725.6	0.156	0.077	-0.814	0.145	-0.427	0.329	-0.043	-0.16	0.69	0.745	-0.294	0.189	0.234	0.321	0.285	-0.012	0.855	0.769
ENSG00000162396.5	3.935	3.346	4.04	3.834	3.563	4.067	2.699	4.118	4.197	3.664	3.503	3.987	3.936	3.52	3.707	3.924	3.707	3.959
ENSG00000006555.10	-0.493	1.994	1.798	3.343	3.61	2.609	0.598	3.335	-0.107	2.21	3.798	3.409	5.121	2.909	3.85	1.148	3.674	2.184
ENSG00000237453.1	NA	-0.289	2.405	2.49	1.892	1.018	0.591	2.796	NA	1.046	1.831	1.118	3.038	1.902	1.867	0.984	2.958	0.987
ENSG00000162398.11	-0.288	0.508	-0.383	0.286	0.781	1.147	1.025	0.271	0.214	0.548	0.306	0.619	1.603	0.266	2.266	0.311	1.17	0.029
ENSG00000116133.11	7.661	7.97	8.04	7.85	8.69	9.214	8.719	9.436	9.632	9.41	8.571	8.355	9.723	9.076	9.11	8.7	7.48	8.913
ENSG00000242396.1	-1.245	-1.034	-0.341	NA	-1.176	NA	NA	-0.271	1.164	-1.284	-0.236	NA	-0.292	-0.428	-0.464	NA	1.213	-1.343
ENSG00000233203.6	0.513	-1.276	1.002	0.087	1.752	-0.555	0.604	1.294	4.328	-0.526	1.329	0.546	0.466	-0.085	1.879	0.582	2.141	1.585
ENSG00000284601.1	-2.717	NA	-2.812	-0.728	NA	NA	0.374	-2.743	-1.045	NA	-1.708	-1.684	-1.179	NA	0.064	-1.648	-1.259	NA
ENSG00000143001.4	1.523	-0.381	1.187	-0.188	-1.108	1.34	-1.086	1.119	1.08	1.691	-0.583	-0.559	0.583	1.64	0.604	-0.108	1.603	-2.275
ENSG00000233271.1	NA	NA	NA	NA	NA	NA	NA	NA	NA	NA	NA	NA	NA	NA	NA	NA	NA	NA
ENSG00000162399.7	-4.398	NA	-1.908	-4.408	-3.328	-2.143	-0.985	-3.424	-3.311	NA	-4.388	-2.365	NA	NA	-0.709	-3.914	-1.618	NA
ENSG00000169174.10	-0.736	-3.695	-1.194	0.331	-0.667	0.274	NA	-0.762	0.573	0.699	-0.575	1.374	-3.953	-1.089	-0.125	1.707	-0.448	0.166
ENSG00000162402.13	6.452	5.833	5.863	6.01	5.698	5.858	6.361	5.871	6.312	6.056	6.249	6.151	6.687	6.266	5.676	6.016	6.064	6.599
ENSG00000231090.2	-2.404	-3.193	NA	NA	NA	NA	NA	-3.43	-3.317	-3.443	NA	NA	-1.129	NA	-3.623	-3.92	NA	-3.502
ENSG00000231095.1	NA	NA	-2.13	NA	NA	-2.102	-0.359	NA	NA	NA	-1.026	NA	-2.082	NA	NA	NA	NA	-1.133
ENSG00000265822.1	NA	NA	NA	NA	NA	NA	NA	NA	NA	NA	NA	NA	NA	NA	NA	NA	NA	NA
ENSG00000234810.3	NA	-2.174	-2.48	-1.073	-1.315	-1.282	-1.972	0.875	NA	-1.102	-0.469	NA	-2.847	-4.567	-3.603	-3.316	NA	NA
ENSG00000231900.3	-1.432	NA	-2.527	NA	NA	-2.5	NA	-2.458	NA	NA	NA	NA	NA	NA	NA	NA	NA	NA
ENSG00000232198.2	NA	NA	NA	NA	NA	NA	NA	NA	NA	NA	NA	NA	NA	NA	NA	NA	NA	NA
ENSG00000199831.1	NA	NA	-0.526	NA	NA	NA	NA	NA	NA	NA	NA	NA	NA	NA	NA	NA	NA	-0.529
ENSG00000252162.1	NA	1.392	NA	NA	NA	NA	NA	NA	NA	NA	NA	NA	NA	NA	NA	NA	NA	NA
ENSG00000272051.1	NA	NA	NA	NA	NA	NA	NA	NA	NA	NA	NA	NA	NA	NA	NA	NA	NA	NA
ENSG00000230250.2	NA	NA	NA	-1.39	NA	NA	-0.288	0.595	NA	NA	NA	NA	NA	NA	NA	NA	NA	NA
ENSG00000227104.3	NA	NA	NA	NA	NA	NA	NA	NA	NA	NA	0.183	NA	NA	NA	NA	NA	NA	NA
ENSG00000233079.1	NA	NA	NA	NA	NA	NA	NA	NA	NA	NA	NA	NA	NA	NA	NA	NA	NA	NA
ENSG00000235612.1	NA	NA	NA	-1.602	NA	-1.659	0.085	-1.617	NA	NA	NA	NA	-0.639	-0.774	NA	NA	NA	NA
ENSG00000260971.4	-0.485	-1.776	-1.346	-0.19	-1.333	-1.055	1.074	-0.139	0.422	-1.611	-0.171	-0.839	-1.034	-1.17	-1.621	-1.001	0.056	-2.348
ENSG00000284686.1	-0.788	-0.992	NA	-0.798	-1.718	-1.27	0.303	-2.814	-0.701	-1.827	-0.778	-1.755	-2.835	-1.385	-2.006	-1.719	-1.33	NA
ENSG00000229871.1	-0.876	NA	-0.971	-0.886	NA	NA	-0.784	NA	NA	-0.914	NA	NA	NA	NA	-1.094	-2.392	NA	NA
ENSG00000223956.2	0.832	1.365	1.059	1.407	0.902	0.765	2.923	1.391	2.727	-0.207	1.163	1.865	1.37	0.649	-1.386	-0.684	2.75	1.056
ENSG00000162407.8	5.509	5.567	5.354	6.862	5.564	6.16	5.963	7.185	5.864	6.671	6.428	6.154	5.262	5.621	5.765	6.229	5.617	5.373
ENSG00000236776.1	2.984	1.288	2.303	2.767	1.954	2.469	3.975	2.373	2.623	2.36	2.408	2.431	1.615	1.479	2.18	0.561	2.857	0.979
ENSG00000224980.1	NA	NA	NA	-0.846	0.818	-0.904	2.062	NA	NA	NA	NA	NA	-0.883	NA	-0.055	0.233	0.622	0.066
ENSG00000225475.1	1.783	NA	NA	1.772	0.852	NA	0.874	1.757	1.87	0.744	NA	NA	1.735	0.6	NA	NA	NA	0.685
ENSG00000162409.10	3.482	1.919	3.946	5.608	2.888	2.106	4.795	3.857	4.165	-0.264	4.798	3.271	1.269	4.82	0.682	3.041	5.409	5.14
ENSG00000187889.12	3.049	-0.481	3.441	4.309	2.567	2.328	2.127	3.648	4.196	0.077	3.968	0.864	2.8	5.8	3.644	1.699	6.173	5.352
ENSG00000229913.1	-2.911	NA	NA	NA	-2.841	NA	NA	NA	NA	NA	NA	NA	NA	NA	NA	-3.427	NA	-3.008
ENSG00000157131.10	NA	NA	NA	NA	NA	NA	NA	-3.306	NA	NA	NA	NA	NA	NA	-3.498	NA	NA	NA
ENSG00000021852.12	-2.373	NA	-1.883	NA	NA	-3.441	NA	-3.399	NA	NA	NA	NA	NA	NA	NA	-3.889	NA	-1.886
ENSG00000236341.1	NA	NA	NA	NA	NA	NA	NA	NA	NA	NA	NA	NA	NA	NA	NA	NA	NA	NA
ENSG00000173406.15	-0.382	0.414	-0.839	0.567	-2.897	-0.919	-0.46	-0.877	0.236	0.836	-0.842	-1.059	-1.599	-0.342	-2.448	-2.068	-0.634	-0.126
ENSG00000227935.1	-0.545	-1.334	-1.641	-1.556	NA	-0.613	-0.454	-0.571	-1.458	NA	0.464	-1.513	NA	-0.143	NA	-2.061	-1.087	-1.643
ENSG00000236888.1	NA	0.641	1.335	0.42	NA	NA	1.521	0.404	NA	NA	NA	-0.537	0.383	NA	NA	NA	1.473	0.333
ENSG00000226759.7	-0.035	0.006	0.787	-0.894	-3.136	-3.273	0.586	-0.909	NA	-1.244	-1.196	-1.587	0.07	-3.388	NA	-1.136	0.712	0.157
ENSG00000229887.4	-0.992	-1.366	0.135	-0.587	-1.507	-2.644	-2.486	-2.602	NA	NA	-1.567	-1.544	NA	-2.759	-1.795	NA	0.203	-1.089
ENSG00000223416.3	NA	NA	-0.616	0.469	NA	-0.588	NA	-0.547	-0.434	NA	-0.511	0.512	NA	-0.703	NA	NA	NA	NA
ENSG00000235038.1	0.646	NA	2.136	0.636	-1.284	-0.421	1.907	0.205	NA	-0.393	0.655	0.264	0.599	NA	NA	-0.87	2.426	-0.452
ENSG00000230546.1	NA	0.994	1.687	0.772	NA	NA	2.459	NA	NA	NA	0.792	1.815	NA	1.6	NA	NA	1.241	NA
ENSG00000233216.1	0.591	2.387	2.666	1.581	0.661	0.524	3.004	1.565	NA	-0.447	1.922	0.624	1.129	0.409	-0.627	0.66	2.857	NA
ENSG00000162600.11	5.846	5.859	6.096	6.005	5.798	5.873	6.153	6.608	6.37	6.271	6.299	5.857	6.853	5.799	6.299	5.71	5.97	7.042
ENSG00000270209.1	NA	NA	-0.891	NA	-0.726	NA	1.618	NA	-0.708	0.166	NA	NA	NA	NA	NA	NA	0.663	0.107
ENSG00000264128.2	-0.316	NA	NA	NA	NA	-0.384	0.775	-0.342	NA	NA	NA	NA	NA	NA	NA	NA	NA	-0.414
ENSG00000184292.6	8.063	7.866	7.836	8.281	8.837	8.729	8.606	9.415	7.997	8.136	8.672	7.986	9.058	7.944	7.951	9.014	8.384	8.55
ENSG00000185839.3	2.884	2.162	2.644	2.569	1.146	2.672	2.583	2.788	2.666	1.453	1.823	2.431	2.904	1.479	2.443	1.298	3.037	2.642
ENSG00000162601.9	6.009	4.695	5.306	5.477	5.485	5.258	6.644	6.378	6.241	5.371	6.069	5.246	6.313	5.569	5.679	6.063	6.729	6.363
ENSG00000283445.1	-0.381	-0.755	0.424	-0.392	-1.411	0.168	0.327	-0.144	-4.201	-1.52	0.528	-0.555	-0.635	0.23	0.194	-0.16	-0.023	-0.926
ENSG00000177606.6	7.874	7.017	7.812	7.685	8.803	8.566	7.572	8.59	8.04	8.717	8.51	6.948	8.327	8.771	7.163	8.131	9.407	7.918
ENSG00000234807.5	1.422	0.173	2.326	0.274	0.617	0.702	0.638	2.58	1.371	1.383	0.293	0.995	1.615	0.78	-2.256	0.906	2.228	1.034
ENSG00000272226.1	2.666	1.877	3.156	1.17	1.928	1.961	2.65	2.533	1.753	0.405	1.453	2.351	3.567	1.261	0.64	1.513	3.776	1.083
ENSG00000231740.1	2.756	0.508	2.902	1.286	1.688	1.551	1.388	1.271	1.706	0.843	1.891	3.236	2.95	-0.886	NA	1.102	2.339	1.784
ENSG00000232453.6	2.045	0.119	2.245	1.968	0.655	1.425	0.677	1.56	1.843	1.717	1.502	1.788	1.786	0.403	1.274	1.877	1.629	1.188
ENSG00000237352.3	-1.557	-1.346	-0.952	-2.246	-1.68	-0.718	-0.007	-0.496	-2.47	-1.274	-0.963	-1.94	-0.797	-1.281	-2.776	-1.373	-1.292	-1.196
ENSG00000228121.1	-0.756	NA	NA	-1.766	-0.686	NA	NA	NA	0.917	0.528	-0.746	-1.723	NA	-1.938	NA	-2.272	-1.298	-0.853
ENSG00000241042.1	NA	NA	1.409	NA	0.574	NA	NA	0.478	1.592	2.051	NA	NA	NA	NA	NA	1.573	NA	NA
ENSG00000235215.2	-0.386	-0.175	0.519	0.603	0.683	0.546	1.29	0.588	-0.299	0.575	1.208	-0.353	0.567	1.431	-0.605	1.098	1.657	NA
ENSG00000224609.6	NA	NA	NA	NA	NA	NA	NA	NA	NA	NA	NA	NA	NA	NA	NA	-3.192	NA	NA
ENSG00000270457.1	-0.479	NA	NA	-0.489	NA	NA	NA	NA	NA	NA	NA	NA	NA	NA	NA	NA	NA	NA
ENSG00000172456.17	4.506	4.378	4.921	4.565	4.583	4.725	4.625	5.24	5.181	4.621	5.121	4.778	4.924	4.452	4.557	4.582	4.847	5.329
ENSG00000266150.1	NA	NA	3.283	NA	1.862	NA	2.884	1.767	2.88	1.754	2.802	2.826	2.746	NA	NA	NA	NA	2.695
ENSG00000226883.1	1.509	0.55	-0.756	-0.671	0.409	1.594	1.89	0.898	1.234	-0.115	0.933	-0.043	-0.708	-0.259	0.928	0.408	1.119	1.411
ENSG00000134709.10	5.899	4.58	5.314	5.166	5.457	4.707	5.69	5.836	6.06	5.31	5.951	4.884	6.2	6.071	5.687	5.09	5.091	6.14
ENSG00000134716.9	3.603	3.492	3.43	4.491	5.452	3.955	7.249	5.26	5.229	2.723	3.597	2.739	3.396	3.851	0.985	4.232	3.015	4.319
ENSG00000265535.2	NA	NA	NA	NA	NA	NA	NA	NA	NA	NA	NA	NA	NA	NA	NA	NA	NA	NA
ENSG00000162598.13	NA	NA	-2.159	NA	NA	-3.131	NA	-3.089	NA	NA	NA	NA	NA	NA	NA	NA	NA	NA
ENSG00000229332.2	-0.212	NA	NA	5.362	-0.143	0.72	NA	NA	-1.125	NA	1.119	NA	NA	-1.395	NA	NA	NA	NA
ENSG00000238242.1	NA	NA	NA	NA	NA	NA	NA	NA	NA	NA	NA	NA	NA	NA	NA	NA	-1.036	NA
ENSG00000226476.3	-4.396	-3.599	-5.491	-3.084	-4.326	-4.463	0.554	-3.836	-3.308	-3.434	-2.386	-2.555	-5.443	-4.578	-4.614	-0.184	NA	-5.493
ENSG00000231252.2	-1.04	-2.051	-1.942	-0.535	-2.192	-1.592	NA	-1.288	-0.76	-1.886	-0.516	-1.007	-2.894	-3.029	-1.065	-3.363	-3.389	NA
ENSG00000162599.15	5.989	5.917	5.15	6.916	5.856	6.734	4.461	6.848	5.722	6.476	7.322	7.081	6.65	6.797	4.723	5.965	6.187	7.261
ENSG00000237928.5	-0.79	0.228	-1.301	0.369	-1.136	0.727	-1.114	-0.009	0.104	1.258	1.126	-0.436	-1.837	NA	-2.009	1.016	-0.747	NA
ENSG00000270742.1	4.631	4.427	3.198	5.559	4.67	5.517	4.459	5.086	4.262	4.136	6.066	6.101	5.726	5.972	2.634	3.956	6.633	6.357
ENSG00000237853.6	4.981	4.303	4.149	5.866	4.692	5.729	3.952	4.633	5.097	4.971	6.019	5.894	5.557	6.253	2.819	4.313	6.496	6.824
ENSG00000284808.1	-2.332	-3.121	NA	NA	-0.092	-1.814	NA	NA	-2.244	NA	-0.737	-2.299	-1.794	-2.514	-3.55	NA	-1.289	-2.429
ENSG00000223920.2	-1.56	NA	-1.655	NA	-0.49	NA	-0.468	NA	NA	NA	-0.55	0.795	0.715	0.258	-0.778	NA	0.483	NA
ENSG00000162604.12	4.734	4.345	4.413	4.908	4.519	4.759	4.989	4.794	5.229	5.053	5.366	4.928	5.818	5.862	5.089	4.755	4.587	5.485
ENSG00000271200.1	-0.816	NA	1.674	-0.826	-0.746	0.702	0.275	0.743	NA	NA	0.778	0.217	-0.863	0.586	0.551	0.253	2.964	1.086
ENSG00000132849.20	6.574	6.044	6.504	6.373	6.344	7.198	6.166	7.393	7.323	6.534	7.612	7.415	7.738	7.314	6.691	6.354	7.559	7.341
ENSG00000200575.1	3.222	4.018	3.448	3.211	4.291	4.614	3.635	4.196	5.216	3.99	5.318	5.576	5.423	4.361	4.003	4.291	5.767	4.709
ENSG00000212360.1	3.222	3.018	4.126	4.019	2.291	2.154	1.313	3.518	4.116	3.183	4.038	4.424	5.345	3.361	3.003	2.706	3.68	3.931
ENSG00000236646.1	2.43	1.056	3.657	3.294	3.237	4.026	3.396	3.279	4.02	1.807	4.025	4.402	4.383	3.911	3.327	2.651	4.888	3.748
ENSG00000242860.3	2.892	1.934	3.087	3.519	2.114	3.977	2.984	3.604	3.717	1.684	4.432	4.399	4.845	3.54	3.089	1.528	4.268	3.084
ENSG00000263908.1	1.713	NA	NA	NA	NA	NA	NA	1.687	NA	NA	NA	NA	NA	NA	NA	NA	NA	NA
ENSG00000283690.1	NA	NA	NA	NA	NA	NA	NA	NA	NA	NA	NA	NA	NA	NA	NA	NA	NA	NA
ENSG00000234204.1	NA	NA	NA	NA	NA	NA	-0.826	NA	NA	NA	NA	-0.884	NA	NA	NA	-1.433	NA	NA
ENSG00000234088.1	-0.74	NA	NA	NA	NA	NA	NA	NA	NA	NA	-0.73	NA	NA	NA	NA	NA	NA	NA
ENSG00000240563.1	1.056	-0.97	-0.176	-1.677	1.169	-3.056	-2.312	1.196	-2.316	1.617	0.776	-3.955	-0.576	-2.586	-0.037	-1.919	-1.945	-0.501
ENSG00000237227.1	1.245	NA	NA	NA	NA	NA	NA	0.634	NA	NA	NA	NA	NA	NA	NA	NA	NA	NA
ENSG00000200174.1	NA	NA	NA	NA	NA	NA	NA	NA	NA	NA	NA	NA	NA	NA	NA	NA	NA	NA
ENSG00000132854.18	2.769	1.518	2.247	3.192	2.031	2.923	-0.626	3.151	3.86	3.817	3.328	4.635	0.236	1.497	2.633	3.479	3.404	2.6
ENSG00000201153.1	NA	1.378	NA	NA	1.237	NA	NA	NA	NA	NA	NA	2.2	NA	0.985	NA	0.651	2.625	NA
ENSG00000162607.12	6.499	5.853	6.043	5.898	6.156	5.236	5.801	5.549	6.475	6.174	6.136	5.939	6.17	6.06	6.387	5.953	4.958	6.33
ENSG00000116641.17	6.059	4.854	5.647	5.433	4.873	5.024	5.467	5.189	5.888	5.494	5.531	5.548	4.972	5.377	4.759	5.281	5.117	5.942
ENSG00000270549.1	2.027	2.56	2.517	2.602	2.097	0.96	2.926	1.002	2.7	1.989	2.844	1.645	2.565	0.845	1.394	1.511	2.807	2.93
ENSG00000132855.4	3.314	1.323	2.523	2.833	2.371	0.723	3.218	1.487	2.685	1.474	3.001	2.73	2.352	2.119	1.607	1.379	2.759	3.071
ENSG00000278967.1	2.451	1.552	2.246	1.89	1.97	1.113	2.885	0.652	1.765	1.142	2.232	2.448	1.747	1.233	0.875	0.97	2.136	2.281
ENSG00000213703.2	1.829	1.625	2.822	1.989	1.899	0.762	3.008	1.126	2.724	1.113	2.424	-0.138	2.104	1.232	1.196	1.635	2.872	2.432
ENSG00000235545.1	0.245	0.193	0.565	0.235	-0.27	-0.822	1.559	-0.781	0.555	0.429	-0.009	0.693	0.42	-0.201	-0.558	0.729	1.703	-1.438
ENSG00000125703.14	4.824	4.088	4.107	4.653	4.178	4.109	4.412	4.264	4.639	4.712	4.682	4.317	4.382	4.399	4.102	4.06	3.73	5.159
ENSG00000234318.1	0.703	NA	-0.977	0.108	0.188	NA	NA	NA	-0.795	NA	NA	NA	NA	NA	NA	NA	NA	-0.98
ENSG00000237163.1	NA	NA	NA	NA	NA	NA	NA	NA	NA	-0.36	NA	NA	NA	NA	NA	NA	NA	NA
ENSG00000229537.6	NA	NA	NA	NA	NA	NA	NA	NA	NA	NA	NA	NA	NA	NA	NA	NA	NA	NA
ENSG00000227485.1	NA	NA	NA	NA	NA	NA	NA	NA	NA	NA	NA	NA	NA	NA	NA	NA	NA	NA
ENSG00000229225.1	NA	NA	NA	NA	NA	NA	NA	NA	NA	NA	NA	NA	NA	NA	NA	NA	NA	NA
ENSG00000203605.3	0.237	NA	NA	NA	NA	NA	NA	NA	NA	NA	NA	-1.73	0.19	-1.945	NA	NA	-0.305	-0.86
ENSG00000224209.7	0.443	-1.516	-1.5	-3.738	-0.658	-1.795	-3.636	-1.753	-3.64	-1.444	-0.396	0.698	2.313	1.26	0.639	-1.658	-0.269	0.423
ENSG00000252259.1	NA	NA	NA	NA	NA	NA	NA	NA	NA	NA	NA	NA	NA	NA	NA	NA	NA	NA
ENSG00000228734.2	-0.239	NA	-1.92	NA	-0.17	NA	-0.733	-1.85	NA	-0.863	-1.815	1.53	1.713	0.8	0.279	-0.34	-0.366	0.078
ENSG00000223683.1	-0.295	NA	NA	NA	0.36	-0.362	NA	NA	NA	NA	NA	0.323	1.466	0.108	0.072	-1.811	NA	0.93
ENSG00000230798.5	5.453	3.113	2.341	NA	2.114	2.369	-0.28	-0.397	-0.869	3.432	NA	3.434	4.489	3.385	5.388	1.528	2.31	5.946
ENSG00000187140.5	3.371	-1.308	-0.392	-2.115	0.135	-1.587	NA	-3.13	NA	0.764	-3.095	0.736	1.492	-0.702	2.137	-1.035	0.161	4.539
ENSG00000275836.1	NA	NA	NA	NA	NA	NA	NA	NA	NA	NA	NA	NA	NA	NA	NA	NA	NA	NA
ENSG00000252784.1	NA	NA	NA	1.13	NA	NA	NA	NA	NA	NA	NA	NA	NA	NA	NA	NA	NA	NA
ENSG00000236674.1	NA	NA	-2.579	NA	NA	NA	NA	NA	NA	NA	NA	-2.451	NA	-1.667	NA	NA	NA	NA
ENSG00000088035.15	5.116	4.119	3.564	4.36	4.619	4.22	4.88	4.219	4.872	4.506	4.281	4.326	5.139	5.312	5.034	4.498	3.989	5.71
ENSG00000142856.16	5.974	5.639	5.348	5.65	5.974	4.592	5.608	5.462	5.328	6.017	5.897	4.653	5.958	5.689	6.33	5.809	5.609	6.239
ENSG00000203965.12	4.521	3.853	4.801	4.556	4.016	3.574	4.652	4.221	3.994	4.175	4.442	3.919	5.258	4.564	4.505	4.401	4.518	5.267
ENSG00000264271.2	-0.238	-0.027	2.837	0.752	0.832	0.695	-0.147	1.321	-0.15	0.724	0.772	-0.205	1.715	0.58	1.129	1.831	1.22	NA
ENSG00000251720.1	4.337	2.226	3.505	3.005	2.085	2.948	4.428	NA	2.103	3.977	2.025	4.37	3.553	3.833	3.382	3.821	3.473	4.239
ENSG00000116652.6	2.785	1.547	2.298	2.401	1.811	1.188	2.876	1.527	1.858	1.297	1.864	2.517	2.974	1.851	2.3	1.877	2.257	2.386
ENSG00000276884.1	NA	NA	NA	NA	NA	NA	NA	NA	NA	NA	NA	NA	NA	NA	NA	NA	NA	NA
ENSG00000278287.1	NA	NA	NA	NA	NA	NA	NA	NA	NA	NA	NA	NA	NA	NA	NA	NA	NA	NA
ENSG00000277565.1	NA	NA	NA	NA	NA	NA	NA	NA	NA	NA	NA	NA	NA	NA	NA	NA	NA	NA
ENSG00000275823.1	NA	NA	NA	NA	NA	NA	NA	NA	NA	NA	NA	NA	NA	NA	NA	NA	NA	NA
ENSG00000277689.1	NA	NA	NA	NA	NA	NA	NA	NA	NA	NA	NA	NA	NA	NA	NA	NA	NA	NA
ENSG00000274199.1	NA	NA	NA	NA	NA	NA	NA	NA	NA	NA	NA	NA	NA	NA	NA	NA	NA	NA
ENSG00000079739.15	5.979	4.259	5.479	5.497	5.418	5.708	5.316	5.296	6.009	5.883	5.305	5.76	5.77	5.542	5.2	5.868	4.282	5.581
ENSG00000244256.3	2.669	-0.119	3.275	1.659	2.324	1.924	2.761	1.229	2.757	0.631	2.486	2.024	2.43	1.487	2.036	1.961	0.128	0.572
ENSG00000185483.11	2.03	2.354	1.855	3.639	1.92	3.093	2.095	2.847	2.357	3.555	3.053	3.302	1.318	2.243	1.85	3.163	1.694	1.405
ENSG00000177452.7	2.054	0.528	0.637	1.892	0.387	1.987	0.824	0.707	1.405	1.016	1.912	2.087	NA	1.357	-1.486	0.538	1.775	-0.365
ENSG00000228056.3	0.57	0.197	1.475	2.975	-0.945	1.918	1.077	0.545	1.395	1.269	1.58	1.826	1.26	1.973	1.352	-1.53	2.251	-0.112
ENSG00000207190.1	1.181	NA	NA	1.17	NA	NA	NA	NA	NA	NA	1.19	1.213	NA	2.583	NA	NA	NA	NA
ENSG00000200508.1	1.25	NA	1.154	2.239	1.319	NA	1.341	1.224	NA	1.211	NA	2.867	NA	1.067	1.031	0.734	1.708	NA
ENSG00000223949.6	0.716	-0.488	-0.642	1.027	-0.34	0.064	0.392	-0.725	0.218	-0.586	0.228	0.623	-1.331	-0.145	0.234	-0.063	-0.411	-1.382
ENSG00000284928.1	NA	NA	NA	NA	NA	NA	-0.996	-2.113	NA	NA	NA	NA	NA	NA	NA	NA	NA	NA
ENSG00000177414.13	-2.863	NA	NA	-2.874	NA	NA	NA	-2.889	NA	-1.902	-2.854	NA	NA	NA	-3.082	NA	NA	NA
ENSG00000238653.1	NA	NA	NA	NA	NA	NA	NA	NA	NA	1.929	NA	NA	NA	NA	NA	NA	NA	NA
ENSG00000158966.13	4.271	4.054	3.001	4.943	3.792	4.677	4.754	4.716	3.61	4.951	4.665	4.11	3.645	4.422	4.063	4.064	3.026	3.558
ENSG00000264470.1	NA	1.866	NA	3.23	NA	NA	2.747	NA	NA	NA	1.665	1.688	1.608	NA	NA	NA	2.113	1.558
ENSG00000162437.14	5.346	4.195	4.191	3.721	5.199	3.734	4.607	4.343	4.578	4.239	4.363	4.359	4.991	5.23	3.525	5.111	3.589	4.71
ENSG00000162434.11	7.38	7.089	7.212	7.62	7.666	7.926	7.453	7.617	7.695	7.716	7.644	8.184	7.08	7.34	8.278	7.35	7.121	7.457
ENSG00000234784.2	2.817	2.805	3.914	3.999	3.886	3.527	4.493	3.305	3.266	2.292	3.719	4.129	2.77	2.634	3.698	1.078	3.275	2.497
ENSG00000233877.2	3.911	3.537	3.816	3.637	4.039	2.718	4.703	1.3	2.413	2.747	3.423	4.313	3.671	3.313	4.355	2.617	3.954	2.813
ENSG00000226891.7	3.053	1.903	3.973	3.807	2.533	2.854	2.784	2.523	1.78	1.883	3.21	3.429	3.409	2.237	3.605	1.046	3.163	1.946
ENSG00000185031.6	2.85	2.125	3.954	3.38	2.46	2.967	2.73	2.272	1.478	1.259	2.86	3.256	2.929	2.115	3.055	0.575	3.78	1.937
ENSG00000272506.1	3.236	2.032	4.31	3.85	3.042	2.976	2.442	3.084	2.323	0.612	3.66	3.728	3.961	2.79	3.52	1.135	3.501	2.46
ENSG00000212257.1	3.988	2.977	4.67	4.63	3.835	3.698	3.857	3.155	2.268	2.727	4.36	4.213	4.719	1.998	4.422	1.665	3.639	2.083
ENSG00000265996.1	5.163	3.674	6.577	6.037	4.992	4.717	5.724	4.607	4.72	4.746	6.172	6.353	6.274	5.45	6.602	5.117	6.243	6.319
ENSG00000199135.1	1.693	NA	4.183	1.683	NA	1.626	3.369	2.668	1.781	3.24	2.703	3.311	1.646	1.511	3.06	1.177	3.151	2.596
ENSG00000231485.1	2.231	2.664	3.458	3.723	2.716	2.579	2.907	3.08	1.733	2.192	3.743	3.379	2.599	2.048	4.428	2.589	5.148	3.008
ENSG00000235804.2	NA	NA	NA	NA	NA	NA	NA	NA	NA	NA	NA	NA	-0.863	NA	NA	NA	NA	NA
ENSG00000234496.2	NA	NA	NA	NA	NA	NA	NA	NA	NA	NA	NA	NA	NA	NA	-0.097	NA	NA	NA
ENSG00000162433.14	5.041	3.947	3.574	5.204	3.222	4.618	6.592	5.498	6.372	5.01	4.456	4.163	4.796	4.524	4.76	5.787	3.042	4.123
ENSG00000231622.1	1.504	0.715	1.994	2.079	1.574	1.437	4.055	3.063	3.913	2.051	2.099	NA	2.042	0.322	1.286	1.988	NA	0.407
ENSG00000116675.15	2.376	0.719	0.958	1.975	0.892	2.297	2.344	1.443	3.127	1.564	2.115	2.847	1.059	3.311	2.913	2.702	0.149	-1.099
ENSG00000229294.1	2.092	0.718	0.412	-0.088	NA	0.855	2.013	-1.104	1.331	-1.117	-0.069	1.955	1.197	0.74	0.704	-0.594	0.38	NA
ENSG00000234144.1	1.687	0.313	1.007	1.092	NA	0.035	NA	NA	2.189	NA	1.111	2.72	0.055	2.241	NA	0.586	NA	NA
ENSG00000222624.1	NA	NA	NA	NA	NA	NA	NA	0.319	NA	NA	NA	NA	NA	NA	NA	NA	NA	NA
ENSG00000213625.8	6.24	5.862	6.028	6.784	6.144	6.483	6.099	6.508	6.682	6.84	6.706	6.677	6.478	6.511	6.769	6.821	5.785	6.702
ENSG00000116678.19	2.961	3.536	3.428	3.671	3.326	4.182	2.139	3.675	1.778	3.42	4.417	3.398	2.222	1.85	3.538	3.178	2.377	2.352
ENSG00000237852.1	2.198	1.731	1.102	1.995	2.589	1.13	1.611	1.172	-0.715	0.744	3.377	2.552	0.151	0.6	1.301	0.682	3.115	1.1
ENSG00000224570.1	0.433	-1.093	0.6	0.27	0.765	1.043	-0.476	-0.33	-1.802	-0.343	1.29	-0.049	-1.351	-2.072	0.062	-2.405	0.154	-2.987
ENSG00000285079.1	NA	-0.459	-2.351	-2.266	-2.186	-1.738	-3.164	-3.281	NA	-1.709	-2.246	NA	-3.302	-1.438	-2.474	-0.449	-0.797	0.106
ENSG00000239319.3	-0.282	1.514	NA	NA	-0.213	-0.35	NA	NA	0.805	0.679	-0.273	NA	NA	NA	-0.501	NA	NA	0.62
ENSG00000184588.17	5.015	6.428	2.875	5.569	5.518	5.206	4.586	4.696	4.724	6.718	5.012	6.039	5.861	4.114	3.806	5.396	4.993	5.558
ENSG00000227466.1	2.089	2.47	1.579	4.123	5.551	2.607	2.765	1.871	3.931	2.22	2.42	1.707	5.192	2.814	1.456	0.895	5.071	3.313
ENSG00000223152.1	1.496	4.029	2.401	4.945	6.025	2.428	1.587	2.47	4.905	2.457	3.505	1.529	5.619	2.313	3.277	NA	5.954	4.568
ENSG00000118473.21	2.724	1.476	1.958	3.35	1.383	2.59	1.919	2.084	3.416	3.102	2.291	3.678	1.25	2.88	2.119	2.278	2.871	2.528
ENSG00000264720.3	2.637	NA	2.541	2.626	NA	3.569	1.728	2.611	3.724	3.92	3.968	4.839	1.59	3.039	3.003	4.121	4.417	3.539
ENSG00000248458.2	2.271	0.766	1.352	3.094	0.402	1.265	1.008	1.181	2.879	2.03	1.926	3.138	0.022	2.208	0.336	1.479	2.112	1.109
ENSG00000152760.9	1.204	1.254	-0.818	1.589	-0.39	0.473	0.047	1.93	0.043	1.871	1.135	0.796	-0.091	0.943	1.866	1.569	0.414	1.317
ENSG00000172410.4	-1.56	NA	-1.655	-0.57	NA	-0.042	NA	-1.585	-1.472	NA	-1.55	-0.527	NA	-1.742	NA	NA	NA	-1.657
ENSG00000152763.16	2.154	1.902	3.059	3.963	2.983	3.425	2.261	4.017	3.469	2.131	4.424	4.01	4.31	2.31	3.472	2.938	3.16	4.438
ENSG00000231080.1	NA	NA	0.077	-0.253	NA	NA	NA	-1.854	-0.74	-0.866	-0.233	0.205	-0.875	-1.01	-2.046	-1.344	0.63	0.396
ENSG00000198160.14	5.114	5.317	5.164	5.759	5.796	4.897	5.357	5.05	5.399	5.484	5.915	5.885	5.63	5.575	5.306	5.352	4.97	5.838
ENSG00000116704.7	4.94	4.396	4.928	4.862	5.001	4.725	4.631	5.108	5.82	5.207	5.203	5.607	5.026	5.237	4.534	4.734	4.931	5.685
ENSG00000203963.11	NA	NA	NA	NA	NA	NA	NA	NA	NA	NA	NA	NA	NA	NA	NA	-4.832	NA	NA
ENSG00000252433.1	NA	NA	NA	NA	NA	NA	NA	NA	NA	NA	NA	NA	NA	NA	NA	NA	NA	NA
ENSG00000275678.1	NA	NA	NA	NA	NA	NA	NA	NA	NA	NA	NA	NA	-1.74	NA	NA	NA	-2.819	NA
ENSG00000162594.15	-0.752	-0.541	-2.847	-0.955	-1.097	-0.012	-2.075	-0.455	-2.664	-0.983	-0.42	-1.719	-0.477	-3.934	-0.27	-0.946	-0.972	-1.849
ENSG00000253074.1	NA	NA	NA	NA	NA	NA	NA	1.196	NA	NA	NA	NA	NA	NA	NA	0.706	NA	NA
ENSG00000252116.1	NA	NA	NA	NA	NA	NA	NA	NA	NA	0.906	NA	NA	NA	NA	NA	NA	NA	NA
ENSG00000228523.1	NA	-1.375	-1.681	NA	NA	NA	NA	-0.026	NA	NA	NA	-0.553	-0.633	NA	NA	NA	-1.128	NA
ENSG00000081985.10	0.818	2.099	2.064	0.148	2.456	2.443	2.617	1.44	0.583	1.457	1.38	1.498	1.418	1.611	0.216	2.604	1.924	-0.017
ENSG00000142864.14	6.517	6.782	6.483	7.024	7.138	6.55	6.838	6.804	7.07	6.862	7.101	6.991	6.888	6.534	6.96	7.023	6.192	7.224
ENSG00000223263.1	3.208	4.226	4.572	4.898	4.447	3.14	5	3.182	4.996	3.169	3.539	4.7	3.483	4.195	3.797	4.392	3.988	3.918
ENSG00000235200.2	NA	NA	NA	NA	NA	NA	NA	NA	NA	NA	NA	NA	NA	NA	NA	NA	NA	NA
ENSG00000207504.1	NA	NA	NA	NA	NA	NA	NA	NA	NA	NA	NA	NA	NA	NA	NA	NA	NA	NA
ENSG00000238139.2	NA	NA	NA	NA	NA	NA	NA	NA	NA	NA	NA	NA	NA	NA	NA	NA	NA	NA
ENSG00000242482.3	NA	NA	NA	NA	NA	NA	NA	NA	NA	NA	NA	NA	NA	NA	NA	NA	NA	NA
ENSG00000232048.2	NA	NA	-1.92	NA	NA	NA	NA	NA	NA	NA	NA	NA	NA	NA	NA	NA	NA	NA
ENSG00000116717.11	4.706	4.156	4.987	5.452	4.03	5.203	4.324	4.405	5.345	5.085	3.794	4.867	4.362	5.496	5.73	5.049	4.833	3.832
ENSG00000172380.5	6.284	5.812	6.545	7.475	6.596	6.717	5.975	7.034	6.392	7.017	7.348	7.445	7.147	6.329	6.688	6.972	6.116	7.349
ENSG00000238778.1	1.991	2.202	4.218	5.303	3.061	4.246	5.542	4.773	5.079	3.953	5.171	6.024	5.266	4.394	4.095	3.475	6.257	4.894
ENSG00000232284.7	1.494	0.857	1.813	2.503	1.641	1.957	1.322	2.468	1.166	1.239	2.088	1.604	1.486	0.726	1.463	1.13	2.64	1.583
ENSG00000235055.3	-1.898	NA	NA	-0.908	NA	-1.965	NA	NA	-0.811	NA	-1.889	NA	-0.945	-2.081	NA	-1.414	0.145	-0.996
ENSG00000162595.6	0.388	-0.86	0.418	2.562	2.613	1.109	0.605	2.295	1.338	2.175	1.638	1.915	1.466	2.301	0.958	1.113	2.245	0.738
ENSG00000228431.1	NA	NA	-0.766	1.641	0.399	-0.738	-0.579	NA	NA	-0.709	NA	-0.638	NA	0.147	NA	NA	-0.212	-0.768
ENSG00000116729.13	5.213	4.723	5.267	6.402	5.757	6.444	3.838	6.441	6.063	5.716	5.965	5.779	3.872	3.522	4.573	6.042	5.716	4.942
ENSG00000234383.1	1.867	1.756	2.357	3.441	2.258	2.904	0.958	2.877	2.025	1.594	2.947	2.037	0.305	0.362	1.233	2.029	3.675	1.255
ENSG00000221203.1	2.383	3.179	2.873	3.694	3.038	2.9	NA	2.357	3.055	NA	4.392	3.001	1.336	2.2	NA	2.867	3.841	2.285
ENSG00000229133.1	NA	-1.052	-0.358	NA	-0.193	-1.33	-1.172	-1.289	NA	-0.301	0.332	-1.23	NA	NA	0.519	NA	NA	-1.36
ENSG00000225242.2	NA	NA	NA	NA	NA	NA	NA	NA	NA	NA	NA	NA	NA	NA	NA	NA	NA	NA
ENSG00000237622.1	NA	NA	NA	NA	NA	NA	NA	NA	NA	NA	NA	NA	NA	NA	NA	NA	NA	NA
ENSG00000229440.1	NA	NA	NA	NA	NA	NA	NA	NA	NA	NA	NA	NA	NA	NA	NA	NA	NA	NA
ENSG00000116745.6	NA	NA	NA	NA	NA	-1.91	NA	-2.453	NA	NA	-2.418	NA	NA	-3.61	-3.646	-1.359	NA	-2.525
ENSG00000024526.16	3.091	3.613	2.713	0.503	3.572	1.304	1.412	1.617	4.132	3.345	3.257	1.938	1.397	4.516	3.992	3.756	2.016	3.322
ENSG00000233589.1	-0.4	0.811	0.727	NA	1.085	0.27	-1.894	-0.426	0.687	-0.023	1.61	0.048	-1.032	2.418	1.497	1.959	0.473	0.918
ENSG00000234264.1	-2.362	-1.151	NA	NA	-1.293	-1.43	NA	-2.388	-1.275	-1.401	NA	-2.329	-2.409	-0.96	-0.996	-2.878	NA	-2.46
ENSG00000225167.1	NA	NA	NA	NA	NA	NA	NA	NA	NA	NA	NA	NA	NA	NA	NA	NA	NA	NA
ENSG00000285041.1	NA	NA	NA	NA	NA	NA	NA	NA	NA	NA	-3.433	NA	NA	NA	NA	-3.958	NA	NA
ENSG00000285407.1	NA	NA	-2.336	NA	-1.586	NA	-0.828	NA	NA	NA	NA	NA	NA	NA	NA	-3.757	NA	-0.531
ENSG00000285473.1	NA	NA	NA	NA	0.093	NA	-1.47	NA	NA	NA	NA	NA	NA	NA	NA	NA	NA	NA
ENSG00000223883.1	NA	NA	NA	NA	NA	-1.438	NA	NA	NA	NA	NA	NA	NA	NA	NA	NA	NA	NA
ENSG00000235446.1	NA	NA	NA	NA	NA	NA	NA	NA	NA	NA	NA	NA	NA	NA	NA	NA	NA	NA
ENSG00000229639.1	NA	NA	NA	NA	NA	NA	NA	NA	NA	NA	NA	NA	NA	NA	NA	NA	NA	NA
ENSG00000033122.18	-4.08	NA	-5.175	-4.09	-3.01	-5.147	-4.988	NA	-4.992	-4.118	NA	-2.725	NA	NA	-5.298	-3.274	NA	-3.177
ENSG00000270615.1	NA	NA	NA	NA	NA	NA	NA	NA	NA	NA	-2.567	NA	NA	NA	NA	NA	NA	NA
ENSG00000240692.3	-0.326	NA	NA	NA	NA	NA	-0.235	NA	NA	NA	NA	NA	NA	NA	NA	NA	1.717	NA
ENSG00000229359.2	NA	NA	NA	NA	NA	NA	NA	NA	NA	NA	NA	NA	NA	NA	NA	NA	NA	NA
ENSG00000237919.5	NA	-1.756	NA	NA	NA	NA	NA	-1.992	NA	NA	NA	NA	NA	NA	NA	NA	NA	NA
ENSG00000066557.5	4.838	4.916	4.973	5.404	5.305	4.485	5.156	4.82	5.277	5.344	5.196	4.977	5.182	4.853	4.772	5.324	4.433	5.86
ENSG00000244389.3	2.03	2.241	1.613	1.697	2.099	1.225	2.384	2.682	2.795	1.254	1.717	2.326	1.246	1.11	1.074	0.777	2.751	0.61
ENSG00000116754.13	6.688	6.16	6.976	6.851	6.572	6.661	7.292	6.915	7.03	6.88	6.976	6.488	7.278	6.919	7.17	6.971	6.553	7.341
ENSG00000228988.1	2.256	2.467	2.691	2.661	3.156	1.826	3.499	2.06	3.08	1.855	2.555	3.511	2.946	1.904	2.568	1.57	2.866	1.988
ENSG00000118454.12	5.033	5.078	5.381	5.381	5.374	5.159	5.556	5.257	5.499	5.707	5.625	5.464	5.526	5.389	5.277	5.498	5.18	5.568
ENSG00000197568.13	2.368	3.044	3.009	3.287	3.215	3.766	3.066	4.253	3.586	3.744	3.712	3.891	4.232	3.078	3.485	3.568	2.134	3.685
ENSG00000226088.1	0.755	1.551	-1.341	1.552	1.409	0.687	0.846	1.051	-0.158	-0.284	1.764	1.595	2.167	-1.428	0.858	0.561	1.213	0.242
ENSG00000116761.11	2.413	2.07	2.646	2.706	3.078	3.077	1.994	3.155	2.372	3.212	3.078	2.535	3.657	2.998	1.962	3.354	2.989	3.516
ENSG00000278636.1	NA	NA	NA	-0.233	NA	NA	NA	-0.248	-0.135	NA	NA	0.81	NA	NA	NA	NA	NA	-0.32
ENSG00000271992.1	0.058	0.269	0.963	0.633	0.128	1.312	0.149	1.84	1.467	0.019	1.067	1.898	1.596	-0.125	0.424	0.127	NA	1.96
ENSG00000233020.1	NA	NA	NA	NA	NA	NA	NA	NA	-0.908	NA	NA	NA	NA	NA	NA	NA	-1.537	NA
ENSG00000237033.2	NA	NA	NA	NA	NA	NA	NA	NA	NA	NA	NA	NA	NA	NA	NA	-1.844	0.13	NA
ENSG00000229051.1	0.066	NA	NA	-0.793	NA	-1.172	-1.013	-1.13	-1.432	0.316	-0.773	-0.264	-2.151	0.62	-3.323	-0.813	-0.646	-0.617
ENSG00000226208.1	NA	NA	NA	NA	NA	NA	NA	NA	NA	NA	NA	NA	NA	NA	NA	NA	NA	NA
ENSG00000050628.20	4.847	3.936	5.282	4.069	2.417	6.068	1.922	4.695	2.383	4.771	4.625	6.347	4.235	3.427	5.202	3.639	4.222	1.874
ENSG00000235782.1	3.017	-1.416	1.6	1.533	-1.557	2.113	0.786	1.669	0.046	0.657	1.705	3.654	0.648	0.191	-0.845	0.665	1.153	-1.724
ENSG00000269933.1	3.224	1.599	3.485	2.155	0.235	3.798	-1.329	2.724	-0.333	2.001	2.174	5.089	1.855	1.397	3.22	-1.936	3.562	-1.518
ENSG00000235079.1	3.497	2.608	3.91	3.972	4.029	3.067	4.666	3.594	3.873	3.638	4.184	4.125	4.243	4.108	4.371	4.103	3.955	4.565
ENSG00000132485.13	6.62	6.194	6.918	6.731	6.59	6.314	7.027	6.828	6.812	6.814	6.918	6.291	7.188	7.12	7.475	7.072	6.703	7.622
ENSG00000207721.1	5.666	4.877	6.156	5.878	6.209	4.888	6.445	6.114	6.49	5.849	6.593	5.921	6.697	5.313	6.737	5.838	4.539	5.858
ENSG00000229956.10	1.186	-0.215	1.657	1.967	1.199	1.173	1.747	1.414	1.328	0.401	2.08	2.027	1.246	1.234	1.897	0.585	2.094	1.319
ENSG00000226324.1	-0.044	NA	1.446	1.946	1.026	-0.111	1.048	NA	0.044	NA	-0.034	-0.011	NA	-0.226	0.738	-0.56	0.414	0.859
ENSG00000172260.14	2.56	1.097	1.753	4.007	1.516	2.349	1.205	3.57	3.115	3.446	3.658	4.61	1.575	1.681	4.862	3.06	2.621	2.751
ENSG00000231985.1	2.098	3.046	2.739	2.502	0.582	0.445	0.604	2.487	1.6	2.059	2.107	2.867	NA	NA	4.201	-0.003	1.971	0.415
ENSG00000271618.1	0.414	NA	1.319	1.989	0.484	NA	1.506	0.389	0.502	NA	NA	0.447	1.952	NA	2.196	-0.102	0.872	1.317
ENSG00000228853.1	0.446	NA	NA	0.436	-1.069	NA	-0.047	-1.164	NA	-0.177	NA	1.702	NA	-1.321	2.228	NA	1.641	-1.236
ENSG00000233994.2	1.996	0.885	1.386	3.419	2.444	1.607	1.935	3.108	2.462	2.883	1.853	3.955	0.627	1.814	4.759	1.48	2.302	1.746
ENSG00000227207.2	NA	-0.351	NA	1.013	NA	NA	NA	NA	NA	NA	-0.552	-0.529	NA	NA	0.22	NA	-0.104	NA
ENSG00000212366.1	NA	NA	NA	NA	NA	NA	NA	NA	NA	NA	1.19	NA	NA	0.998	NA	2.665	NA	NA
ENSG00000225087.1	-1.041	NA	-1.136	NA	-0.971	-0.108	NA	-0.067	-0.953	NA	NA	-0.008	NA	NA	NA	3.613	NA	NA
ENSG00000227016.3	NA	NA	NA	-2.521	NA	NA	NA	NA	NA	-2.549	NA	NA	-2.558	NA	NA	0.674	NA	-1.608
ENSG00000280317.1	NA	NA	NA	NA	NA	NA	NA	NA	NA	NA	NA	NA	NA	NA	NA	NA	NA	NA
ENSG00000229636.2	NA	NA	NA	NA	NA	NA	NA	NA	NA	NA	NA	NA	NA	NA	NA	NA	NA	NA
ENSG00000251825.1	NA	NA	NA	NA	NA	NA	NA	NA	NA	NA	NA	NA	NA	NA	NA	NA	NA	NA
ENSG00000233973.6	NA	NA	NA	NA	NA	NA	NA	NA	NA	NA	NA	-3.964	NA	NA	NA	NA	NA	NA
ENSG00000223479.3	NA	NA	NA	NA	NA	NA	NA	NA	NA	NA	NA	NA	NA	NA	NA	NA	NA	NA
ENSG00000200601.1	NA	NA	NA	NA	NA	NA	NA	NA	NA	NA	NA	NA	NA	NA	NA	NA	NA	NA
ENSG00000252005.2	NA	NA	NA	NA	NA	NA	NA	NA	NA	NA	NA	NA	NA	NA	NA	NA	NA	NA
ENSG00000162620.15	0.27	-0.066	0.682	1.297	1.179	0.955	0.699	0.697	0.11	0.232	-0.161	0.448	1.368	1.01	1.504	0.864	0.568	1.625
ENSG00000254685.6	4.754	4.544	5.36	5.411	5.159	4.648	4.865	4.812	4.899	5.123	5.391	4.935	5.953	5.265	5.112	5.067	4.775	6.022
ENSG00000259030.6	0.194	-0.967	-0.075	0.082	0.505	-1.011	-1.087	-0.337	-1.593	-1.304	0.852	-0.103	0.469	-0.989	1.374	-0.167	0.55	-1.115
ENSG00000116783.14	-2.629	NA	NA	-2.64	-0.752	-3.697	-2.538	NA	NA	NA	NA	NA	-2.676	-2.812	-2.848	-3.145	NA	-3.727
ENSG00000237324.3	-0.12	NA	0.199	-0.716	-0.636	-0.773	NA	-0.731	NA	NA	1.304	-1.673	-0.168	NA	0.076	-0.636	-0.247	0.197
ENSG00000233894.1	NA	NA	NA	-1.91	-1.83	NA	NA	NA	NA	NA	NA	NA	NA	NA	-2.118	NA	NA	NA
ENSG00000162621.6	-1.407	-2.781	-1.765	-3.002	-1.115	-4.059	-2.316	-3.018	NA	-3.031	-1.983	-1.959	-3.039	-3.174	-1.21	NA	-1.534	-4.09
ENSG00000178965.13	1.23	-2.769	0.095	-1.083	-1.003	1.123	-3.889	1.387	-1.893	-3.019	2.472	1.96	-0.503	1.538	0.124	-2.326	-0.2	0.73
ENSG00000234497.5	-3.329	NA	-3.424	-3.339	NA	-4.396	-4.238	-2.77	NA	NA	-2.319	-1.974	-2.376	-2.511	-4.547	NA	NA	-3.426
ENSG00000272864.1	0.78	NA	-1.315	1.092	-0.15	-1.287	1.193	1.076	-0.133	NA	1.959	0.398	0.733	0.182	0.562	1.071	1.56	-1.318
ENSG00000116791.13	6.064	4.879	4.698	5.552	4.841	5.447	3.906	5.891	5.657	5.738	6.623	5.537	6.997	5.902	5.499	5.672	5.565	6.159
ENSG00000162623.15	4.537	4.135	4.434	4.682	4.252	4.479	3.899	4.746	4.776	4.736	4.883	4.449	5.16	5.157	5.306	4.425	3.787	5.591
ENSG00000229943.1	NA	NA	NA	NA	NA	NA	NA	NA	NA	NA	NA	NA	NA	NA	NA	NA	NA	NA
ENSG00000261213.1	NA	NA	NA	NA	NA	NA	NA	NA	NA	NA	NA	NA	NA	NA	NA	NA	NA	NA
ENSG00000224127.1	NA	NA	NA	NA	NA	NA	NA	NA	NA	NA	NA	NA	NA	NA	NA	NA	-1.008	NA
ENSG00000162624.14	-3.334	NA	NA	NA	NA	-1.817	NA	NA	-3.247	-2.373	NA	-3.301	NA	NA	NA	NA	-2.876	NA
ENSG00000224149.1	NA	NA	NA	NA	NA	-3.251	NA	NA	-3.096	-3.222	NA	NA	NA	NA	NA	NA	NA	NA
ENSG00000206999.1	NA	NA	NA	NA	NA	NA	NA	NA	NA	NA	NA	NA	NA	NA	NA	NA	NA	NA
ENSG00000137968.16	0.695	0.503	0.243	2.685	3.651	1.9	0.383	1.502	2.32	0.657	2.507	3.688	0.905	3.643	-0.974	2.041	0.75	2.764
ENSG00000224493.1	NA	NA	NA	1.983	-1.396	1.052	-0.375	-1.492	NA	NA	1.128	1.152	-0.513	1.673	-0.099	-1.982	-1.008	1.021
ENSG00000252338.1	1.208	NA	NA	2.782	NA	NA	NA	NA	2.295	NA	2.802	NA	2.161	3.61	NA	NA	NA	1.11
ENSG00000213579.3	NA	-0.703	NA	1.076	-0.844	0.019	-0.823	0.06	0.758	-0.953	0.68	0.704	NA	0.904	-1.132	NA	1.129	1.796
ENSG00000230863.2	NA	-1.402	0.292	NA	NA	0.319	-1.522	NA	-1.526	NA	-0.604	-0.58	-0.66	-1.796	-1.832	-1.129	0.43	-1.711
ENSG00000178193.5	NA	-1.521	-0.243	-0.158	NA	-1.8	-1.641	-0.758	NA	NA	NA	-1.7	-0.78	NA	0.634	-1.248	1.047	0.17
ENSG00000117054.13	5.29	5.353	5.532	6.436	5.704	5.793	5.582	5.781	6.397	6.006	6.208	5.104	6.256	6.154	6.038	5.505	5.088	6.646
ENSG00000181227.3	3.134	2.052	3.594	3.984	2.798	3.31	3.61	3.137	3.221	2.907	3.143	3.28	3.426	3.091	2.886	2.861	4.187	2.779
ENSG00000137955.15	6.667	6.482	6.874	6.765	6.363	6.59	6.983	6.671	7.469	7.113	6.644	6.204	7.566	7.249	7.133	6.962	6.752	7.551
ENSG00000206620.1	5.94	6.637	5.108	6.778	6.495	5.458	7.382	5.762	6.613	6.224	6.628	6.043	7.299	7.343	6.859	6.009	7.286	6.806
ENSG00000207241.1	6.922	6.441	6.522	6.649	6.687	5.784	6.83	6.259	6.661	6.246	6.584	6.421	7.39	6.774	7.119	6.991	4.795	7.29
ENSG00000201487.1	6.453	6.133	6.464	5.829	6.07	5.385	6.843	6.481	6.647	6.035	6.083	5.692	7.26	6.699	6.178	6.76	5.795	6.742
ENSG00000057468.6	-0.051	0.045	-0.524	0.56	1.363	0.825	0.427	1.715	3.302	-0.983	2.066	2.954	0.202	1.388	0.278	0.942	1.514	2.852
ENSG00000154007.6	-1.19	-1.979	NA	-1.201	NA	NA	NA	-1.216	-1.103	NA	-1.181	0.427	-2.237	NA	NA	NA	NA	NA
ENSG00000225605.2	-1.998	-0.787	NA	NA	-1.929	-1.066	NA	-2.024	0.089	NA	-0.989	0.356	NA	-2.181	NA	NA	-1.54	-1.096
ENSG00000230027.1	NA	NA	NA	NA	NA	NA	NA	NA	NA	NA	NA	NA	NA	NA	NA	NA	-0.26	NA
ENSG00000184005.10	0.533	0.596	0.635	1.209	1.289	0.966	0.852	1.593	0.655	1.44	1.207	1.016	0.338	-0.053	2.242	0.704	1.093	0.806
ENSG00000223905.1	NA	NA	NA	NA	-1.383	-0.52	-0.362	-1.479	-0.366	-1.492	-1.444	NA	NA	NA	-1.671	NA	NA	NA
ENSG00000272855.1	NA	NA	-1.028	NA	NA	-1	NA	NA	NA	NA	NA	-0.9	NA	NA	NA	NA	NA	NA
ENSG00000226415.1	1.831	2.39	1.598	1.683	2.833	2.391	2.048	2.153	3.214	2.918	2.381	1.404	1.909	3.581	2.06	2.9	1.637	2.444
ENSG00000199921.1	NA	NA	NA	NA	NA	NA	NA	NA	NA	NA	NA	NA	NA	NA	NA	NA	NA	NA
ENSG00000237552.1	NA	NA	NA	NA	NA	NA	0.206	NA	NA	NA	NA	NA	NA	NA	NA	NA	NA	NA
ENSG00000117069.14	1.003	2.326	1.976	1.969	0.926	3.895	5.32	3.638	1.563	4.599	2.058	1.863	5.147	2.712	2.689	1.487	2.829	3.61
ENSG00000276081.1	NA	NA	NA	NA	3.67	3.948	5.691	2.989	NA	1.977	NA	NA	4.29	1.833	1.797	2.499	2.473	3.503
ENSG00000230498.1	-1.035	0.761	0.87	1.762	0.035	2.22	4.757	3.694	1.052	2.734	1.974	-0.002	4.59	2.483	1.068	1.256	2.593	3.391
ENSG00000142892.14	4.578	4.894	4.646	5.154	4.825	4.752	4.942	5.254	4.882	5.48	5.633	5.111	6.186	5.556	5.318	5.279	3.929	6.102
[truncated: 62,487 more rows]
